# Supplementary material for: Differential Expression of Plasma Exo-miRNA in Neurodegenerative Diseases by Next-Generation Sequencing
Source: Front Neurosci. 2020 May 7;14:438. doi: 10.3389/fnins.2020.00438 (PMC7227778; doi:10.3389/fnins.2020.00438)
Supplement: TABLE S1 — Characteristics of participants. [file Table_1.XLSX]

## Sheet: Sheet1
Supplementary Table S1. Characteristics of participants.
Sample	Gender	Age	MMSE	Type
AD01	Male	69	12	AD
AD02	Female	69	23	AD
AD03	Female	76	20	AD
AD04	Female	61	8	AD
AD05	Female	64	6	AD
PD01	Female	74	NA	PD
PD02	Female	62	NA	PD
PD03	Female	63	NA	PD
PD04	Female	59	NA	PD
PD05	Female	47	NA	PD
PD06	Male	60	NA	PD
PD07	Female	68	NA	PD
FN01	Female	21.94	NA	NC
FN02	Female	23.45	NA	NC
FN03	Female	41.91	NA	NC
FN04	Female	43.94	NA	NC
FN05	Female	45.73	NA	NC
FU01	Female	23.82	NA	NC
FU02	Female	24.93	NA	NC
FU03	Female	31.85	NA	NC
FU04	Female	32.22	NA	NC
FU05	Female	33.14	NA	NC
MN01	Male	21.61	NA	NC
MN02	Male	23.79	NA	NC
MN03	Male	50.13	NA	NC
MN04	Male	54.6	NA	NC
MN05	Male	59.65	NA	NC
MU01	Male	24.72	NA	NC
MU02	Male	26.8	NA	NC
MU03	Male	30.62	NA	NC
MU04	Male	34.29	NA	NC
MU05	Male	39.81	NA	NC

## Sheet: Sheet4
S Table 1
Sample	Gender	Age	MMSE	Type
AD01	Male	69	12	AD
AD02	Female	69	23	AD
AD03	Female	76	20	AD
AD04	Female	61	8	AD
AD05	Female	64	6	AD
PD01	Female	74	NA	PD
PD02	Female	62	NA	PD
PD03	Female	63	NA	PD
PD04	Female	59	NA	PD
PD05	Female	47	NA	PD
PD06	Male	60	NA	PD
PD07	Female	68	NA	PD
C01	Female	49	NA	NC
FN01	Female	21.94	NA	NC
FN02	Female	23.45	NA	NC
FN03	Female	41.91	NA	NC
FN04	Female	43.94	NA	NC
FN05	Female	45.73	NA	NC
FU01	Female	23.82	NA	NC
FU02	Female	24.93	NA	NC
FU03	Female	31.85	NA	NC
FU04	Female	32.22	NA	NC
FU05	Female	33.14	NA	NC
HQ	Male	35	NA	NC
MN01	Male	21.61	NA	NC
MN02	Male	23.79	NA	NC
MN03	Male	50.13	NA	NC
MN04	Male	54.6	NA	NC
MN05	Male	59.65	NA	NC
MU01	Male	24.72	NA	NC
MU02	Male	26.8	NA	NC
MU03	Male	30.62	NA	NC
MU04	Male	34.29	NA	NC
MU05	Male	39.81	NA	NC
LW1	Male	32	NA	NC
LW2	Male	32	NA	NC
LW3	Male	32	NA	NC
ZAP3	Female	25	NA	NC
ZAP1	Female	25	NA	NC
ZAP2	Female	25	NA	NC
ZHF3	Male	31	NA	NC
ZHF1	Male	31	NA	NC
ZHF2	Male	31	NA	NC
ZXD1	Male	31	NA	NC
ZXD2	Male	31	NA	NC
ZXD3	Male	31	NA	NC

## Sheet: Sheet2
Sample_Name	Raw_Data_Size(bp)	Q20(%)	Q30(%)	Clean_Data_Size(bp)	Q20(%)	Q30(%)	Sample
EQ01	1351324200	98.6	88.1	226922778	99.6	94	AD01
EQ02	1149394250	98.3	87.5	331292801	99.4	92.7	AD02
EQ03	1013960250	98.2	86.2	313912066	99.5	93.4	AD03
EQ04	1073295150	98	87.9	337033952	99.4	93.3	AD04
EQ05	584145750	98.2	86.9	43103758	99.3	91.6	AD05
EQ06	2627752450	98.6	87.6	1017787480	99.5	92.7	C01
EQ07	2396207550	97.3	83.6	835460522	99.2	91.1	FN01
EQ08	1083919650	98.8	89.1	167777123	99.4	92.5	FN02
EQ09	2734130050	97.7	91.1	909776017	99.4	94.3	FN03
EQ10	127204050	98.9	89.4	957659	98.8	90	FN04
EQ11	3697320650	97.8	91.6	1196279480	99.3	94	FN05
EQ12	1325213650	98.5	87.1	84704334	99	90.2	FU01
EQ13	1470899400	98.5	92.8	468562868	99.5	94.7	FU02
EQ14	2739602250	98	85.2	1011284370	99.2	90.2	FU03
EQ15	240006150	98.5	87.5	2449831	98.4	86.6	FU04
EQ16	2007376700	97.5	91	746892824	99.1	93.5	FU05
EQ17	1403186650	97.7	85.1	276508813	99.5	92.4	HQ
EQ21	1916708550	98.5	87.7	727588390	99.6	93.6	LW1
EQ22	776309300	98.5	93.1	32133650	98.7	91.5	LW2
EQ23	1807281600	98.5	93.2	194523260	99.2	93.6	LW3
EQ24	802975900	98.2	86	216088307	99.7	94.1	MN01
EQ25	1253061050	98.7	94.4	63818589	99.4	94.4	MN02
EQ26	1594165400	98.6	87.8	502131022	99.5	93.1	MN03
EQ27	695358000	98.5	87.6	264293605	99.5	93.2	MN04
EQ28	885102800	98.8	88.9	98254639	99.5	94	MN05
EQ29	1105749300	98.2	87.3	387796925	99.3	92.1	MU01
EQ30	2232257900	98.6	88.1	858760921	99.4	92.1	MU02
EQ31	3181149150	98.5	92.3	1205750961	99.4	93.4	MU03
EQ32	2845287100	98.6	93.2	916523439	99.4	94.1	MU04
EQ33	1827426100	97	88.7	590307565	99.3	93.4	MU05
EQ34	951823300	98.7	88.5	377027410	99.7	94.5	PD01
EQ35	1655656650	97.3	84.9	556482436	99.4	92.7	PD02
EQ36	1079196250	98.8	89.7	78748498	99.3	92.8	PD03
EQ37	666948400	98.7	88.9	172899368	99.4	93.4	PD04
EQ38	1416554650	98.3	86.7	306339205	99.3	91.7	PD05
EQ39	1299880200	98.1	85.8	333416899	99.3	91.8	PD06
EQ40	698840800	98.3	86.2	4236467	98.9	89.4	PD07
EQ41	1371856650	97.5	90.7	76222737	98	88.6	ZAP3
EQ42	1550625350	98.3	86.4	589438546	99.5	92.2	ZAP1
EQ43	1516021650	96.9	88.9	281939306	99.2	93.5	ZAP2
EQ44	561554750	98.3	92.6	16975538	98.3	90.1	ZHF3
EQ45	3231650550	98.2	86.1	1298218037	99.4	91.2	ZHF1
EQ46	1869802700	98.3	93	175554073	99.3	94.3	ZHF2
EQ47	1815517000	98.3	87.1	703481764	99.5	92.7	ZXD1
EQ48	2800667600	98.1	92	891695614	99.2	93.5	ZXD2
EQ49	1496211200	98.9	94.3	96373408	99.3	93.7	ZXD3
PC01	740187900	98.6	88.2	665324	98.2	87.4	AD01
PC02	834690950	98.5	87.9	269980419	99.5	93.3	AD02
PC03	555667350	98.7	89	199031588	99.5	93.5	AD03
PC04	1340929050	98.7	88.8	476827261	99.4	92.9	AD04
PC05	785161400	98.6	88.2	10250018	99.1	90.3	AD05
PC06	213576150	99.1	89.7	308906	97.5	84.7	C01
PC07	1285995650	98.5	87.2	295963397	99.3	92.1	FN01
PC08	2915359700	98.3	92.5	118053814	99.1	92.9	FN02
PC09	1382141900	98.5	93.7	105566621	99.2	93.8	FN03
PC10	1010548950	98.4	92	6853742	98.5	91.1	FN04
PC11	1471432350	97.5	91	54932641	99	93.1	FN05
PC12	1881127750	98.5	87.3	49125288	98.9	89.5	FU01
PC13	1552215700	98.3	92.7	70412532	99	93.1	FU02
PC14	2355093900	99	89.3	7143153	99	90.1	FU03
PC15	1375124600	95.8	86	32726193	98.4	90.8	FU04
PC16	1384532750	98.7	93.8	9889078	98	88.9	FU05
PC17	194447100	99.2	89.5	139564	97.8	85.2	HQ
PC21	2108659400	98.7	87	116126832	99.3	91	LW1
PC22	1884225500	98.7	93.7	245502881	99.4	94.1	LW2
PC23	1061897650	98.4	92.6	181084515	99.1	93.2	LW3
PC24	1039525650	98.6	88.5	179008617	99.5	93.3	MN01
PC25	1101867950	98.6	93	25532457	98.8	91.8	MN02
PC26	1516913450	97.3	90.1	64427986	99	93	MN03
PC27	503333900	98.7	89.3	18788061	99.1	90.7	MN04
PC28	2441011750	97.1	89.5	52780060	98.1	90.1	MN05
PC29	1159295600	98.2	84.9	159468712	99.1	90.3	MU01
PC30	1330173100	98.1	91.8	11975706	98.4	91.2	MU02
PC31	2117880400	98.8	94.2	24678368	98.5	91.2	MU03
PC32	806370000	98.7	93.5	12303126	98.4	90.4	MU04
PC33	862490600	97.3	89.7	24567972	98.1	89.3	MU05
PC34	1075166600	98.7	88	333307399	99.6	94	PD01
PC35	244164650	98.9	90.6	16597703	99.4	93.3	PD02
PC36	195954000	99	90.1	1598093	99.2	92.6	PD03
PC37	516311950	97.9	85.1	114978771	99.4	92.3	PD04
PC38	133818450	98.2	85.5	14348641	99.1	90.4	PD05
PC39	397010800	97.7	83.9	16524356	98.9	88.4	PD06
PC40	1519400750	98.7	88.7	127409525	99.2	91	PD07
PC41	979286650	97	88.9	60799004	98.5	90.3	ZAP3
PC42	1058698850	97.9	84.7	319004393	99.5	91.7	ZAP1
PC43	1692584900	98.8	94.1	53075192	98.3	90.2	ZAP2
PC44	466985050	98.6	93	10497427	97.9	87.6	ZHF3
PC45	242435500	98.8	87.9	299562	96.5	81.6	ZHF1
PC46	1839226300	98.7	93.8	251173153	99.4	94.4	ZHF2
PC47	995329550	98.4	87.1	240056618	99.5	92.2	ZXD1
PC48	1059536450	97.3	89.7	125802633	98.4	90.1	ZXD2
PC49	1050682950	98.6	93.5	35634986	99.2	93.5	ZXD3
SC01	1414366700	98.7	87.9	12383562	99.2	91.8	AD01
SC02	1465936450	98.5	86.8	454298564	99.2	91	AD02
SC03	321846200	98.7	88	5858493	99.1	91.2	AD03
SC04	1285285100	97.6	82.3	285467936	99.1	89.8	AD04
SC05	3019913150	98.1	85.5	546278234	99.2	90.3	AD05
SC06	1280472950	98.4	86.8	362006819	99.6	93.5	C01
SC07	1848872900	98.6	87.6	43467878	98.9	89.7	FN01
SC08	1512167350	98	85.4	190144699	99.4	92.6	FN02
SC09	1582942900	98.9	94.2	154904874	99.4	94.2	FN03
SC10	1745353700	98.7	88.5	297234356	99.4	92.3	FN04
SC11	1881432400	97.9	91.5	279142577	99.3	93.7	FN05
SC12	1290982700	98.3	86.5	39928654	99.2	91.3	FU01
SC13	1354223450	98.3	92.2	132281039	99.4	94.2	FU02
SC14	1343703200	98.3	86.7	137697694	99.3	91.3	FU03
SC15	726140850	99.1	90.5	14045542	99.2	91.5	FU04
SC16	1476679050	96.3	88.7	193828575	99.1	93.4	FU05
SC17	1026065650	98.1	85.2	131978014	99.5	92.5	HQ
SC21	1223677450	98.6	87.3	15007330	99.3	91.1	LW1
SC22	842943650	98.5	93.6	22397324	99.1	93.9	LW2
SC23	771910250	97.7	90.8	68617639	99.1	93.3	LW3
SC24	703193950	98.8	88.7	18713224	99.6	93.9	MN01
SC25	2481655200	97.7	92	411405461	99.3	93.9	MN02
SC26	1234206250	98.7	88.1	98371172	99.4	92.6	MN03
SC27	712040550	97.7	83.1	32642030	99.3	90.9	MN04
SC28	871625200	97.9	84	8823305	99.1	90.9	MN05
SC29	1028119600	98.7	88.1	8413237	98.7	89.3	MU01
SC30	1520203950	98.7	88.9	191017054	99.4	92.8	MU02
SC31	2054316300	98.6	93.5	301220873	99.4	93.9	MU03
SC32	1383014750	97.8	91.3	94008703	99.1	92.8	MU04
SC33	4006794500	98.4	92.9	624723469	99.3	94	MU05
SC34	2356548150	98.6	88.2	1257830029	99.3	91.6	PD01
SC35	1031605900	98.4	88.7	71173332	99.2	92.5	PD02
SC36	1006333700	98.8	89.5	133071876	99.4	93.2	PD03
SC37	1412450900	99	89.9	36263569	99.2	92.1	PD04
SC38	1129610000	98.5	87.4	188891410	99.3	91.6	PD05
SC39	2847457250	98.2	85.1	515547790	99.1	89.1	PD06
SC40	1035404250	98.2	86.2	27036483	99.1	90.3	PD07
SC41	923188050	98.7	87.8	86820062	99.6	93.7	ZAP3
SC42	2464408700	98.5	93.3	350429361	99.3	94.2	ZAP1
SC43	1781374450	97.7	91.1	222760640	99.2	93.9	ZAP2
SC44	906033000	98.3	86.4	46528358	99.4	91.9	ZHF3
SC45	540001300	97.6	90.9	42728646	98	88.8	ZHF1
SC46	1459940700	98.8	94.3	68048328	99.3	94.4	ZHF2
SC47	1083863300	98.5	87.5	9529451	99.5	92.7	ZXD1
SC48	3386516150	98.4	92.8	685438320	99.2	93.8	ZXD2
SC49	373778650	97.7	90.7	11911558	97.6	87.3	ZXD3
