# Supplementary material for: Differential Expression of Plasma Exo-miRNA in Neurodegenerative Diseases by Next-Generation Sequencing
Source: Front Neurosci. 2020 May 7;14:438. doi: 10.3389/fnins.2020.00438 (PMC7227778; doi:10.3389/fnins.2020.00438)
Supplement: TABLE S2 — Differential expressed miRNAs in AD and PD identified by DEseq2. [file Table_2.XLSX]

## Sheet: AD
Supplementary Table S2a. Differential expressed miRNAs in AD identified by DEseq2.
miRNA id	AD	NC	log2FoldChange(AD/NC)	Pvalue	Padj	Up/Down-Regulation	48 AD download	log2FoldChange		pvalue	padj
miR-423-5p	5924.3	290.319	4.35093	0.00285712	0.0716715	UP	miR-423-5p	0.387673	NA	0.153703	0.263522
miR-369-5p	12008.6	1340.71	3.16299	0.00146262	0.0541168	UP	miR-369-5p	N/A	N/A	N/A	N/A
miR-199a-3p	9032.16	1018.41	3.14875	0.0101081	0.17765	UP	miR-199a-3p	-1.33447	DOWN	1.17e-07	3.26e-06
miR-127-3p	2769.54	467.665	2.5661	0.0218351	0.307001	UP	miR-127-3p	-0.116573	NA	0.648782	0.769664
miR-23a-3p	53565.3	9120.77	2.55407	6.17557e-05	0.0108536	UP	miR-23a-3p	0.067883	NA	0.609375	0.73505
miR-485-5p	3248.69	877.497	1.88839	0.0695435	0.589025	UP	miR-485-5p	-0.203336	NA	0.510252	0.642394
miR-181b-5p	3950.68	1074.56	1.87836	0.0624126	0.562514	UP	miR-181b-5p	-0.068772	NA	0.67202	0.784653
miR-146a-5p	66356.7	18369.8	1.85291	0.0173983	0.2598	UP	miR-146a-5p	-0.0620094	NA	0.724625	0.822768
miR-4446-3p	1817.77	550.936	1.72221	0.138699	0.949781	UP	miR-4446-3p	N/A	N/A	N/A	N/A
miR-27a-3p	30535.8	9918.47	1.62231	0.031488	0.37726	UP	miR-27a-3p	-0.30464	NA	0.124939	0.223645
miR-584-5p	6501.86	2162.59	1.58809	0.0683876	0.589025	UP	miR-584-5p	-0.400016	NA	0.027978	0.0736803
miR-21-5p	14745.3	5149.32	1.5178	0.0316619	0.37726	UP	miR-21-5p	-0.779756	NA	0.00462445	0.0173589
miR-425-3p	521.247	192.302	1.43859	0.308309	1	UP	miR-425-3p	0.146904	NA	0.492952	0.624572
miR-1307-3p	1197.2	474.738	1.33446	0.170222	0.997219	UP	miR-1307-3p	-0.471635	NA	0.036641	0.0916936
miR-181a-5p	29531.8	12053.9	1.29277	0.0520493	0.518176	UP	miR-181a-5p	-0.207032	NA	0.373642	0.514917
miR-484	1034.28	446.793	1.21095	0.181758	1	UP	miR-484	0.526183	NA	0.000124654	0.00080386
miR-27b-3p	33448.9	14688.9	1.18723	0.030323	0.37726	UP	miR-27b-3p	-0.23406	NA	0.230863	0.362888
let-7g-5p	59346.3	27285.7	1.12101	0.0733509	0.606655	UP	let-7g-5p	-1.02211	DOWN	4.42e-08	1.59e-06
miR-345-5p	2075.78	970.481	1.09688	0.25684	1	UP	miR-345-5p	0.341447	NA	0.00255322	0.0107023
miR-151b	1287.13	605.151	1.08879	0.187572	1	UP	miR-151b	0.233857	NA	0.0469088	0.112428
miR-424-5p	1181.51	562.57	1.07053	0.297332	1	UP	miR-424-5p	-0.326109	NA	0.408254	0.547604
miR-151a-5p	9110.49	4378.34	1.05714	0.0446549	0.461653	UP	miR-151a-5p	0.233904	NA	0.046895	0.112428
miR-22-3p	32867.9	16651.5	0.981024	0.0154761	0.241771	NA	miR-22-3p	0.258881	NA	0.0721453	0.149338
miR-3074-5p	1551.92	791.802	0.970842	0.311751	1	NA	miR-3074-5p	0.43247	NA	0.00240237	0.0103281
miR-652-3p	34061.2	17616.8	0.951175	0.055137	0.523802	NA	miR-652-3p	-0.445166	NA	0.000206461	0.00123631
miR-2110	14659.2	7818.76	0.906791	0.120986	0.876835	NA	miR-2110	0.499674	NA	0.006637	0.0230014
miR-1260b	22352.3	12169.1	0.877205	0.389137	1	NA	miR-1260b	0.695426	NA	0.0056983	0.0202455
miR-199b-3p	12352.4	6770.74	0.867408	0.508395	1	NA	miR-199b-3p	-1.33447	DOWN	1.17e-07	3.26e-06
miR-328-3p	1447.53	836.626	0.790934	0.406363	1	NA	miR-328-3p	0.680937	NA	0.000572705	0.0029698
miR-222-3p	1320.56	861.72	0.615858	0.349938	1	NA	miR-222-3p	-0.144874	NA	0.335128	0.474843
miR-25-3p	9450.18	6224.56	0.60237	0.279052	1	NA	miR-25-3p	0.249465	NA	0.0541003	0.123826
let-7f-5p	22137.5	14773.7	0.583459	0.302936	1	NA	let-7f-5p	-0.843199	NA	1.96e-09	2.02e-07
miR-15a-5p	2258.47	1545.18	0.547564	0.5994	1	NA	miR-15a-5p	-1.34232	DOWN	9.31e-10	1.56e-07
miR-423-3p	1702.13	1201	0.503111	0.600627	1	NA	miR-423-3p	0.459739	NA	0.00747523	0.0249009
miR-126-3p	27078	19246.5	0.492526	0.398188	1	NA	miR-126-3p	-1.08214	DOWN	2.28e-05	0.000220521
miR-877-5p	3071.58	2206.32	0.477338	0.712851	1	NA	miR-877-5p	-0.253981	NA	0.383682	0.523013
miR-378a-3p	4801.37	3456.12	0.474293	0.523652	1	NA	miR-378a-3p	-0.15619	NA	0.438827	0.577827
let-7i-5p	34172.6	24951.3	0.453729	0.360888	1	NA	let-7i-5p	-0.733897	NA	0.00181184	0.00799437
miR-425-5p	1257.93	920.375	0.450759	0.548131	1	NA	miR-425-5p	0.578547	NA	8.4e-06	0.000103073
miR-196b-5p	523.917	413.349	0.341976	0.794363	1	NA	miR-196b-5p	-0.320283	NA	0.313453	0.450477
let-7a-5p	81738.3	66964.9	0.287608	0.587331	1	NA	let-7a-5p	-0.819991	NA	4.76e-09	2.53e-07
miR-532-5p	1974.81	1775.69	0.153335	0.886214	1	NA	miR-532-5p	-0.649767	NA	0.000426348	0.00240958
let-7d-5p	4754.99	4394.14	0.113862	0.810778	1	NA	let-7d-5p	-0.405234	NA	0.00571544	0.0202455
miR-139-5p	3995.52	3727.74	0.100082	0.867352	1	NA	miR-139-5p	0.421556	NA	0.135809	0.241385
miR-24-3p	8283.49	7899.13	0.0685448	0.937449	1	NA	miR-24-3p	0.302744	NA	0.107026	0.203147
miR-191-5p	5893.97	5860.46	0.00822565	0.987795	1	NA	miR-191-5p	0.56195	NA	0.000127534	0.000812017
miR-1260a	2353.09	2346	0.00435353	0.996272	1	NA	miR-1260a	0.65783	NA	0.00899624	0.0270965
miR-99a-5p	7354.15	7458.97	-0.0204169	0.969948	1	NA	miR-99a-5p	0.65088	NA	0.0882775	0.174132
miR-98-5p	1754.35	1791.33	-0.0300936	0.965676	1	NA	miR-98-5p	-1.00228	DOWN	2.41e-09	2.02e-07
miR-3184-3p	1046.76	1072.03	-0.0344155	0.980274	1	NA	miR-3184-3p	N/A	N/A	N/A	N/A
miR-320c	8851.62	9484.22	-0.0995875	0.888685	1	NA	miR-320c	-0.370595	NA	0.109046	0.203849
miR-92a-3p	229290	258809	-0.174714	0.746513	1	NA	miR-92a-3p	0.134183	NA	0.47054	0.603779
miR-320a	9859.73	11443.1	-0.214858	0.782317	1	NA	miR-320a	-0.366513	NA	0.101114	0.194124
miR-99b-5p	4114.47	4791.85	-0.219874	0.750943	1	NA	miR-99b-5p	0.347637	NA	0.229861	0.362888
miR-451a	2.57032e+06	3.03488e+06	-0.239691	0.621292	1	NA	miR-451a	-0.433044	NA	0.0530758	0.122782
miR-1306-5p	2930.62	3501.07	-0.256588	0.780407	1	NA	miR-1306-5p	0.0867375	NA	0.683798	0.792512
miR-223-3p	922.412	1113.35	-0.271429	0.810361	1	NA	miR-223-3p	-0.634819	NA	0.00126509	0.00609192
miR-1180-3p	7931.52	9599.69	-0.275391	0.698908	1	NA	miR-1180-3p	0.17589	NA	0.321216	0.459011
miR-3529-3p	500.931	611.162	-0.286944	0.765456	1	NA	miR-3529-3p	N/A	N/A	N/A	N/A
let-7d-3p	40144.4	49335.5	-0.297427	0.653075	1	NA	let-7d-3p	0.964949	NA	6.15e-05	0.000423569
miR-16-5p	7985.9	10071.2	-0.334708	0.546927	1	NA	miR-16-5p	-0.599607	NA	0.00453922	0.0171716
miR-26a-5p	12666.8	16044.3	-0.341006	0.630898	1	NA	miR-26a-5p	0.208431	NA	0.215255	0.347087
miR-10b-5p	965.571	1271.48	-0.397058	0.690698	1	NA	miR-10b-5p	0.536714	NA	0.00706141	0.0239993
miR-486-3p	2376.45	3155.21	-0.408931	0.736597	1	NA	miR-486-3p	-0.287709	NA	0.374806	0.515103
miR-34a-5p	742.608	1033	-0.47617	0.60767	1	NA	miR-34a-5p	N/A	N/A	N/A	N/A
miR-10a-5p	2990.55	4208.13	-0.492768	0.523695	1	NA	miR-10a-5p	0.584026	NA	0.00294048	0.0119279
miR-1290	4369.53	6164.62	-0.496535	0.574446	1	NA	miR-1290	N/A	NA	N/A	N/A
miR-192-5p	1166.23	1768.12	-0.600365	0.41291	1	NA	miR-192-5p	-0.165084	NA	0.310986	0.448212
miR-139-3p	1001.22	1522.76	-0.604932	0.530735	1	NA	miR-139-3p	0.421556	NA	0.135809	0.241385
miR-1246	2840.63	4360.3	-0.618214	0.459498	1	NA	miR-1246	N/A	N/A	N/A	N/A
miR-342-3p	267.11	416.61	-0.641265	0.552504	1	NA	miR-342-3p	-0.137049	NA	0.302958	0.444269
miR-100-5p	1256.16	2029.39	-0.692026	0.424629	1	NA	miR-100-5p	0.703042	NA	0.0698923	0.145875
miR-194-5p	1093.62	1869.79	-0.773768	0.470891	1	NA	miR-194-5p	0.22491	NA	0.204095	0.332232
miR-30d-5p	2081.73	3767.73	-0.855909	0.370593	1	NA	miR-30d-5p	0.549868	NA	3.67e-06	5.44e-05
miR-93-5p	3099.26	5846.18	-0.915573	0.185267	1	NA	miR-93-5p	-0.578537	NA	0.0445795	0.108852
miR-574-5p	727.37	1383.9	-0.927976	0.433857	1	NA	miR-574-5p	-0.539276	NA	0.122116	0.220159
miR-7-5p	691.591	1331.19	-0.944723	0.256911	1	NA	miR-7-5p	0.0388928	NA	0.911654	0.941606
miR-150-5p	4207.43	8108.09	-0.946423	0.135783	0.949781	NA	miR-150-5p	0.0401977	NA	0.807385	0.867827
miR-124-3p	2591.75	5164.77	-0.994778	0.515078	1	NA	miR-124-3p	N/A	N/A	N/A	N/A
miR-942-5p	407.503	819.778	-1.00842	0.308443	1	DOWN	miR-942-5p	0.570742	NA	0.00283014	0.0115736
let-7c-5p	2129.32	4294.23	-1.01201	0.17751	1	DOWN	let-7c-5p	-0.663466	NA	8.07e-05	0.000541318
miR-26b-5p	1492.26	3130.99	-1.06912	0.209788	1	DOWN	miR-26b-5p	-0.792211	NA	5.17e-05	0.000371574
miR-486-5p	2768.67	5814.54	-1.07047	0.152647	0.952986	DOWN	miR-486-5p	0.137027	NA	0.53224	0.652968
miR-143-3p	1761.4	3905.91	-1.14893	0.233263	1	DOWN	miR-143-3p	-0.789545	NA	0.00172258	0.00780594
miR-185-5p	2192.38	4910.87	-1.16348	0.0829718	0.655384	DOWN	miR-185-5p	-0.18425	NA	0.466005	0.59949
miR-9-5p	1429.47	3371.36	-1.23785	0.387523	1	DOWN	miR-9-5p	N/A	N/A	N/A	N/A
miR-4732-3p	16655.8	41928.8	-1.33192	0.0952734	0.744191	DOWN	miR-4732-3p	0.419803	NA	0.109268	0.203849
let-7b-5p	129479	335263	-1.37258	0.0182441	0.261747	DOWN	let-7b-5p	-0.361421	NA	0.230805	0.362888
miR-3605-3p	993.96	2623.87	-1.40044	0.105616	0.789869	DOWN	miR-3605-3p	0.700652	NA	0.00341635	0.0135309
miR-92b-3p	1205.06	3311.24	-1.45826	0.165845	0.983247	DOWN	miR-92b-3p	0.477541	NA	0.0169589	0.0479233
miR-183-5p	364.66	1133.88	-1.63665	0.0360606	0.408881	DOWN	miR-183-5p	-0.297802	NA	0.182877	0.302589
miR-4685-3p	784.726	2747.6	-1.80791	0.0544989	0.523802	DOWN	miR-4685-3p	-0.0309222	NA	0.865504	0.903213
miR-375	1740.78	7023.58	-2.01247	0.00442058	0.0941717	DOWN	miR-375	-0.208673	NA	0.420246	0.560699
miR-320d	2510.6	10155.8	-2.0162	0.0752656	0.60818	DOWN	miR-320d	-0.366513	NA	0.101114	0.194124
let-7e-5p	1018.68	4369.97	-2.10092	0.00256585	0.0685209	DOWN	let-7e-5p	-0.710015	NA	8.59e-07	1.54e-05
miR-19b-3p	353.257	1575.61	-2.15712	0.039676	0.429111	DOWN	miR-19b-3p	-0.453799	NA	0.112877	0.206879
miR-122-5p	41800.2	216214	-2.37088	0.00709232	0.142454	DOWN	miR-122-5p	N/A	N/A	N/A	N/A
miR-204-5p	1270.3	8791.3	-2.79091	0.000268008	0.0235512	DOWN	miR-204-5p	-0.339216	NA	0.281758	0.425598
miR-1468-5p	134.648	1107.78	-3.04041	0.00263167	0.0685209	DOWN	miR-1468-5p	1.24977	UP	8.67e-08	2.73e-06
miR-125a-5p	401.106	4176.27	-3.38016	5.08823e-05	0.0108536	DOWN	miR-125a-5p	0.310025	NA	0.158746	0.270676

## Sheet: PD
Supplementary Table S2b. Differential expressed miRNAs in PD identified by DEseq2.
miRNA id	PD	NC	log2FoldChange(PD/NC)	Pvalue	Padj	Up/Down-Regulation	29 PD download	log2FoldChange		pvalue	q-value
miR-3184-3p	3064.64	423.575	2.85503	0.0137673	0.604901	UP	miR-3184-3p	N/A	N/A	N/A	N/A
let-7e-5p	9642.91	1354.24	2.83198	6.25e-05	0.0439346	UP	let-7e-5p	0.166096	NA	0.492	0.662
miR-4732-3p	63461.4	19084.2	1.7335	0.0198329	0.82015	UP	miR-4732-3p	0.996578	NA	0.073	0.185
miR-143-3p	4317.09	1350.22	1.67686	0.0364297	1	UP	miR-143-3p	-0.764043	NA	0.147	0.296
miR-423-3p	2192.26	710.864	1.62478	0.0406082	1	UP	miR-423-3p	1.12946	UP	3.34e-07	4.55e-05
miR-320d	9099.39	3566.97	1.35107	0.16553	1	UP	miR-320d	0.46507	NA	0.405	0.591
miR-574-5p	1502.06	609.204	1.30195	0.194899	1	UP	miR-574-5p	-0.0996578	NA	0.789	0.877
miR-486-3p	3861.05	1670.61	1.20862	0.239781	1	UP	miR-486-3p	0.863701	NA	0.0505	0.143
miR-584-5p	6009.04	2655.42	1.1782	0.125097	1	UP	miR-584-5p	-0.365412	NA	0.638	0.777
miR-15a-5p	2623.42	1180.23	1.15237	0.192744	1	UP	miR-15a-5p	1.39521	UP	3.38e-05	0.000841
miR-27a-3p	27745.3	12708.9	1.12641	0.0955498	1	UP	miR-27a-3p	0.298974	NA	0.344	0.538
miR-320a	14527.4	6775.48	1.10038	0.0916104	1	UP	miR-320a	-0.46507	NA	0.0782	0.195
miR-3605-3p	2459.15	1158.69	1.08567	0.146927	1	UP	miR-3605-3p	0.564728	NA	0.0524	0.146
miR-378a-3p	5608.12	2649.37	1.08186	0.083678	1	UP	miR-378a-3p	-0.365412	NA	0.172	0.336
miR-652-3p	34229.8	17448.3	0.972171	0.0219556	0.854713	NA	miR-652-3p	-0.597947	NA	0.00386	0.0248
let-7i-5p	38676.9	20447	0.919586	0.0231003	0.854713	NA	let-7i-5p	-0.697605	NA	0.00226	0.0159
let-7f-5p	23799.5	13111.7	0.860075	0.0724172	1	NA	let-7f-5p	0.631166	NA	0.028	0.0985
let-7a-5p	95420.8	53282.3	0.840648	0.055409	1	NA	let-7a-5p	0.564728	NA	0.0335	0.11
miR-199b-3p	12242.1	6881.01	0.831162	0.457015	1	NA	miR-199b-3p	1.99316	UP	0.12	0.261
let-7g-5p	55341.8	31290.2	0.822658	0.13902	1	NA	let-7g-5p	0.863701	NA	0.00204	0.0148
miR-126-3p	28993.6	17330.8	0.742396	0.135856	1	NA	miR-126-3p	-0.0996578	NA	0.698	0.814
miR-1180-3p	10939.7	6591.46	0.730909	0.230425	1	NA	miR-1180-3p	0.730824	NA	0.0125	0.0563
let-7d-5p	5640.4	3508.73	0.684849	0.0842167	1	NA	let-7d-5p	0.93014	NA	0.00207	0.0148
miR-92a-3p	300741	187358	0.682724	0.134871	1	NA	miR-92a-3p	0.730824	NA	0.0412	0.126
miR-423-5p	793.485	522.423	0.602983	0.620831	1	NA	miR-423-5p	0.0996578	NA	0.688	0.807
miR-151a-5p	8031.26	5457.57	0.557366	0.247643	1	NA	miR-151a-5p	1.52809	UP	0.00104	0.00916
miR-25-3p	9279.51	6395.23	0.537052	0.269634	1	NA	miR-25-3p	-0.0664386	NA	0.786	0.876
miR-22-3p	28691	20828.3	0.462052	0.22943	1	NA	miR-22-3p	0.199316	NA	0.157	0.311
miR-451a	3.23698e+06	2.36821e+06	0.45085	0.280641	1	NA	miR-451a	1.46165	UP	0.00875	0.0446
let-7d-3p	51613	37867	0.446794	0.436145	1	NA	let-7d-3p	0.132877	NA	0.58	0.74
miR-320c	10431.2	7904.65	0.40013	0.516444	1	NA	miR-320c	1.29555	UP	0.0555	0.151
miR-139-5p	4378.37	3344.88	0.388439	0.454822	1	NA	miR-139-5p	-0.232535	NA	0.217	0.393
miR-3529-3p	629.92	482.174	0.385615	0.643157	1	NA	miR-3529-3p	N/A	N/A	N/A	N/A
miR-27b-3p	26795.6	21342.2	0.328283	0.522846	1	NA	miR-27b-3p	0.531508	NA	0.145	0.294
miR-3074-5p	1289.21	1054.52	0.289902	0.729997	1	NA	miR-3074-5p	0.896921	NA	0.0629	0.166
miR-10b-5p	1216.63	1020.43	0.25372	0.76891	1	NA	miR-10b-5p	-1.49487	DOWN	0.0163	0.0669
miR-183-5p	812.107	686.435	0.242547	0.731284	1	NA	miR-183-5p	-1.39521	DOWN	0.0411	0.126
miR-1290	5674.86	4859.29	0.223837	0.770912	1	NA	miR-1290	N/A	N/A	N/A	N/A
let-7c-5p	2570.27	2210.43	0.217593	0.698412	1	NA	let-7c-5p	0.0332193	NA	0.913	0.957
miR-16-5p	9666.02	8391.08	0.204066	0.675232	1	NA	miR-16-5p	1.09624	UP	0.000284	0.00379
miR-2110	11705.4	10772.5	0.119817	0.821274	1	NA	miR-2110	-0.166096	NA	0.472	0.645
miR-191-5p	6092.7	5661.73	0.105838	0.821885	1	NA	miR-191-5p	-0.564728	NA	0.00986	0.0473
miR-99a-5p	7651.18	7161.94	0.0953303	0.840521	1	NA	miR-99a-5p	0.265754	NA	0.3	0.499
miR-181a-5p	21462	20123.6	0.0928931	0.879719	1	NA	miR-181a-5p	0.963359	NA	0.0434	0.129
miR-1246	3672.83	3528.11	0.0579962	0.936692	1	NA	miR-1246	N/A	N/A	N/A	N/A
miR-196b-5p	475.6	461.666	0.0429007	0.969473	1	NA	miR-196b-5p	N/A	N/A	N/A	N/A
miR-185-5p	3565.84	3537.41	0.0115522	0.984762	1	NA	miR-185-5p	-0.631166	NA	0.0478	0.138
miR-98-5p	1777.34	1768.33	0.00733652	0.990412	1	NA	miR-98-5p	-0.166096	NA	0.495	0.665
miR-532-5p	1875.51	1874.99	0.000402626	0.999652	1	NA	miR-532-5p	-0.564728	NA	0.0222	0.0833
miR-223-3p	995.72	1040.05	-0.0628366	0.948552	1	NA	miR-223-3p	1.39521	UP	0.00207	0.0148
miR-10a-5p	3453.55	3745.13	-0.116933	0.862574	1	NA	miR-10a-5p	-1.32877	DOWN	0.0861	0.209
miR-222-3p	1039.77	1142.51	-0.135948	0.815778	1	NA	miR-222-3p	-0.166096	NA	0.567	0.731
miR-181b-5p	2393.71	2631.52	-0.136647	0.880689	1	NA	miR-181b-5p	0.398631	NA	0.401	0.589
miR-328-3p	1074.58	1209.57	-0.170724	0.837342	1	NA	miR-328-3p	-1.16267	DOWN	1.34e-06	0.00011
miR-19b-3p	903.549	1025.32	-0.182401	0.844608	1	NA	miR-19b-3p	-1.12946	DOWN	0.00596	0.0338
miR-9-5p	2242.84	2557.99	-0.18968	0.876401	1	NA	miR-9-5p	-0.498289	NA	0.0703	0.181
miR-4685-3p	1630.36	1901.97	-0.222304	0.790699	1	NA	miR-4685-3p	0.166096	NA	0.679	0.801
miR-23a-3p	12981.1	15324.1	-0.239386	0.506143	1	NA	miR-23a-3p	0	NA	0.967	0.98
let-7b-5p	203026	261715	-0.366334	0.493983	1	NA	let-7b-5p	-0.232535	NA	0.302	0.5
miR-151b	824.96	1067.32	-0.371593	0.612834	1	NA	miR-151b	2.12603	UP	0.000642	0.00702
miR-1306-5p	2749.17	3682.52	-0.421698	0.596342	1	NA	miR-1306-5p	-0.664386	NA	0.011	0.0514
miR-26b-5p	1932.3	2690.95	-0.477792	0.523072	1	NA	miR-26b-5p	0.199316	NA	0.392	0.583
miR-486-5p	3569.79	5013.43	-0.489959	0.458895	1	NA	miR-486-5p	0.830482	NA	0.157	0.311
miR-369-5p	2985.1	4641.98	-0.636962	0.464866	1	NA	miR-369-5p	1.66096	UP	7.4e-07	8.39e-05
miR-21-5p	5941.59	9328.78	-0.650839	0.246143	1	NA	miR-21-5p	0.0664386	NA	0.876	0.931
miR-204-5p	3895.69	6165.91	-0.662435	0.358965	1	NA	miR-204-5p	0.730824	NA	0.0415	0.126
miR-877-5p	2036.02	3241.89	-0.671088	0.543853	1	NA	miR-877-5p	-0.564728	NA	0.0246	0.0903
miR-24-3p	6192.03	9990.6	-0.690159	0.358569	1	NA	miR-24-3p	-0.664386	NA	0.0484	0.138
miR-194-5p	1130.88	1832.53	-0.696387	0.451594	1	NA	miR-194-5p	0.664386	NA	0.00625	0.035
miR-150-5p	4662.24	7653.29	-0.715057	0.199377	1	NA	miR-150-5p	0.265754	NA	0.396	0.586
miR-26a-5p	8661.26	14579.1	-0.751248	0.161031	1	NA	miR-26a-5p	0.265754	NA	0.246	0.432
miR-124-3p	2869.76	4886.76	-0.767946	0.551053	1	NA	miR-124-3p	-0.896921	NA	0.00153	0.0124
miR-345-5p	1126.8	1919.46	-0.76847	0.362753	1	NA	miR-345-5p	0.863701	NA	0.000879	0.00839
miR-100-5p	1197.33	2088.23	-0.802458	0.28447	1	NA	miR-100-5p	0.664386	NA	0.267	0.458
miR-125a-5p	1121.83	2013.81	-0.844072	0.224405	1	NA	miR-125a-5p	0.531508	NA	0.0427	0.127
miR-139-3p	902.824	1621.15	-0.844504	0.309824	1	NA	miR-139-3p	-0.797263	NA	0.0455	0.133
miR-4446-3p	843.313	1525.39	-0.855042	0.401267	1	NA	miR-4446-3p	-1.0298	DOWN	0.0123	0.0557
miR-1260a	1658.51	3040.59	-0.87446	0.273487	1	NA	miR-1260a	N/A	N/A	N/A	N/A
miR-127-3p	655.054	1222.36	-0.899982	0.335906	1	NA	miR-127-3p	-1.09624	DOWN	0.000567	0.00643
miR-7-5p	705.005	1317.77	-0.902396	0.21244	1	NA	miR-7-5p	-0.797263	NA	0.0655	0.171
miR-1260b	11951.7	22569.7	-0.917171	0.296467	1	NA	miR-1260b	0.365412	NA	0.358	0.551
miR-34a-5p	602.63	1172.98	-0.960831	0.228221	1	NA	miR-34a-5p	-0.298974	NA	0.412	0.597
miR-1307-3p	532.598	1139.34	-1.09708	0.197368	1	DOWN	miR-1307-3p	-0.830482	NA	0.000442	0.00521
miR-146a-5p	20227.9	43311.8	-1.09841	0.0862566	1	DOWN	miR-146a-5p	-0.830482	NA	0.0549	0.15
miR-342-3p	204.403	479.317	-1.22956	0.18416	1	DOWN	miR-342-3p	-0.597947	NA	0.00437	0.0268
miR-99b-5p	2619.34	6286.98	-1.26316	0.0283657	0.949576	DOWN	miR-99b-5p	-0.132877	NA	0.68	0.801
miR-122-5p	74499.6	183514	-1.30059	0.0969614	1	DOWN	miR-122-5p	0.298974	NA	0.594	0.745
miR-92b-3p	1287.4	3228.9	-1.32658	0.143166	1	DOWN	miR-92b-3p	1.56131	UP	1.75e-05	0.000583
miR-484	419.575	1061.5	-1.3391	0.088783	1	DOWN	miR-484	0.0664386	NA	0.807	0.886
miR-485-5p	1059.32	3066.87	-1.53363	0.0939072	1	DOWN	miR-485-5p	0.265754	NA	0.347	0.539
miR-942-5p	309.652	917.629	-1.56726	0.0630997	1	DOWN	miR-942-5p	-0.332193	NA	0.468	0.644
miR-425-5p	546.928	1631.38	-1.57667	0.0112884	0.602821	DOWN	miR-425-5p	0.0664386	NA	0.668	0.794
miR-375	2111.16	6653.21	-1.65602	0.00739142	0.452989	DOWN	miR-375	0.166096	NA	0.607	0.754
miR-424-5p	271.721	875.964	-1.68875	0.0330485	1	DOWN	miR-424-5p	0.132877	NA	0.747	0.848
miR-199a-3p	2319.03	7731.54	-1.73724	0.117899	1	DOWN	miR-199a-3p	2.19247	UP	0.102	0.235
miR-93-5p	1957.68	6987.76	-1.83569	0.00098942	0.177073	DOWN	miR-93-5p	0.631166	NA	0.0423	0.126
miR-192-5p	635.845	2298.51	-1.85395	0.00176317	0.177073	DOWN	miR-192-5p	0.132877	NA	0.621	0.768
miR-425-3p	94.19	349.337	-1.89097	0.100066	1	DOWN	miR-425-3p	-1.12946	DOWN	0.000214	0.00309
miR-30d-5p	898.19	4951.27	-2.46271	0.0016257	0.177073	DOWN	miR-30d-5p	-0.166096	NA	0.35	0.541
miR-1468-5p	153.978	1088.45	-2.82147	0.00117768	0.177073	DOWN	miR-1468-5p	1.06302	UP	0.002	0.0146
