# Supplementary material for: Differential Expression of Plasma Exo-miRNA in Neurodegenerative Diseases by Next-Generation Sequencing
Source: Front Neurosci. 2020 May 7;14:438. doi: 10.3389/fnins.2020.00438 (PMC7227778; doi:10.3389/fnins.2020.00438)
Supplement: TABLE S3 — Full list of miRNA expression. [file Table_3.XLSX]

## Sheet: Count
Supplementary Table S3. Full list of miRNA expression.
Sample	EQ01	EQ02	EQ03	EQ04	EQ05	EQ06	EQ07	EQ08	EQ09	EQ10	EQ11	EQ12	EQ13	EQ14	EQ15	EQ16	EQ17	EQ21	EQ22	EQ23	EQ24	EQ25	EQ26	EQ27	EQ28	EQ29	EQ30	EQ31	EQ32	EQ33	EQ34	EQ35	EQ36	EQ37	EQ38	EQ39	EQ40	EQ41	EQ42	EQ43	EQ44	EQ45	EQ46	EQ47	EQ48	EQ49	PC01	PC02	PC03
hsa-let-7a-2-3p	0	0	0	1	0	1	0	2	0	0	0	0	0	0	0	0	30	0	0	0	0	0	0	0	0	1	0	0	0	0	0	0	0	0	0	0	0	1	0	0	0	0	0	0	0	0	0	0	0
hsa-let-7a-3p	479	3310	2342	951	478	6883	1835	10	4681	2	32	475	892	2302	6	4752	615	1964	256	19	1002	107	2164	3921	148	1710	6871	5904	7	362	1964	358	3	245	928	2020	5	584	2642	1989	43	1510	418	1327	2	41	0	83	1279
hsa-let-7a-5p	44739	227849	356620	97524	24170	661213	429157	69399	89770	134	148225	44176	73351	243166	746	235583	50377	121036	15185	61445	48648	9824	272625	290865	41940	192016	228050	184983	795799	98103	133397	122406	27234	125710	169117	185387	1296	40626	605995	98655	8775	310387	53727	39025	116356	11892	357	124019	211750
hsa-let-7b-3p	1	0	1	120	0	670	1571	1	1979	0	13	107	4	327	0	2559	1	73	10	0	184	108	595	78	52	276	1	12013	16	5000	0	0	1	122	126	632	0	48	0	1388	9	77	0	133	0	9	0	1	0
hsa-let-7b-5p	49274	115741	206688	94160	64065	844162	3160103	643969	173922	240	2199962	41737	801690	2841375	2964	1025064	384394	921900	31799	114786	286035	87892	1089992	651297	123666	642641	1205293	765002	3487620	457276	66412	300407	43706	125073	282979	296998	4142	40188	4226722	1101829	6863	1519907	407519	909913	957851	83106	192	126387	146001
hsa-let-7c-3p	0	0	0	1	0	0	0	0	0	0	0	0	0	0	0	0	0	0	0	0	0	0	0	0	0	0	0	0	0	0	0	0	0	0	0	0	0	0	0	0	0	10	0	0	0	0	0	0	0
hsa-let-7c-5p	1624	2107	9744	4890	29	10756	9047	5076	3201	9	9748	958	74	8651	47	7517	2937	6359	2803	678	2664	287	17475	6120	1965	8310	9957	33702	463674	2847	2271	4349	2896	1532	4403	13443	54	6818	34950	8506	1513	15415	2925	5050	12659	1026	1080	4709	5303
hsa-let-7d-3p	22099	1049	10483	338636	7334	187640	231064	39813	381435	40	451456	17540	45279	301270	397	556083	12166	42066	2166	14648	30752	25614	160898	141891	14924	172369	260312	204527	291171	137526	317	46668	10058	71382	86110	258703	855	9559	227817	59338	1474	46346	25284	16483	83499	6810	17	699	4134
hsa-let-7d-5p	3950	12816	14502	5702	1599	60287	37003	3330	17168	6	48913	2542	2731	14215	48	19036	6224	22299	1000	5697	8101	692	21177	25294	814	22241	4668	13928	31905	11161	12429	16264	223	8418	13801	12535	56	3679	48162	6844	733	32867	3120	7885	10294	872	529	9549	7351
hsa-let-7e-3p	1	3	8	258	280	1431	230	64	0	1	0	821	2	1	31	3429	295	903	58	0	348	93	249	9	7	305	8	139	4778	4075	0	1	2	1	74	3	2	1061	690	0	107	838	0	808	0	34	0	7	0
hsa-let-7e-5p	806	3059	456	1856	96	1804	16479	1742	6186	2	16695	1901	8306	711	44	10133	1571	3850	626	335	1471	628	36284	18377	3703	3015	705	791	12862	9205	12270	3812	9308	947	15309	14888	41	2384	8357	1438	510	840	23	2085	2717	323	6	1621	420
hsa-let-7f-1-3p	283	2	6	536	136	3049	2151	112	8368	1	64	1	1805	3043	2	0	166	764	53	1223	529	0	503	3309	1	996	981	6082	2	5	0	1522	3	10	122	160	4	193	950	3	32	509	205	433	1851	36	0	1	0
hsa-let-7f-2-3p	0	332	4	21	0	0	1	1	0	0	0	0	0	0	1	0	33	0	5	1	0	54	250	0	1	7	0	7	0	0	411	0	3	0	0	0	0	57	0	1	8	48	0	0	1	0	0	3	3
hsa-let-7f-5p	9938	82664	119481	34283	3715	220863	87750	16456	24638	33	16428	13115	30986	49401	181	49601	9997	32218	6314	11095	11036	2395	64546	44917	4718	50337	46309	95163	146828	34832	34346	14476	9005	26478	29933	55768	333	18625	186368	16424	4133	89983	14028	14606	28895	3846	31	47369	38295
hsa-let-7g-3p	0	0	0	1	0	342	0	0	0	0	0	0	0	0	0	0	0	0	0	1	0	0	0	0	0	5	0	0	0	0	7	0	1	0	0	0	0	1	0	0	1	64	0	0	1	3	0	0	0
hsa-let-7g-5p	9505	388374	356068	40716	7830	160063	256791	22260	90591	43	134189	12209	100461	341675	240	65540	35169	147152	8393	28194	56878	2690	110006	142113	10303	106651	182039	97592	102305	51280	303180	30789	5395	36938	33544	49222	3076	19714	260071	25395	4653	156914	13665	68553	73213	12682	47	308084	377496
hsa-let-7i-3p	0	1	0	27	0	683	0	1	0	0	0	0	0	1	0	0	0	0	1	1	0	0	0	0	0	27	1	0	0	0	101	1	0	0	0	2	0	10	432	0	0	0	0	140	1	1	0	2	1
hsa-let-7i-5p	27509	148755	95379	62446	7533	242543	203095	10427	70468	32	93528	7875	83384	188628	450	126318	21738	85257	6381	22422	32755	5660	177378	90921	10910	125985	112896	25442	81224	42595	103543	58365	12258	56516	25190	65380	365	14532	124159	17773	2726	102717	5069	74952	66873	5340	457	180088	87386
hsa-miR-100-5p	4394	813	36	1982	183	10614	2305	188	9313	11	200	1265	2595	851	87	4	2543	7255	1423	193	2134	614	2964	2600	211	5195	40299	33903	11260	3299	1298	1543	56	1679	1067	1795	34	4581	3123	5	1198	6641	737	6115	4030	657	305	1281	910
hsa-miR-101-3p	0	2	0	19	0	0	114	2	0	0	0	0	0	1	1	0	50	0	5	0	0	0	1	0	0	16	1	0	0	0	49	0	0	0	0	0	1	8	0	0	2	66	0	251	0	28	0	0	0
hsa-miR-103a-2-5p	0	0	0	1	0	0	0	0	0	0	0	0	0	0	0	0	0	0	0	0	0	0	0	0	0	0	0	0	0	0	0	0	0	0	0	0	0	1	0	0	0	0	0	0	0	0	0	0	0
hsa-miR-103a-3p	339	0	3	104	0	2341	7	8	0	1	0	2	0	4	5	0	28	366	11	6	0	0	4	1308	147	228	5	0	0	0	164	0	0	111	8	1	2	284	6	0	64	113	0	206	1	44	0	0	1
hsa-miR-103b	0	3	3	154	0	293	1	14	0	0	0	0	0	0	4	0	1	212	96	25	0	0	0	1	0	150	0	0	0	0	187	3	3	1	6	8	3	47	1	0	11	564	0	249	4	16	0	12	0
hsa-miR-105-3p	0	0	0	0	0	0	0	0	0	0	0	0	0	0	0	0	0	0	1	0	0	0	0	0	0	0	0	0	0	0	0	0	0	0	0	0	0	1	0	0	0	0	0	0	0	0	0	0	0
hsa-miR-105-5p	0	0	0	0	0	0	0	0	0	0	0	0	0	0	0	0	0	0	1	0	0	0	0	0	0	1	0	0	0	0	0	0	0	0	0	0	0	0	0	0	0	0	0	0	0	0	0	1	0
hsa-miR-106a-5p	0	0	0	0	0	0	0	0	0	0	0	0	0	0	0	0	0	0	0	2	0	0	1	0	0	0	0	0	0	0	0	0	0	0	0	0	0	1	1	0	0	145	0	81	0	0	0	0	0
hsa-miR-106b-3p	0	96	0	1	0	0	0	0	0	0	0	0	0	0	0	0	34	162	0	9	0	0	0	0	0	0	0	0	0	0	126	0	0	0	0	0	0	1	287	0	0	169	0	52	2	0	0	51	0
hsa-miR-106b-5p	0	0	0	9	0	0	0	0	3936	0	1	0	2	0	64	0	247	389	3	16	135	0	0	0	0	6	1	0	1	0	54	0	0	0	0	0	0	18	495	0	4	26	0	347	3	3	1	10	0
hsa-miR-107	0	0	0	10	0	0	1	1	0	0	0	0	0	1	0	0	0	0	2	0	0	0	0	0	1	5	0	0	0	0	0	0	0	0	0	0	0	2	0	0	0	0	0	0	0	1	0	0	1
hsa-miR-10a-3p	0	0	0	0	173	0	964	0	0	0	0	0	0	0	0	0	0	0	0	0	0	0	0	0	0	2	0	0	0	0	0	0	0	0	0	0	0	0	0	0	0	0	0	0	0	0	0	0	0
hsa-miR-10a-5p	6528	5	9	9848	1077	25668	16731	603	37676	2	55253	2932	2178	24247	16	62328	3070	14397	205	5535	5452	1543	19553	14359	2517	12270	15535	25719	12149	23355	159	4979	344	5090	11248	6068	26	996	13282	8146	83	17604	290	5945	16941	11	1	9	14
hsa-miR-10b-5p	4620	1	1	2285	3	7022	3348	8	3856	1	2415	2355	9	3402	48	5950	797	6400	45	56	1400	166	2699	6771	680	3564	9781	5613	1782	4402	17	4389	8	995	3958	2681	20	815	3735	409	39	5411	4	2096	1667	1043	1	1	2
hsa-miR-1179	0	0	0	1	0	0	0	0	0	0	0	0	0	0	0	0	0	0	0	0	0	0	0	0	0	0	0	0	0	0	0	0	1	0	0	0	0	0	0	0	0	0	0	0	0	0	0	0	0
hsa-miR-1180-3p	15009	7868	20892	18864	1332	115446	25948	927	5168	2	54334	2876	40680	47749	43	39705	11047	20529	1587	974	14233	24694	6262	17041	2479	16260	31294	38432	22913	14094	1177	26646	4571	10234	12072	12089	50	3668	14547	5113	580	21825	2024	19648	17090	6920	6	2698	9836
hsa-miR-1185-1-3p	0	0	0	0	0	0	0	0	0	0	0	0	0	0	0	0	0	0	0	0	0	0	0	0	0	2	0	0	0	0	0	0	0	0	0	0	0	1	0	0	0	0	0	0	0	1	0	0	0
hsa-miR-1185-5p	0	1	0	9	0	0	0	1	0	0	0	0	0	0	0	0	0	0	5	0	0	0	0	0	0	20	0	0	0	0	0	0	0	0	0	0	0	11	0	0	1	0	0	0	0	1	0	0	0
hsa-miR-1197	0	0	0	0	0	0	0	0	0	0	0	0	0	0	0	0	0	0	0	0	0	0	0	0	0	2	0	0	0	0	18	0	1	0	0	0	0	0	0	0	0	0	0	0	0	1	0	0	0
hsa-miR-122-3p	894	0	1	211	0	2111	457	3	13722	0	6	0	7	2	1	0	286	2760	13	0	140	0	1996	1128	1	0	0	13742	43391	3971	1	10	1	0	0	156	2	32	267	572	4	1386	113	500	0	4	0	3	0
hsa-miR-1224-3p	0	1	1	10	0	0	0	0	0	0	0	0	0	0	0	0	0	0	1	0	0	0	0	0	0	604	0	0	0	0	0	0	0	0	0	1	0	8	0	0	8	1	0	0	0	2	0	0	0
hsa-miR-1224-5p	0	0	0	2	0	0	0	715	9	0	151	2208	6074	1	0	0	1	0	1	0	0	0	0	0	0	1573	1	0	0	0	0	0	0	0	0	130	50	12	1	0	2	0	2	31	0	3	0	0	1
hsa-miR-1225-5p	0	0	0	0	0	0	0	0	0	0	0	0	0	0	0	0	0	0	0	0	188	0	0	0	0	0	0	0	0	0	0	0	0	0	0	0	0	2	0	0	0	0	0	320	0	0	0	0	0
hsa-miR-122-5p	92959	38377	27587	23769	5828	175840	243994	66558	521113	362	95353	183735	107613	317590	1211	74620	74546	186638	5930	53918	28572	15200	381635	73646	6105	136337	2640269	1952667	6064337	542335	865	31773	12513	107393	38052	113509	1741	8206	356066	80456	950	783729	159171	65871	589773	36123	31	95388	5631
hsa-miR-1226-3p	0	0	0	0	0	0	0	7	0	0	0	1	0	116	0	0	0	0	6	1	0	0	1	0	0	4	1	0	0	5	0	0	0	0	0	42	0	18	0	1161	2	64	0	0	1	2	0	0	0
hsa-miR-1227-3p	0	1	3	605	1	0	67	1	6422	0	3	121	1	1257	0	0	0	86	11	43	525	0	261	1649	88	421	0	0	0	0	28	1	1	382	1045	901	0	19	0	0	1	81	1	45	1502	5	0	2	0
hsa-miR-1228-3p	0	0	0	0	0	0	0	0	0	0	0	0	0	0	0	0	0	0	22	0	0	0	0	0	0	0	0	0	0	0	0	0	0	0	0	0	0	13	0	0	1	0	0	0	0	225	0	0	0
hsa-miR-1228-5p	0	0	1	0	0	0	745	676	0	0	0	1	0	0	1	0	1	0	0	0	0	0	28	0	0	0	0	0	0	0	0	0	1099	0	0	0	0	0	458	0	0	0	0	0	0	0	0	0	0
hsa-miR-1229-3p	0	0	0	205	0	0	0	0	0	0	0	0	0	0	0	0	0	0	1	0	0	0	0	0	0	0	0	0	0	0	0	0	0	0	0	0	0	0	126	0	1	0	0	0	0	1	0	0	0
hsa-miR-1233-3p	2	0	0	0	0	0	0	0	17	0	293	0	0	0	0	0	0	0	1	0	0	0	0	0	0	48	0	0	0	0	0	0	0	0	0	0	0	0	0	0	0	0	0	0	0	0	0	0	0
hsa-miR-1234-3p	0	0	0	0	0	0	0	0	0	0	0	0	0	0	0	0	0	0	0	0	0	0	0	0	0	0	0	0	0	0	0	0	0	0	0	0	0	0	0	0	1	0	0	0	0	0	0	0	0
hsa-miR-1237-3p	0	0	1	232	0	0	0	0	0	0	0	0	0	0	0	0	0	0	0	0	0	0	0	290	0	83	0	0	0	0	0	0	0	0	0	0	0	1	0	0	0	0	0	0	0	0	0	0	0
hsa-miR-1238-3p	0	0	0	0	0	0	0	0	0	0	0	0	0	275	0	0	0	0	0	0	0	0	0	0	0	0	0	2	0	1198	0	0	0	0	0	0	0	0	0	0	0	0	0	0	0	0	0	0	0
hsa-miR-1243	0	0	0	0	0	0	0	0	0	0	0	0	0	0	0	0	0	0	0	0	0	0	0	0	0	1	0	0	0	0	0	0	0	0	0	0	0	1	0	0	0	0	0	0	0	0	0	0	0
hsa-miR-124-3p	2	535	363	21303	166	1247	189	1724	1	99	4	409	3	9476	624	1	106	1330	1953	52	1	1	3286	3344	411	27695	469	0	0	0	1749	972	19706	139	1418	522	247	7171	229	0	1546	94	0	71	1193	1136	1	1103	184
hsa-miR-124-5p	0	0	0	5	0	0	0	0	0	0	0	0	0	0	0	0	0	0	0	0	0	0	0	0	0	1	0	0	0	0	0	0	0	0	1	0	0	0	0	0	0	0	0	0	0	0	0	1	0
hsa-miR-1246	1045	3031	4674	3	1894	3060	40058	6511	80880	7	61323	32	14533	8365	128	41802	3362	4188	463	6492	1834	3307	11673	6512	698	1288	18117	15474	220	2686	679	17614	69	1233	7565	8565	52	365	19416	12940	343	5457	2822	3744	6363	1335	3	4757	571
hsa-miR-1247-3p	0	0	0	0	0	0	0	0	0	0	0	0	0	0	0	0	0	0	0	0	0	0	0	0	0	0	0	0	0	0	0	0	0	0	0	0	0	0	0	0	0	0	0	0	0	0	0	0	0
hsa-miR-1247-5p	0	0	0	1	0	0	0	0	0	0	0	0	0	0	22	0	0	133	0	0	0	0	0	0	0	1	0	1	0	0	0	0	0	0	0	184	0	1	191	0	0	45	0	0	0	1	0	0	0
hsa-miR-1249-3p	0	7	97	39	0	0	2	16	0	0	0	2	0	1	3	0	0	1	12	1	0	0	0	2	2	43	9	0	0	0	0	1	4	0	4	2	1	53	1	0	13	0	0	0	0	12	0	18	9
hsa-miR-1250-5p	0	0	0	7	0	0	0	0	0	0	0	0	0	0	0	0	0	0	2	0	1	0	0	0	0	4	0	0	0	0	113	0	0	0	0	0	0	4	0	0	2	52	0	0	0	0	0	0	0
hsa-miR-1251-3p	0	0	0	0	0	0	0	0	0	0	0	0	0	0	0	0	0	0	0	0	0	0	0	0	0	0	0	0	0	0	0	0	0	0	0	0	0	1	0	0	1	0	0	0	0	0	0	0	0
hsa-miR-1251-5p	0	0	0	0	0	0	0	0	0	0	0	0	0	0	1	0	0	0	17	0	0	0	0	0	0	2	0	0	0	0	0	0	0	0	0	0	0	67	0	0	8	0	0	0	0	14	0	0	0
hsa-miR-1253	0	0	0	0	0	0	0	0	0	0	0	0	0	0	0	0	0	0	0	0	0	0	0	0	0	0	0	0	0	0	0	0	0	0	0	0	0	0	0	0	0	0	0	0	0	0	0	0	0
hsa-miR-1254	0	0	0	0	0	583	0	0	0	0	0	0	0	0	0	0	0	0	0	0	0	0	0	0	0	0	0	0	0	0	0	0	0	0	0	0	0	0	0	0	0	0	0	0	0	0	0	0	0
hsa-miR-1255a	0	0	0	0	0	0	0	0	0	0	0	0	0	0	0	0	0	0	0	0	0	0	0	0	0	1	0	0	0	0	0	0	0	0	0	0	0	0	0	0	0	0	0	0	0	0	0	0	0
hsa-miR-1255b-2-3p	0	0	0	0	0	0	0	0	0	0	0	0	0	0	0	0	0	0	0	0	1	0	0	0	0	0	0	0	0	0	0	0	0	0	0	0	0	0	0	0	0	0	0	0	0	0	0	0	0
hsa-miR-1255b-5p	0	0	0	0	0	0	0	0	0	0	0	0	0	658	0	0	0	0	0	0	244	0	0	0	0	0	0	0	0	0	0	0	0	0	0	0	0	0	444	0	0	182	0	74	0	0	0	0	0
hsa-miR-125a-3p	0	0	0	0	0	0	0	1	0	0	0	0	0	0	0	0	55	0	0	0	0	0	0	0	0	0	0	0	0	0	65	0	0	0	0	0	0	3	1	0	0	0	0	0	0	0	0	0	0
hsa-miR-125a-5p	887	22	60	1015	17	4348	5814	2252	27602	9	8004	621	3576	5599	76	3524	1185	5135	504	2761	2363	198	4381	3889	3340	2836	1730	35849	5886	3597	92	2857	51	1364	386	3808	481	1787	7459	8469	602	7244	664	912	8661	257	4	49	18
hsa-miR-125b-1-3p	0	0	0	2	0	0	0	1	0	0	0	0	0	0	0	0	0	0	3	0	0	0	0	0	0	4	0	0	0	0	0	0	0	0	0	0	0	15	0	0	3	0	0	0	0	4	0	0	0
hsa-miR-125b-2-3p	0	0	1	5	0	0	0	0	0	0	0	0	0	2	0	0	0	0	4	0	0	0	0	0	0	5	0	0	0	0	0	0	1	0	0	0	0	5	0	0	0	0	0	0	0	2	0	0	0
hsa-miR-125b-5p	660	30	39	1652	17	642	1096	124	18581	5	11412	1204	705	472	60	0	378	614	498	80	348	0	27	1265	42	2694	56	8495	40	10826	38	1850	42	460	42	52	31	1555	1309	1120	358	683	2833	396	1617	237	0	36	9
hsa-miR-1260a	1192	5	19	18559	833	10692	4577	808	52117	5	51812	12	1388	3031	103	43746	489	1661	1948	2747	1551	1553	1503	15630	962	10284	5792	10077	30165	8325	0	1813	46	2054	2176	10067	16	1139	427	1238	3426	1120	2531	1353	11655	14124	0	176	8
hsa-miR-1260b	374	154	317	330596	2783	3095	26927	9011	301654	3	226566	3153	4304	21263	85	434504	336	1510	324	1016	6172	36753	18084	99787	7053	71587	50958	51051	175	61896	17	2539	252	1284	26031	104473	136	3399	949	6119	1741	1517	1727	1455	19529	14623	1	191	164
hsa-miR-1261	0	0	0	0	0	0	0	0	0	0	0	0	0	0	0	0	0	0	0	0	0	0	0	0	0	0	0	0	0	0	0	0	0	0	0	0	0	0	0	0	0	0	0	0	0	0	0	0	2
hsa-miR-1262	0	0	0	0	0	0	0	0	0	0	0	0	0	0	0	0	0	0	0	0	0	0	0	0	0	0	0	0	0	0	0	0	0	0	0	0	0	1	0	0	0	0	0	0	0	0	0	0	0
hsa-miR-126-3p	27466	53693	147676	34722	7091	151432	68330	6403	36743	26	114967	16899	30454	109430	295	108960	14793	102736	4956	14541	52271	2181	144562	77233	19460	25059	156172	15815	25873	41374	71562	10591	4627	7281	44063	64613	1706	6121	31088	16245	807	117666	1318	25914	25505	473	29	41573	31290
hsa-miR-1264	0	0	0	1	0	0	0	0	0	0	0	0	0	0	0	0	0	0	0	0	0	0	0	0	0	0	0	0	0	0	0	0	0	0	0	0	0	0	0	0	0	0	0	0	0	0	0	0	0
hsa-miR-1265	0	0	0	0	0	0	0	0	0	0	0	0	0	0	0	0	0	0	0	0	0	0	0	0	0	0	0	0	0	0	0	0	0	0	0	0	0	0	0	0	0	0	0	0	0	0	0	0	0
hsa-miR-126-5p	214	0	1	35	2	663	682	615	3331	2	5	0	3	2	3	0	81	552	48	2	518	0	0	1081	2	814	9139	0	0	0	599	0	0	0	2	2	5	266	1178	0	38	360	1	291	0	21	0	0	0
hsa-miR-1268a	0	0	0	1	0	0	0	0	0	0	0	0	0	0	0	0	0	1	0	0	0	0	0	0	0	1	0	0	0	0	0	0	0	0	0	0	0	0	0	0	0	0	0	0	0	0	0	0	0
hsa-miR-1268b	0	0	0	0	0	0	0	0	0	0	0	0	0	0	0	0	0	0	1	0	0	0	0	0	0	0	0	0	0	0	0	0	0	0	0	0	0	0	0	0	0	0	0	0	0	0	0	0	0
hsa-miR-1269a	0	0	0	0	0	0	0	0	0	0	0	0	0	0	0	0	0	0	0	0	0	0	0	0	0	0	0	0	0	0	0	0	0	0	0	0	0	1	0	0	0	0	0	0	0	0	0	0	0
hsa-miR-1269b	0	0	0	0	0	0	0	0	0	0	0	0	0	0	0	0	0	0	0	0	0	0	0	0	0	0	0	0	0	0	0	0	0	0	0	0	0	0	0	0	0	0	0	0	0	0	0	0	0
hsa-miR-1270	0	48	0	1	0	0	0	0	0	0	0	0	0	0	0	6095	0	316	1	0	0	180	0	0	0	1	0	0	0	0	0	0	0	0	0	592	0	5	1	0	3	181	0	0	0	1	0	0	0
hsa-miR-1271-5p	0	0	0	10	1	0	1	1	0	0	0	1	0	0	1	0	1	0	4	0	0	0	1	0	0	15	0	0	0	0	43	1	0	0	1	1	0	16	0	0	6	0	0	0	0	2	0	0	0
hsa-miR-1273c	0	0	0	0	0	0	0	0	0	0	0	0	0	0	0	0	0	0	0	0	0	0	0	0	0	0	0	0	0	0	0	0	0	0	0	0	0	1	0	0	0	0	0	0	0	0	0	0	0
hsa-miR-1273g-3p	0	0	0	0	0	0	0	0	0	0	0	0	0	0	0	0	0	72	0	0	0	0	0	0	0	0	0	0	0	0	0	0	0	0	0	0	0	0	0	0	0	0	0	0	0	0	0	0	0
hsa-miR-1273h-3p	0	0	0	0	0	0	0	0	0	0	0	0	0	0	0	0	0	0	0	0	0	0	0	0	0	1	0	0	0	0	23	0	0	0	0	0	0	0	0	0	0	0	0	0	0	0	0	0	0
hsa-miR-1273h-5p	0	0	0	0	0	0	0	0	0	0	0	0	0	0	0	0	0	0	1	0	0	0	0	0	0	0	0	0	0	0	0	0	0	0	0	0	0	1	0	0	0	0	0	0	0	0	0	0	0
hsa-miR-127-3p	30054	538	36	3180	996	10796	931	897	25528	8	10114	50	14	1596	65	13839	17	1921	994	214	2169	771	810	1402	528	1837	158	5	4	0	2571	16	33	16	1102	119	23	3783	15075	6	855	4764	8	91	5721	590	3	745	64
hsa-miR-1275	1	473	1	0	0	0	523	0	0	0	0	0	0	1935	0	0	0	0	0	0	0	0	0	0	493	297	0	0	0	0	141	1	0	1	2	1	0	0	0	0	0	0	0	0	0	0	0	2655	49
hsa-miR-127-5p	0	0	0	1	0	0	0	0	0	0	0	0	0	0	1	0	0	0	0	0	0	0	0	0	0	0	0	0	0	0	0	0	0	0	0	0	0	0	0	0	0	0	0	0	0	0	0	0	0
hsa-miR-1276	0	0	0	1	0	0	0	0	0	0	0	0	0	0	0	0	0	0	0	0	0	0	0	0	0	1	0	0	0	0	0	0	0	0	0	0	0	0	0	0	0	0	0	0	0	0	0	0	0
hsa-miR-1277-3p	0	0	0	3	0	0	0	0	0	0	0	0	0	0	0	0	0	0	0	0	1	0	0	381	0	4	0	0	0	0	32	0	0	0	0	0	0	2	0	0	1	27	0	69	0	0	0	0	0
hsa-miR-1281	0	0	0	0	0	0	0	0	0	0	0	0	0	0	0	0	0	0	0	0	0	0	0	0	0	0	0	0	0	0	0	0	0	0	0	0	0	0	0	0	0	0	0	0	0	0	0	0	0
hsa-miR-128-1-5p	0	0	0	138	0	1	0	1	0	0	0	0	0	0	0	0	0	1	2	14	0	0	0	0	0	8	0	0	0	0	7	0	0	0	0	0	0	8	0	0	1	12	0	9	264	2	0	0	13
hsa-miR-128-2-5p	0	0	0	0	0	0	0	0	0	0	0	0	0	0	0	0	0	0	0	0	0	0	0	0	0	0	0	0	0	0	0	0	0	0	0	0	0	0	0	0	0	0	0	0	0	0	0	0	0
hsa-miR-128-3p	680	3467	4320	3460	155	3925	4619	145	5127	1636	7	1648	0	1887	72	0	334	1641	895	110	944	0	340	4827	58	2869	6624	14	2	3563	5366	325	43	440	1343	59	32	3058	828	0	690	1180	0	941	2055	495	0	510	4038
hsa-miR-1284	449	1	1	4874	3	3609	909	244	2338	0	5	1	2	1069	0	0	156	156	227	1	430	0	1159	1001	36	2279	0	11	1	1317	16	0	2	144	858	915	1	72	312	722	9	417	1	443	1	692	0	4	1
hsa-miR-1285-5p	0	0	0	0	0	0	0	0	0	0	0	0	0	0	0	0	0	0	1	0	0	0	0	0	0	0	0	0	0	0	0	0	0	0	0	0	0	0	0	0	0	0	0	0	0	0	0	0	0
hsa-miR-1286	0	0	0	0	0	0	0	0	0	0	0	0	0	0	0	0	0	0	0	0	0	0	0	0	0	0	0	0	0	0	0	0	0	0	0	0	0	0	0	0	0	0	0	0	0	0	0	0	0
hsa-miR-1287-3p	0	0	0	1	0	0	0	0	0	0	0	0	0	0	0	0	0	0	0	0	0	0	0	0	0	3	0	0	0	0	13	0	0	0	0	0	0	1	0	0	0	0	0	0	0	0	0	0	0
hsa-miR-1287-5p	0	1011	473	788	40	321	61	0	42	0	0	1	0	0	0	0	19	288	40	2	0	0	9	0	0	155	0	0	0	0	531	2	0	0	113	0	2	98	0	0	17	114	0	141	0	19	0	828	41
hsa-miR-1288-3p	1	0	0	0	0	657	0	0	0	0	0	0	0	0	0	0	0	0	0	0	0	0	0	0	0	0	0	0	0	0	0	0	0	0	0	0	0	0	0	0	0	0	0	0	0	0	0	0	0
hsa-miR-1290	1540	2492	18	1610	3874	886	29130	17379	146485	10	46090	811	10069	5959	420	25358	1341	763	67	268	681	1039	9329	2177	2183	4700	643	8583	23602	4157	879	16861	18	3513	22460	10672	106	135	4516	9768	405	1438	19173	1759	5270	2190	3	1057	1634
hsa-miR-129-1-3p	0	1	2	31	1	0	0	6	0	0	0	1	0	2	2	0	0	1	17	0	0	0	0	0	3	35	2	0	0	0	0	0	0	1	1	1	1	77	4	0	16	0	0	0	0	11	0	1	0
hsa-miR-1292-3p	0	0	0	0	0	0	0	0	2573	0	2	0	2	0	0	0	0	0	0	0	0	0	0	0	0	0	0	0	0	0	0	0	0	0	0	0	0	0	0	0	0	0	1	0	0	0	0	0	0
hsa-miR-129-2-3p	0	0	2	39	1	0	1	4	0	0	0	0	0	1	2	0	1	1	42	0	0	0	1	0	3	52	2	0	0	0	0	0	1	0	0	1	1	202	2	0	42	1	0	0	0	35	0	4	2
hsa-miR-1292-5p	0	0	0	0	0	0	0	0	0	0	0	0	0	0	0	0	0	43	0	0	0	0	0	0	0	0	0	0	0	0	33	0	0	0	0	0	0	0	0	0	0	161	0	0	0	1	0	0	0
hsa-miR-1294	0	0	0	236	0	402	25	0	0	0	0	0	0	0	1	0	0	0	0	4	0	0	632	0	0	0	0	0	0	0	31	0	1	0	0	0	0	0	0	0	0	0	0	0	2	0	0	0	0
hsa-miR-129-5p	0	4	3	66	1	0	0	14	0	0	0	4	0	9	4	0	32	3	58	0	0	0	2	328	5	108	6	0	0	0	8	0	0	1	3	6	0	183	2	0	36	117	0	0	0	29	0	8	3
hsa-miR-1296-5p	0	1	2	94	1	0	3	5	0	1	0	0	0	2	0	0	3	2	33	1	0	0	1	0	3	126	7	0	0	0	30	0	2	2	2	1	1	149	2	0	33	0	0	0	0	23	0	3	1
hsa-miR-1298-3p	0	0	0	1	0	0	0	0	0	0	0	0	0	0	0	0	0	0	0	0	0	0	0	0	0	0	0	0	0	0	0	0	0	0	0	0	0	0	0	0	1	0	0	0	0	0	0	0	0
hsa-miR-1298-5p	0	0	0	3	0	0	0	0	0	0	0	0	0	0	0	0	0	0	2	0	0	0	0	0	0	4	0	0	0	0	0	0	0	0	0	0	0	4	0	0	0	0	0	0	0	0	0	0	0
hsa-miR-1299	0	0	0	1	0	0	0	0	0	0	0	0	0	0	0	0	0	0	0	0	0	0	0	0	0	0	0	0	0	0	0	0	0	0	0	0	0	2	0	0	0	0	0	0	0	1	0	0	0
hsa-miR-1301-3p	0	0	0	2	0	0	0	0	0	0	0	0	0	1	0	0	0	1	2	0	0	0	0	0	112	6	0	0	0	0	318	0	0	0	0	0	0	10	0	0	0	64	0	0	0	0	0	0	0
hsa-miR-1302	0	0	0	0	0	0	0	0	0	0	0	0	0	0	0	0	0	0	0	0	0	0	0	0	0	0	0	0	0	0	0	0	0	0	0	0	0	0	0	0	0	0	0	0	0	0	0	0	0
hsa-miR-1303	0	0	0	0	0	0	0	0	0	0	0	0	0	0	0	0	44	0	0	1	0	0	0	0	0	1	0	0	0	0	17	0	0	0	0	0	0	0	0	0	0	35	0	0	0	0	0	0	0
hsa-miR-1304-3p	0	0	1	993	0	244	0	0	1401	0	2	0	0	0	0	0	0	1	0	269	0	0	0	808	15	10	0	0	0	0	36	0	0	0	0	1	0	0	0	0	0	0	0	0	1	0	0	1	0
hsa-miR-1304-5p	0	180	0	0	0	0	0	0	0	0	0	0	0	0	0	0	0	0	0	0	0	0	0	0	0	0	0	0	0	0	27	0	0	0	0	0	0	0	0	0	0	0	0	0	0	0	0	0	0
hsa-miR-1306-3p	2	190	921	0	332	300	1093	1	0	0	5	3	2	0	0	3	36	296	4	2	1	0	1808	1	642	848	1	0	0	0	42	75	3	700	0	501	38	10	0	0	4	235	0	20	5	4	0	1094	0
hsa-miR-1306-5p	380	15	27	30243	340	753	13354	4902	46454	3	46196	1882	36	20428	10	28217	39	44	18	3903	307	914	5390	25032	3428	13224	27847	15306	25659	5842	1	8487	355	3016	3077	4633	25	43	0	2044	10	99	27	388	5173	68	0	28	19
hsa-miR-1307-3p	213	2180	4384	6617	735	2383	2227	761	8986	0	83	1	2349	2672	4	11888	1923	3315	30	142	2004	807	1033	6081	129	2772	6683	9263	33	1986	4810	2	2	18	3	799	3	160	3737	1	32	4692	243	3979	3162	363	1	1381	2963
hsa-miR-1307-5p	0	0	0	5	0	0	0	0	0	0	0	0	0	0	0	0	0	0	0	3	162	0	0	0	0	9	0	0	0	0	51	0	0	0	0	0	0	2	0	0	0	1	0	30	1	0	0	0	0
hsa-miR-130a-3p	351	2	0	7	0	1610	1	2	3175	0	4	0	1	3	0	0	50	1001	56	13	5	0	696	1	0	17	3	12	2	6972	2168	0	0	0	1381	129	1	190	0	0	32	575	0	799	0	38	0	0	0
hsa-miR-130b-3p	0	0	0	0	0	0	0	0	0	0	0	0	0	0	0	0	0	0	0	0	0	0	2	0	0	0	0	0	0	0	272	0	0	0	0	0	0	1	0	0	1	131	0	0	0	0	0	0	0
hsa-miR-130b-5p	169	3	4	6264	2	1039	3314	416	3431	0	2	718	1	5888	7	0	139	197	5	1	758	0	1147	2308	447	1739	8113	0	0	0	1	627	2	306	144	659	5	17	259	0	8	470	0	570	0	4	0	3	4
hsa-miR-132-3p	0	1196	90	25	2	93	1411	3	0	0	0	1	0	64	0	0	6	74	15	418	0	0	0	118	0	676	1	5	15	456	10	0	0	14	1	2	1	64	116	3	11	13	0	25	118	3	0	1	65
hsa-miR-132-5p	0	876	10	128	1	876	3	8	0	0	0	6	0	5	7	0	16	0	116	0	67	0	2	608	2	543	11	0	0	0	233	2	5	3	10	10	2	404	5	0	98	0	0	0	0	60	0	7	5
hsa-miR-133a-3p	0	0	1	9	0	0	0	1	0	0	0	0	0	2	2	0	0	0	2	0	0	0	1	0	0	104	0	0	0	1	0	0	0	0	0	0	0	9	1	0	2	3	0	0	0	0	0	0	0
hsa-miR-1343-3p	0	0	0	1	0	0	0	0	0	0	0	0	0	0	0	0	0	0	0	0	0	0	0	0	0	0	0	0	0	0	0	0	0	0	0	0	0	3	553	0	0	0	0	0	0	0	0	0	0
hsa-miR-134-3p	0	0	0	3	0	0	0	0	0	0	0	0	0	1	0	0	0	0	1	0	0	0	0	0	0	1	0	0	0	0	0	0	0	0	0	0	0	0	0	0	2	0	0	0	0	2	0	0	0
hsa-miR-134-5p	0	42	0	8	0	0	0	0	0	0	0	0	0	0	0	0	0	0	2	0	0	0	0	0	0	8	0	0	0	0	20	0	0	0	0	0	0	4	1	0	2	150	0	37	1	1	0	47	0
hsa-miR-135a-3p	0	0	0	0	0	0	0	0	0	0	0	0	0	0	0	0	0	0	0	0	0	0	0	0	0	0	0	0	0	0	0	0	0	0	0	0	0	0	0	0	0	0	0	0	0	0	0	0	0
hsa-miR-135a-5p	0	1	2	74	0	0	1	3	0	0	0	2	0	3	1	0	0	1	68	0	0	0	2	3	1	79	0	0	0	0	0	1	0	1	0	3	3	265	5	0	59	0	0	1	0	35	0	3	2
hsa-miR-135b-3p	0	0	0	0	0	0	0	0	0	0	0	0	0	0	0	0	0	0	3	0	0	0	0	0	0	0	0	0	0	0	0	0	0	0	0	0	0	1	0	0	1	0	0	0	0	0	0	0	0
hsa-miR-135b-5p	0	4	8	226	4	0	5	32	0	2	0	7	0	16	12	0	1	7	131	0	0	0	6	1	5	317	7	0	0	0	0	2	5	1	8	12	4	461	4	0	111	6	0	1	0	62	0	4	3
hsa-miR-136-3p	0	29	1	40	0	0	1	4	0	0	0	3	0	1	0	0	0	1	4	0	0	0	1	0	1	51	3	0	0	0	25	0	2	0	0	2	0	29	0	0	8	0	0	0	0	5	0	0	0
hsa-miR-136-5p	0	0	0	3	0	0	0	0	2726	0	0	0	1	0	0	0	0	216	0	0	0	0	0	0	0	5	0	1	0	0	0	0	0	0	0	1	0	3	0	0	0	0	0	0	0	0	0	0	0
hsa-miR-137	0	0	0	16	0	0	2	0	0	1	0	0	0	2	4	0	1	0	6	0	0	0	0	1	1	30	1	0	0	0	12	0	0	0	0	0	0	15	0	0	4	1	0	0	0	4	0	2	0
hsa-miR-138-1-3p	0	0	0	0	0	0	0	0	0	0	0	0	0	0	0	0	0	0	2	0	0	0	0	0	0	3	0	0	0	0	0	0	0	0	0	0	0	4	0	0	0	0	0	0	0	0	0	0	0
hsa-miR-138-2-3p	0	0	1	1	0	0	0	0	0	0	0	0	0	0	0	0	0	0	1	0	0	0	0	0	0	2	0	0	0	0	0	0	1	0	0	0	0	5	0	0	2	0	0	0	0	1	0	0	0
hsa-miR-138-5p	0	6	15	435	5	0	3	54	0	0	0	15	0	18	22	0	4	58	141	0	100	0	13	899	17	668	13	0	0	0	32	5	14	4	23	16	11	500	14	0	132	4	0	1	0	88	0	18	8
hsa-miR-139-3p	292	44	8158	1466	2	1274	804	3495	4699	2	12	500	5	3177	97	18176	390	602	47	234	1095	1748	10212	1794	387	2041	11916	860	12482	1124	85	587	6	834	799	7835	12	143	2411	855	27	1453	2852	234	16901	24	1	225	2276
hsa-miR-139-5p	4311	4212	21859	11643	291	18635	20060	365	8435	242	8378	4402	3246	16948	124	12364	3846	10592	1436	3928	7315	575	17283	21690	4909	16207	11690	3200	15287	2585	4247	11178	135	4973	2882	22410	141	4867	13415	3431	1106	16027	128	9785	5164	776	4	191	5948
hsa-miR-1-3p	0	1	0	15	0	0	434	2	0	0	0	1	0	0	1	0	1	145	20	0	0	0	1	0	0	425	3	0	0	0	35	1	0	0	180	3	0	65	0	3	11	211	0	0	0	9	0	0	1
hsa-miR-140-3p	0	0	1	6	0	510	0	0	0	0	0	0	1	4	0	0	90	163	2	29	225	0	0	0	1	20	0	0	0	0	1165	0	0	0	3	1	0	13	0	0	2	101	0	0	6	3	0	0	0
hsa-miR-140-5p	249	525	2	104	1	1288	5	13	0	0	79	4	2084	11	6	0	143	670	16	6	162	0	2	2	48	204	6	0	0	0	586	1	0	20	1	4	1	57	771	0	7	1018	1	455	2	11	0	21	2
hsa-miR-141-3p	151	0	0	0	0	0	0	0	2983	0	3	0	2	0	0	0	0	164	0	2	0	0	0	0	0	174	0	0	0	0	223	0	0	0	0	0	0	1	0	0	0	6	3	0	0	0	0	0	0
hsa-miR-142-3p	0	0	0	6	0	2	0	0	1	0	3	0	1	0	0	0	18	168	1	2	1	0	0	0	0	3	0	0	0	0	432	0	0	0	0	0	0	146	0	1	8	452	1	0	0	1	0	0	0
hsa-miR-142-5p	0	364	0	4	0	2	0	1	2476	0	1	0	0	0	1	0	22	220	0	12	162	0	0	0	0	0	0	0	0	0	819	0	0	0	0	0	0	0	0	0	1	0	3	73	3	0	0	0	0
hsa-miR-143-3p	1145	6216	2679	3803	26	22265	8924	301	8651	16	22288	122	11156	18338	106	19308	7469	19218	869	117	3837	357	1613	2162	963	3935	53	42	7	12975	23668	2430	2364	22	3428	4344	49	2212	5403	1090	409	20600	1167	11317	1859	5713	2	4861	375
hsa-miR-144-3p	571	0	0	1	75	1121	0	0	745	0	55	0	1197	0	0	2604	273	3780	426	185	40	80	307	0	0	3	0	9607	1740	1205	115	0	0	177	0	1	0	772	493	348	223	505	0	577	1513	105	0	1	1
hsa-miR-144-5p	0	0	0	0	0	0	0	0	0	0	0	0	0	0	0	0	0	0	0	1	0	0	0	0	0	0	0	0	0	0	0	0	0	0	0	0	0	0	0	0	0	0	0	0	0	0	0	0	0
hsa-miR-145-3p	0	0	0	0	0	0	0	0	0	0	0	0	0	0	0	0	1	0	0	1	0	0	0	0	0	1	0	0	0	0	0	0	0	0	0	0	0	0	0	0	0	0	0	0	0	0	0	0	0
hsa-miR-145-5p	0	0	3	34	1	0	2	6	0	0	0	0	0	2	1	0	1	2	5	5	0	0	1	0	0	57	1	0	0	0	27	1	0	0	2	1	2	30	0	0	5	0	0	0	1	2	0	6	0
hsa-miR-1468-5p	1	292	7	606	0	910	2802	585	14040	2	6630	619	1729	1018	4	9028	169	658	44	181	222	371	1651	1994	1061	1099	7791	13632	8520	1	47	1	1	115	320	621	1	133	1283	638	19	626	1	47	3178	26	0	506	0
hsa-miR-146a-3p	0	0	0	0	0	0	0	0	0	0	0	0	0	0	0	0	0	0	0	0	0	0	0	0	0	0	0	0	0	0	0	0	0	0	0	0	0	0	0	0	0	0	0	0	0	0	0	0	0
hsa-miR-146a-5p	3809	518046	337019	197288	17046	52418	201435	8904	116369	24	48674	5029	18100	45225	74	230797	7629	17614	449	5302	46751	8279	73896	86434	17378	85140	175538	61435	18090	33873	689735	15014	2500	6437	33248	61598	162	1636	24593	5697	367	31323	1122	22065	11642	1534	107	402893	389932
hsa-miR-146b-3p	0	0	0	1	0	0	0	0	0	0	0	0	0	0	0	0	0	0	0	0	0	0	0	0	0	0	0	0	0	0	0	0	0	0	0	0	0	0	0	0	0	0	0	0	0	0	0	0	0
hsa-miR-146b-5p	1	13	17	25	0	10	4	2	4	0	5	1	0	9	0	9	29	75	0	3	276	2	13	5	4	404	54	13	0	7	361	1	0	1	2	4	0	11	9	0	1	92	0	170	4	0	2	7	57
hsa-miR-148a-3p	249	0	0	4	94	1	0	1	1548	0	2	1	0	0	0	0	24	0	0	63	131	0	0	0	0	3	0	0	1	637	162	0	0	0	0	0	0	3	0	0	1	1	212	11	1574	0	0	0	0
hsa-miR-148a-5p	0	0	0	0	0	0	0	0	0	0	0	0	0	0	0	0	0	0	0	0	0	0	0	0	0	0	0	0	0	0	0	0	0	0	0	0	0	0	0	0	0	0	0	0	0	0	0	0	0
hsa-miR-148b-3p	0	0	0	6	0	1	0	0	0	0	0	0	0	0	0	0	0	0	2	0	0	0	0	0	0	13	0	0	0	0	29	0	0	1	0	0	0	8	0	0	3	0	0	0	0	2	0	0	1
hsa-miR-148b-5p	0	0	0	0	0	0	0	0	0	0	0	0	0	0	0	0	0	0	0	0	0	0	0	0	0	0	0	0	0	0	0	0	0	0	0	0	0	0	0	0	0	0	0	0	0	0	0	0	0
hsa-miR-149-5p	1	256	40	1838	16	146	32	127	0	10	0	53	0	77	76	0	186	579	1293	0	66	0	403	29	45	2786	51	0	0	0	29	15	36	19	38	68	19	4552	20	0	1003	71	0	4	0	735	0	45	17
hsa-miR-150-3p	0	1300	20	0	0	562	0	0	227	0	8051	0	7	0	0	0	174	317	38	0	1	575	536	0	0	0	0	0	0	0	394	0	2	4	0	0	0	118	541	0	23	3	1	0	0	24	0	1803	3605
hsa-miR-150-5p	6751	2643	28	17148	934	64440	75141	5396	53401	6	56513	6427	8734	76453	159	45314	4979	17809	451	4468	8375	2451	26852	39797	2341	5274	44022	39429	13182	49552	921	6985	156	4947	6510	27650	43	1016	10965	13303	430	35589	2449	4294	13178	1459	3	2401	669
hsa-miR-151a-3p	0	88	1213	796	0	0	721	2	1739	0	0	1	2	476	1	3872	209	270	12	31	503	455	1	1	0	44	1	7	1	2583	470	331	5	1	95	288	0	26	307	1	4	492	0	219	10	3	0	761	0
hsa-miR-151a-5p	3950	19032	39525	17591	5747	19499	36223	5235	26054	11	20553	1834	1521	13223	80	36712	3183	9869	1234	212	6950	2308	17732	28295	1005	38205	14939	26034	21630	17117	32325	7665	2466	3482	5694	17504	61	4481	13978	1320	976	14515	10	8519	2119	2241	5	12960	17981
hsa-miR-151b	1923	2841	7	2833	1141	7248	6241	8	489	0	103	251	3668	10062	25	7922	4790	4177	180	1926	1726	331	1584	2198	224	8293	2483	9808	196	4065	1879	1766	3	635	2123	2011	4	556	4767	6	88	6208	0	3704	4	88	0	1314	905
hsa-miR-152-3p	0	0	0	4	0	0	0	1	0	0	0	0	0	1	1	0	0	0	0	1	0	0	0	124	0	8	1	0	0	0	37	0	0	0	0	0	0	2	0	0	0	0	0	0	0	0	0	0	0
hsa-miR-153-3p	0	4	10	336	2	0	6	46	0	2	0	17	0	15	20	0	3	3	62	0	0	0	2	2	10	387	14	0	0	0	0	4	4	6	14	7	4	157	9	0	36	2	0	2	0	32	0	12	6
hsa-miR-153-5p	0	0	0	0	0	0	0	0	0	0	0	0	0	0	0	0	0	0	0	0	0	0	0	0	0	2	0	0	0	0	0	0	0	0	0	0	0	0	0	0	1	0	0	0	0	0	0	0	0
hsa-miR-1537-3p	0	0	0	0	0	104	0	0	0	0	0	0	0	0	0	0	18	45	0	0	106	0	0	0	0	1	0	0	0	0	196	0	0	0	0	0	0	0	0	0	0	94	0	0	0	0	0	0	180
hsa-miR-1538	0	0	217	91	0	0	0	0	0	0	0	0	0	0	0	0	0	58	0	0	0	0	0	0	0	3	0	0	0	0	0	0	1	1	0	0	0	0	0	0	0	0	0	0	0	0	0	0	0
hsa-miR-154-3p	0	0	0	5	0	0	0	0	0	0	0	0	0	0	0	0	0	0	2	0	0	0	0	0	0	4	0	0	0	0	0	0	0	1	0	0	0	5	0	0	0	0	0	0	0	2	0	0	0
hsa-miR-154-5p	0	5908	3	93	145	381	607	8	2184	0	2	2	1	3	4	0	0	0	39	1	144	0	528	608	3	367	2	0	0	0	1132	5	6	8	2	710	2	184	411	1	27	1	1	1	0	29	1	3456	501
hsa-miR-155-5p	0	1090	183	3	1	455	202	0	0	1	0	0	0	269	0	0	150	125	5	32	154	0	0	0	0	12	0	0	0	0	604	1	0	0	0	185	1	9	0	0	3	307	0	193	3	0	0	1	101
hsa-miR-15a-3p	0	1	0	0	0	1	0	0	0	0	0	0	0	0	0	0	0	0	0	0	0	0	0	0	0	1	0	0	0	0	7	0	0	0	0	0	0	0	0	0	0	0	0	0	0	0	0	0	0
hsa-miR-15a-5p	5549	5699	3586	1942	930	34756	5052	14	1803	1	319	1075	5941	18714	29	0	2643	6042	551	162	1797	0	3326	5103	361	8100	10921	48	12	12390	2908	2800	993	6775	3673	1141	28	718	3275	1	121	6149	0	6876	2918	83	4	1345	1663
hsa-miR-15b-3p	335	1082	4	1356	2	5288	1780	0	0	0	0	1	0	4948	0	0	371	1183	28	1687	299	0	0	1523	460	913	0	167	2876	2	699	423	285	329	2526	8	1	156	2	0	23	1546	0	895	1	602	0	652	13
hsa-miR-15b-5p	223	2236	2759	56	198	5078	4907	3	3465	0	129	3	1440	5	2	6603	606	689	41	22	1956	457	1005	7555	82	3574	3	2	1	0	12241	2	4	356	4	489	5	123	373	0	33	2100	0	1093	3	31	2	956	1807
hsa-miR-16-2-3p	0	110	0	0	0	167	693	0	0	0	0	1	0	2426	0	0	0	0	0	0	0	0	0	0	0	433	0	0	0	0	27	0	0	0	0	0	0	0	0	0	0	0	0	0	0	0	0	0	0
hsa-miR-16-5p	18408	20740	4929	7905	1798	201041	59922	2892	60985	14	15038	2845	53892	54125	180	36017	35115	101700	3524	9090	37948	1690	23165	44313	2544	39521	16440	95001	21474	65306	75657	8638	215	5657	3779	8352	240	8263	80614	15758	1097	157576	2879	108344	23476	9626	18	4737	6084
hsa-miR-17-3p	0	0	0	0	0	0	0	1	2	0	0	0	0	0	1	0	0	35	0	2595	0	0	0	0	0	0	0	0	0	0	0	0	0	0	0	0	0	0	0	0	0	0	0	0	0	0	0	0	0
hsa-miR-17-5p	0	0	0	6	0	1	1	0	0	0	44	0	319	0	2	2228	24	154	0	28	0	82	193	0	0	11	0	0	0	0	54	1	0	0	0	1	0	3	179	0	1	176	0	412	6	1	0	1	0
hsa-miR-181a-2-3p	0	4416	4831	1537	171	4190	1016	3	2549	0	12736	268	8	4921	3	3777	365	311	17	2	301	163	319	1183	2	176	4102	2	0	1	729	10	6	4	1	586	2	45	439	619	70	1078	7	683	0	8	0	2472	3932
hsa-miR-181a-3p	1	550	0	50	0	0	0	3	0	0	1	0	0	4	5	0	37	146	25	1	64	0	0	679	0	81	0	0	0	0	213	0	1	0	1	5	1	52	2	1	14	2	612	85	0	19	1	2	0
hsa-miR-181a-5p	13629	180437	143780	44549	7255	123835	37749	3436	62093	122	66732	21388	35119	61897	969	39092	20548	55463	8611	10291	23496	2231	17333	35507	2982	52586	37826	22839	26439	46042	124242	13036	4822	4769	9897	11058	318	28571	32539	4166	5992	56224	1816	48964	16523	5684	198	102572	124131
hsa-miR-181b-2-3p	0	0	0	1	0	0	0	0	0	0	0	0	0	0	0	0	0	0	0	0	0	0	0	0	0	0	0	0	0	0	0	0	0	0	0	0	0	1	0	0	0	0	0	0	0	0	0	0	0
hsa-miR-181b-5p	1108	29769	24004	5499	1268	9155	1563	185	6624	18	5069	56	8739	3079	79	9094	2065	4075	1215	149	2422	692	1862	2785	801	8676	12552	0	1	2	19573	638	132	756	1072	2410	37	2851	3671	8	802	6936	8	4666	2621	2071	3	18225	12547
hsa-miR-181c-3p	0	0	0	1	0	0	0	0	0	0	0	0	0	0	0	0	0	0	1	0	0	0	0	0	0	2	0	0	0	0	9	0	0	0	0	0	0	1	0	0	0	0	0	0	0	0	0	0	0
hsa-miR-181c-5p	243	308	76	743	12	2179	10	90	118	7	6194	22	2	24	36	6919	122	610	217	5	4	119	14	5	20	924	24	0	0	0	1085	1285	10	9	24	24	4	834	520	1	170	826	0	554	2	127	0	18	10
hsa-miR-181d-3p	0	0	0	1	0	0	0	0	0	0	0	0	0	0	0	0	0	0	0	0	0	0	0	0	0	0	0	0	0	0	0	0	0	0	0	0	0	0	0	0	0	0	0	0	0	0	0	0	0
hsa-miR-181d-5p	0	17	13	59	0	333	0	13	0	0	8	2	1	3	4	1	19	5	20	1	0	0	1	1	2	261	10	0	0	0	307	0	2	1	4	13	1	44	3	0	13	1	0	2	1	4	0	12	5
hsa-miR-182-3p	0	0	0	0	0	0	0	0	0	0	0	0	0	0	0	0	0	0	0	0	0	0	0	0	0	0	0	0	0	0	0	0	0	0	0	0	0	0	0	0	0	0	0	37	0	0	0	0	0
hsa-miR-182-5p	117	1	1	1	2	0	1767	0	0	0	0	0	0	4	0	0	96	299	1	17	232	0	0	2688	0	45	0	0	0	0	487	0	0	422	1	160	4	1	680	0	0	78	15	793	7	0	0	64	983
hsa-miR-1827	0	0	0	0	1	2	0	4	0	0	1	0	0	3	0	0	0	0	0	0	0	0	6	1	0	0	0	0	0	1	0	0	0	0	0	0	0	0	0	0	0	0	0	0	0	0	0	1	0
hsa-miR-183-3p	0	0	0	0	0	295	344	0	8	0	54	0	1866	562	0	0	8	72	0	0	1	0	0	0	0	231	0	0	0	0	0	0	0	0	0	0	0	0	0	1	0	0	0	98	0	0	0	0	0
hsa-miR-183-5p	313	1210	161	989	1	526	9180	761	7643	2	7435	16	4500	3705	2	10121	484	2807	43	2181	2147	160	3120	4310	369	2910	3	785	8870	2336	454	2894	5	1138	2704	658	6	75	4297	1435	13	228	7	4340	4925	1502	0	258	225
hsa-miR-184	0	0	0	0	0	0	0	2	0	0	0	0	0	0	1	0	107	0	1	0	0	0	1	0	0	2	0	0	0	0	0	0	0	0	0	0	0	5	0	0	4	0	0	53	0	2	0	0	0
hsa-miR-185-3p	0	0	0	1	0	0	0	0	0	0	0	0	0	0	0	0	0	0	0	0	0	0	0	0	0	1	0	0	0	0	90	0	0	0	0	0	0	0	0	0	0	0	0	0	0	0	0	0	0
hsa-miR-185-5p	4281	2952	1029	762	753	67691	32254	477	12944	2	30894	1985	15339	36341	3	16866	39683	48768	1911	280	16673	2463	12618	18372	1429	36879	15426	20696	30	20332	12315	6282	6927	2670	5730	6861	30	1916	25346	9344	544	129862	15	25233	2901	199	6	174	7772
hsa-miR-186-5p	0	0	0	1	0	0	0	0	0	0	0	0	0	0	0	0	0	48	1	8	1	0	0	0	0	0	0	0	0	0	64	0	0	0	0	0	0	1	0	0	1	55	0	24	1	2	0	0	0
hsa-miR-187-3p	0	135	0	13	0	0	1	0	0	0	0	0	0	0	0	0	0	0	7	0	0	0	0	0	0	14	0	0	0	0	0	0	0	0	0	1	0	13	1	0	3	59	0	1	0	2	0	0	1
hsa-miR-188-5p	0	0	0	0	0	0	0	0	2438	0	0	0	3	0	0	0	0	0	0	0	0	0	0	0	0	0	0	0	0	0	0	0	0	0	0	0	0	0	0	1	0	0	0	0	0	0	0	0	0
hsa-miR-18a-3p	0	0	0	0	0	0	0	0	0	0	0	0	0	0	0	0	0	0	2	46	0	0	0	0	0	0	0	0	0	0	0	0	0	0	0	0	0	7	0	0	1	0	0	0	1320	1	0	0	0
hsa-miR-18a-5p	0	0	0	0	0	0	0	0	0	0	0	0	0	0	0	0	70	0	0	2	0	0	0	1	0	1	0	0	0	0	109	0	0	0	0	0	0	2	0	0	0	2	0	95	0	1	0	0	0
hsa-miR-18b-5p	0	0	0	0	0	173	0	0	0	0	0	0	0	2	0	0	43	239	0	0	0	0	0	594	0	0	0	0	0	0	16	0	0	0	0	0	0	0	0	0	0	180	0	197	0	0	0	0	0
hsa-miR-1908-3p	0	0	0	150	0	0	0	0	0	0	0	0	0	0	0	2	0	0	0	0	0	1	0	0	0	4	0	0	0	0	0	0	0	0	0	313	0	0	0	0	0	0	0	0	0	0	0	0	0
hsa-miR-1908-5p	3	6830	7	3	369	9	1692	1019	4	0	2	2	5	182	0	12676	204	259	123	113	8	267	5862	0	0	615	3	15	5	5741	960	2	4	7	29	2186	5	503	1582	1	79	365	1	136	417	105	1	6928	1838
hsa-miR-1909-3p	0	0	0	0	0	0	0	0	0	0	0	0	0	0	0	0	0	0	0	0	0	0	0	0	0	0	0	0	0	0	0	0	0	0	0	0	0	0	0	0	0	0	0	0	0	0	0	0	0
hsa-miR-190a-3p	0	0	0	1	0	0	0	0	0	0	0	0	0	0	0	0	0	0	0	0	0	0	0	0	0	4	0	0	0	0	0	0	0	0	0	0	0	1	0	0	0	0	0	0	0	0	0	0	0
hsa-miR-190a-5p	0	0	0	4	0	0	0	0	0	0	0	0	0	0	0	0	0	34	0	1	0	0	0	0	0	4	0	0	0	0	0	0	0	0	0	0	1	3	0	0	1	0	0	35	0	0	0	0	0
hsa-miR-190b	0	1	0	0	0	0	0	0	0	0	0	0	0	0	0	0	7	0	0	1	136	0	0	0	0	0	0	0	0	0	141	0	0	774	0	0	0	0	0	0	0	83	0	0	0	0	0	0	0
hsa-miR-1910-5p	0	0	0	0	0	0	0	0	0	0	0	0	0	0	0	0	9	0	0	0	0	0	0	0	0	0	0	0	0	0	0	0	0	0	0	140	0	0	0	0	0	0	0	0	0	0	0	0	0
hsa-miR-1911-3p	0	0	0	0	0	0	0	0	0	0	0	0	0	0	0	0	0	0	0	0	0	0	0	0	0	0	0	0	0	0	0	0	0	0	0	0	0	0	0	0	0	0	0	0	0	0	0	0	0
hsa-miR-1911-5p	0	2	0	0	0	0	0	0	0	0	0	0	0	0	0	0	0	0	0	0	0	0	0	0	0	0	0	0	0	0	0	0	0	0	0	0	0	0	0	0	0	0	0	0	0	0	0	0	0
hsa-miR-1912	0	0	0	1	0	0	0	0	0	0	0	0	0	0	0	0	0	0	0	0	0	0	0	0	0	1	0	0	0	0	0	0	0	0	0	0	0	0	0	0	0	0	0	0	0	0	0	0	0
hsa-miR-1913	0	0	0	0	0	0	0	0	0	0	0	0	0	0	0	0	0	0	0	0	0	0	0	0	0	0	0	0	0	0	0	0	0	0	0	0	0	0	0	0	0	0	0	0	0	0	0	0	0
hsa-miR-191-3p	0	0	0	2	1	438	1	0	2676	0	3	0	1	0	0	0	0	0	0	0	294	0	0	414	419	393	1	2	0	702	90	0	0	0	0	0	1	0	648	1	1	156	1	34	0	0	0	0	0
hsa-miR-191-5p	13306	7443	10131	13562	1483	123093	24729	1271	38515	7	43491	1545	18341	41931	45	66546	13552	38519	1321	8132	25430	7817	9801	26642	2189	11378	35024	3169	34736	13990	40385	7456	495	2577	942	19093	52	3078	33743	3896	568	70093	1511	38687	9830	408	110	3971	8103
hsa-miR-192-3p	0	0	0	0	0	0	0	0	0	0	0	0	0	0	0	0	0	0	0	0	0	0	0	0	0	1	0	0	0	0	0	0	0	0	0	0	0	0	0	0	0	0	0	0	0	0	0	0	0
hsa-miR-192-5p	2027	998	4127	1855	135	13781	9366	1569	28943	2	7164	672	8018	5491	52	8	8530	19017	254	467	4910	265	4632	3929	563	5980	19536	14570	20165	8091	1253	1014	5	32	664	2175	11	1256	5499	485	491	24392	179	20314	2050	1852	1	557	2984
hsa-miR-193a-3p	0	0	0	1	0	0	0	0	0	0	0	0	0	0	0	0	35	44	0	0	0	0	0	0	0	0	0	0	0	0	0	0	0	0	0	0	0	1	0	0	0	0	0	204	0	0	0	0	0
hsa-miR-193a-5p	245	218	1238	1	1	1486	389	1	0	0	0	763	0	5166	1	0	723	1881	9	2	449	0	0	49	34	466	3253	11	2	1771	342	369	0	520	0	0	1	27	1142	0	3	2247	0	514	0	6	0	1365	1390
hsa-miR-193b-3p	0	1	0	44	2	0	0	2	0	0	0	0	0	2	0	0	0	171	7	2	0	0	0	0	3	62	3	0	0	0	0	0	1	1	0	2	1	25	0	0	3	53	0	0	1	8	0	2	2
hsa-miR-193b-5p	0	2	2	173	0	1	387	0	13144	0	84	1321	2682	3	2	0	140	101	4	33	1093	0	191	995	4	386	869	21004	16271	2275	46	1238	1943	1	1070	92	3	39	0	3	0	468	8	531	1111	0	0	0	103
hsa-miR-194-5p	3463	1489	1907	835	7	17805	7931	11	53663	3	2486	8	4785	5133	58	0	4456	12598	612	291	3603	0	5204	4992	1620	3422	5	22653	23957	12882	3207	2485	8	637	7	3229	30	311	8564	1165	57	15280	2092	13658	5251	1338	2	1827	1984
hsa-miR-195-3p	0	0	0	1	0	0	0	0	0	0	0	0	0	0	1	0	0	0	490	0	0	0	0	0	0	2	0	0	0	0	0	0	0	0	0	0	0	38	0	0	5	41	0	0	0	3	0	0	0
hsa-miR-195-5p	0	2	11	112	2	15	2	10	7	1	0	6	0	2	5	0	2	7	35	1	3	1	3	1	2	140	16	0	0	3	26	9	4	6	1	2	0	142	12	0	20	1	0	180	2	24	0	5	4
hsa-miR-196a-5p	1	205	0	381	1	566	396	1	0	0	0	0	0	0	0	0	64	0	0	0	0	0	42	0	1	0	0	0	2	0	23	0	1	198	0	0	1	0	3	0	0	133	0	18	3	0	0	0	0
hsa-miR-196b-5p	172	4555	1	1302	0	3909	4159	2145	3	0	3	9	2	7410	0	0	1506	3065	500	301	718	38	2727	1604	10	1830	2	269	4031	1318	1579	0	5	1169	1323	804	3	528	10562	0	100	2592	1	1601	3395	111	1	2749	244
hsa-miR-197-3p	0	2	9	24	1	0	1	4	7878	0	6	1	3	7	4	1468	17	383	23	4	28	231	2	556	4	27	3	290	4262	3258	69	0	2	0	34	3	0	243	455	835	27	265	1	25	3	20	0	1	1
hsa-miR-197-5p	0	0	0	0	0	0	1	0	2	0	0	0	2	1	1	0	0	0	0	0	0	0	2511	910	1	1219	0	1	1	2	0	1	0	0	0	440	0	0	0	0	0	0	1	0	0	0	0	0	0
hsa-miR-1976	0	0	0	0	0	0	0	0	0	0	0	0	0	0	0	0	0	55	0	2	0	0	0	0	0	0	0	0	0	0	0	0	0	0	0	0	0	0	0	0	0	0	0	0	0	0	0	0	0
hsa-miR-199a-3p	2	1034	93163	66704	9314	29045	3931	7	1300	7	45928	1025	5813	27218	101	25	3876	11308	230	17	1192	1	1362	1643	3	37266	11286	21203	5567	18	5205	10301	3	685	0	8	1	999	7	5	156	16346	239	10869	8855	1068	0	1317	92577
hsa-miR-199a-5p	0	0	0	1	0	0	0	0	0	0	0	0	0	148	0	0	25	0	0	4	243	1	240	0	0	1	0	0	0	0	274	0	0	0	0	0	0	1	0	0	1	43	0	0	1	0	1	0	0
hsa-miR-199b-3p	4089	152736	9	2417	27	6	68316	12099	15063	1	2	1670	0	6	0	102511	2	220	19	2654	9406	4826	24433	47242	7799	1085	61848	2	2	14624	109933	1186	1582	4150	18678	34700	62	60	27573	0	4	12	3185	56	15	1408	17	94453	8
hsa-miR-199b-5p	0	0	0	1	0	0	548	0	0	0	0	1	0	0	0	0	0	0	0	0	0	0	0	0	0	0	0	0	0	0	0	0	0	0	0	0	0	1	0	0	1	0	0	0	0	0	0	0	0
hsa-miR-19a-3p	0	1	0	0	0	0	2	0	2	0	2	0	0	1	0	0	12	1	0	0	0	1	0	2	0	1	1	14	0	1270	34	0	0	1	1	1	0	1	0	0	0	1	0	1	1	0	0	0	0
hsa-miR-19b-1-5p	0	0	0	0	0	0	0	0	0	0	0	0	0	0	0	0	0	0	0	0	0	0	0	0	0	0	0	0	0	0	0	0	0	0	0	0	0	1	0	0	0	0	0	0	0	0	0	0	0
hsa-miR-19b-3p	1	952	304	41	124	5196	9124	220	4658	0	7209	5	12455	1795	1	2	883	2633	308	4165	2372	244	413	8668	3	4941	4392	43047	12	3360	4733	1189	8	1355	1307	577	5	941	302	727	127	4164	7	2535	1502	493	1	513	2169
hsa-miR-200a-3p	0	0	0	5	0	0	0	0	0	0	0	0	0	0	0	0	0	0	0	0	0	0	0	0	0	1	0	0	0	0	16	0	0	0	0	0	0	1	0	0	0	32	0	0	0	0	0	0	0
hsa-miR-200a-5p	0	0	0	0	0	0	0	0	96	0	5875	0	1	0	0	0	0	0	0	0	0	0	0	0	0	1	0	0	0	0	0	0	0	0	0	0	0	0	0	0	0	0	1	0	0	0	0	0	0
hsa-miR-200b-3p	0	0	0	1	0	0	0	0	0	0	0	0	0	0	0	0	0	1	0	0	0	0	0	0	0	3	0	0	0	0	0	0	1	0	0	0	0	1	1	0	0	161	0	146	0	0	0	0	0
hsa-miR-200b-5p	0	0	0	0	0	0	0	0	0	0	0	0	0	0	0	0	0	0	1	0	0	0	0	0	0	0	0	0	0	0	15	0	0	0	0	0	0	0	0	0	0	0	0	0	0	0	0	0	0
hsa-miR-200c-3p	0	0	0	0	308	0	845	0	0	0	0	1	0	0	0	0	0	65	0	3	1	0	0	0	0	6	0	1	0	0	0	114	0	0	0	0	0	2	355	0	0	88	0	0	0	0	0	0	0
hsa-miR-202-3p	0	0	0	0	0	0	1020	0	0	0	3	0	1	0	0	0	24	0	0	0	0	0	0	0	0	0	0	0	0	0	0	0	0	0	0	0	0	0	0	1285	0	0	0	0	0	0	0	0	0
hsa-miR-203a-3p	0	0	0	1	0	0	0	0	0	0	0	0	0	0	0	0	0	0	0	0	0	0	0	0	0	2	0	0	0	0	0	0	0	0	0	0	0	1	0	0	0	0	0	0	0	1	0	0	0
hsa-miR-203b-5p	0	0	0	0	0	0	0	0	0	0	0	0	0	0	0	0	0	0	1	0	0	0	0	0	0	0	0	0	0	0	0	0	0	0	0	0	0	1	0	0	0	0	0	0	0	0	0	0	0
hsa-miR-204-3p	0	0	0	2	0	0	0	0	0	0	0	0	0	0	0	0	0	0	2	0	0	0	0	0	1	10	0	0	0	0	0	0	0	0	0	0	0	16	0	0	1	0	0	108	0	2	0	1	0
hsa-miR-204-5p	1713	116	177	4030	225	9149	10723	2811	47511	32	44378	4021	12461	10936	328	35203	1724	7267	2527	2767	1654	932	8266	8864	890	8969	8405	100359	133870	8378	34	3805	637	1961	6438	3650	135	8962	26046	5497	15962	5710	352	1718	9535	2354	0	172	76
hsa-miR-205-5p	0	0	0	2	0	0	0	1	0	0	0	0	0	0	0	0	16	0	0	0	0	0	0	0	0	0	0	0	0	0	0	0	0	0	0	0	0	0	0	0	0	0	0	0	0	0	0	0	0
hsa-miR-206	567	2	3	5	4	0	1609	10	0	3	0	116	3	4508	9	0	1218	776	38	0	814	577	4	3974	9403	639	9	0	1	0	0	2	1	569	3	837	5	58	1034	2041	7	2289	0	1657	0	1439	0	1	2
hsa-miR-20a-5p	0	0	0	4	0	610	738	2	0	0	0	0	0	115	1	677	174	1399	3	9	98	17	0	535	0	663	1	0	0	0	276	0	0	0	1	0	2	333	930	0	29	1117	0	276	6	1	0	1	0
hsa-miR-20b-3p	0	0	0	1	0	0	0	0	0	0	0	0	0	0	0	0	0	0	0	0	0	0	0	0	0	288	0	0	0	0	25	0	0	0	0	0	0	0	0	0	0	0	0	0	0	0	0	0	0
hsa-miR-20b-5p	0	1	0	2	0	0	0	0	1	0	59	0	2008	0	0	0	390	1636	1	2	82	0	0	36	1	243	0	0	0	0	84	0	0	0	0	0	0	4	486	0	1	2098	1	521	1	0	0	3	0
hsa-miR-210-3p	0	0	0	0	0	0	554	0	0	0	0	0	0	1	0	0	59	19	0	0	0	0	0	0	0	2	0	0	0	0	0	0	0	0	0	0	0	0	0	0	0	79	0	0	0	0	0	0	0
hsa-miR-210-5p	0	0	0	0	0	0	0	0	0	0	0	0	0	0	0	0	0	0	0	0	0	0	0	0	0	0	0	0	0	0	0	0	0	0	0	0	0	1	0	0	0	0	0	0	0	0	0	0	0
hsa-miR-2110	8469	47780	95994	32230	2285	32678	26111	5804	63569	5	56424	2642	19497	29979	75	45626	3095	7792	953	6585	11263	29146	25192	15786	1911	18555	53135	49139	47587	8649	12828	29356	2535	12466	9271	28566	56	3558	18836	8063	1772	10576	3043	13768	9643	727	3	42345	63677
hsa-miR-2113	0	0	0	0	0	0	0	0	0	0	0	0	0	0	0	0	0	0	0	0	0	0	0	0	0	5	0	0	0	0	0	0	0	0	0	0	0	0	0	0	0	0	0	0	0	1	0	0	0
hsa-miR-2115-3p	0	0	0	1	0	0	0	0	0	0	0	0	0	0	0	0	0	0	0	0	0	0	0	0	0	0	0	0	0	0	19	0	0	0	0	0	0	0	0	0	0	0	0	0	0	0	0	0	0
hsa-miR-2115-5p	0	0	0	0	0	0	0	0	0	0	0	0	0	0	0	0	0	0	0	0	0	0	0	0	0	0	0	0	0	0	0	0	0	0	0	0	0	0	0	0	0	0	0	0	1	0	0	0	0
hsa-miR-211-5p	154	1	0	9	0	0	148	1	1	0	3	0	2	189	0	0	54	220	1	0	289	0	5	145	8	300	163	163	0	1	0	0	0	0	0	3	0	14	1	0	4	113	302	116	0	2	0	1	0
hsa-miR-2116-3p	0	0	0	0	0	0	0	0	0	0	0	0	0	0	0	0	0	0	0	0	0	0	0	0	0	0	0	0	0	0	0	0	0	341	0	0	0	0	0	0	0	0	0	0	0	0	0	0	0
hsa-miR-212-3p	0	0	0	21	1	510	0	2	0	0	0	0	0	1	0	0	54	103	10	0	56	0	1	30	0	32	2	0	0	0	54	1	0	0	0	0	0	44	1	0	9	81	0	58	0	4	0	1	0
hsa-miR-212-5p	0	0	0	0	0	0	0	0	0	0	0	0	0	0	0	0	0	0	0	0	0	0	0	0	0	1	0	0	0	0	0	1	0	0	0	0	0	2	0	0	0	0	0	0	0	0	0	0	0
hsa-miR-21-3p	60	0	0	0	0	707	170	0	0	0	0	0	0	0	0	0	0	103	0	0	0	0	0	0	0	174	0	0	0	0	235	0	0	0	0	0	0	0	0	0	0	95	0	0	0	0	1	0	0
hsa-miR-214-3p	0	0	0	1	0	0	0	0	0	0	0	0	0	0	0	0	1	0	0	0	0	0	0	0	0	1	0	0	0	0	27	0	0	0	0	0	0	5	0	0	2	0	0	0	3	0	0	0	0
hsa-miR-214-5p	0	0	0	0	0	0	0	0	0	0	0	0	0	0	0	0	0	0	0	0	0	0	0	0	0	0	0	0	0	0	0	0	0	0	0	0	0	0	0	0	0	45	0	0	0	0	0	0	0
hsa-miR-215-5p	0	0	0	0	0	2	0	0	0	0	0	0	0	0	0	0	0	93	0	0	0	0	0	0	0	0	0	0	1	0	0	0	0	0	0	0	0	0	0	0	0	51	0	0	0	0	0	0	0
hsa-miR-21-5p	16160	63435	69917	32896	6094	75493	35854	409	39979	1	17321	4376	11116	32921	27	40751	9620	22986	421	586	19382	1799	8367	28682	4379	15605	8264	51179	12748	11461	153934	7802	348	4716	6863	27746	49	1600	7713	1496	408	27604	845	24512	5870	685	405	10438	36481
hsa-miR-218-2-3p	0	0	0	4	0	0	0	0	0	0	0	0	0	0	0	0	0	0	0	0	0	0	0	0	0	3	0	0	0	0	0	0	0	0	0	0	0	0	0	0	0	0	0	0	0	0	0	0	0
hsa-miR-218-5p	2	351	32	819	21	0	24	98	0	8	124	43	1820	64	36	3503	35	782	1112	0	82	115	28	9	43	1139	50	374	3335	1	206	7	28	19	30	312	32	4062	15	1	726	325	1	3	0	1641	0	41	483
hsa-miR-219a-2-3p	0	259	16	252	5	0	5	26	0	1	0	9	0	107	12	0	2	61	551	0	184	0	9	0	12	546	13	0	0	0	6	5	11	1	16	6	6	1736	7	0	442	2	0	0	0	273	0	5	2
hsa-miR-219a-5p	0	2	0	41	2	0	1	7	0	2	0	2	0	2	3	0	1	0	19	0	0	0	3	0	0	62	3	0	0	0	0	0	0	0	1	2	1	65	0	0	12	0	0	0	0	14	0	3	0
hsa-miR-219b-5p	0	55	0	130	1	0	2	3	0	0	0	2	0	4	2	0	0	72	50	0	0	0	0	0	3	352	5	0	0	0	18	0	1	0	0	1	2	325	0	0	37	2	0	0	0	39	0	0	172
hsa-miR-221-3p	51	476	1	528	0	1053	596	2	1	1	99	4	1824	321	3	2266	66	406	24	112	178	26	2	1254	1	798	2	2	0	1052	3443	1	2	0	1760	2	6	78	242	1	14	493	1	18	1655	3	1	1200	841
hsa-miR-221-5p	0	0	0	2	0	0	0	0	0	0	0	0	0	0	0	0	0	0	0	0	0	0	0	0	0	1	1	0	0	0	13	0	0	0	0	0	0	0	0	0	0	0	0	0	0	0	0	0	0
hsa-miR-222-3p	2177	4534	3578	1535	438	9689	6625	328	3856	0	223	1200	3458	3518	4	12240	1215	5620	51	46	3889	320	3473	4042	354	2684	10650	5787	7555	907	7534	799	5	136	1991	1255	11	134	2852	0	31	7920	2	1866	338	1641	1	3461	1335
hsa-miR-222-5p	0	0	0	0	0	0	0	0	0	0	0	0	0	0	0	0	0	0	0	0	0	0	0	0	0	0	0	0	0	0	0	0	0	0	0	0	0	0	0	0	0	0	0	0	0	0	0	0	0
hsa-miR-223-3p	469	2076	2910	1766	231	5614	13839	4	1245	1	4280	4	8239	9902	1	2822	809	3517	67	2155	3790	288	859	14984	834	8789	1	33	10	5864	10580	0	4	11	11	1781	14	355	2176	831	53	4410	3	3724	1338	1082	3	1041	2070
hsa-miR-223-5p	2	1277	304	0	0	80	1921	1	0	0	0	0	0	3637	0	0	67	242	8	8	149	91	1220	3	0	984	0	0	0	0	1134	2	0	0	2	2	0	21	427	0	9	36	0	13	1	3	0	426	557
hsa-miR-22-3p	62037	80198	124840	54073	12368	215209	72667	10123	109271	25	102691	3903	42664	108282	221	175192	17655	41533	2954	19128	26353	20993	43814	57517	10402	49742	130306	159366	97512	45392	112942	44626	4777	35997	19910	68394	218	8818	20642	9019	2317	63067	3414	35930	29132	2549	17	56257	73397
hsa-miR-224-3p	0	0	0	1	0	0	0	0	0	0	0	0	0	0	0	0	0	0	0	0	0	0	0	0	0	0	0	0	0	0	0	0	0	0	0	0	0	0	0	0	0	0	0	0	0	0	0	0	0
hsa-miR-224-5p	82	976	275	698	0	0	1481	0	0	0	0	0	0	317	0	0	207	403	1	3	1212	0	256	0	543	1119	2497	129	2399	2	167	0	0	0	0	202	0	339	452	0	17	178	0	270	0	0	0	242	455
hsa-miR-22-5p	428	1016	4	6	153	888	478	0	0	0	0	0	0	588	0	0	44	708	10	1	111	0	0	0	1	7	0	0	0	0	633	0	0	280	500	1	0	32	263	0	2	195	0	129	0	5	0	46	1072
hsa-miR-2276-3p	0	0	0	0	0	0	0	0	0	0	0	0	0	0	0	0	0	0	0	0	0	0	0	0	0	0	0	0	0	0	0	0	0	0	0	0	0	0	0	0	0	0	0	0	0	0	0	0	0
hsa-miR-2277-3p	0	0	0	1	0	0	0	0	0	0	0	0	0	0	0	0	0	0	0	0	0	0	0	0	0	0	0	0	0	0	65	0	0	0	0	0	0	2	0	0	0	0	0	0	0	0	0	0	0
hsa-miR-2278	0	0	0	0	0	0	0	0	0	0	0	0	0	0	0	0	0	0	0	0	0	0	0	0	0	0	0	0	0	0	0	0	0	0	0	0	0	0	0	0	0	0	0	0	0	0	0	0	0
hsa-miR-2355-3p	0	0	0	0	0	0	0	0	0	0	0	0	0	0	0	0	0	0	0	0	0	0	0	0	0	0	0	0	0	0	59	0	0	0	0	0	0	0	0	0	0	0	0	0	0	0	0	0	0
hsa-miR-23a-3p	10344	552556	424026	70775	9104	225336	92255	17114	77292	19	65934	3710	33548	108143	272	24838	29083	64318	2022	8141	29005	1596	32039	72688	6276	76811	78505	97269	52387	39685	261218	15769	1823	9867	25774	21163	150	4624	105133	5823	705	66281	4634	44490	9745	6220	28	90320	100803
hsa-miR-23b-3p	748	1257	797	1745	6	2766	1210	38	1	2	4	9	2	1283	19	4555	613	2212	230	92	814	99	230	120	576	1146	20	259	5885	4	1706	1	16	93	260	345	9	753	744	3	162	2913	797	1885	1875	131	0	15	14
hsa-miR-23b-5p	0	2266	800	1198	106	484	321	1	0	0	0	0	0	1	0	0	0	123	1	24	115	0	0	252	34	93	3101	864	15768	3	60	1	300	805	1730	4	2	1	1	0	0	257	0	94	571	1	0	1999	453
hsa-miR-23c	0	0	0	0	0	0	0	0	0	0	0	0	0	3	0	0	0	0	0	0	1	0	0	0	0	0	0	0	0	0	0	0	0	0	0	0	0	0	0	0	0	0	0	0	0	0	0	0	0
hsa-miR-24-1-5p	0	0	0	1	0	0	0	0	0	0	0	0	0	0	0	0	0	0	0	0	0	0	0	0	0	1	0	0	0	0	0	0	0	0	0	0	0	0	0	0	0	0	0	0	0	0	0	0	0
hsa-miR-24-2-5p	0	0	0	0	0	0	0	0	0	0	0	0	0	0	0	0	0	0	0	0	0	0	0	0	0	0	0	0	0	0	0	0	0	0	0	0	0	0	0	0	0	0	0	0	0	0	0	0	0
hsa-miR-24-3p	1113	33134	19970	17571	2219	35522	10404	10091	335116	4	29453	59	16477	6254	37	184519	1538	7282	1413	16687	4027	9080	4383	7979	1712	8480	49	112313	164350	20213	35802	1148	43	8447	3956	15269	29	3434	82290	7939	1353	4953	13304	4799	10178	5452	54	16316	13220
hsa-miR-25-3p	26245	31998	11551	16392	2004	95460	36711	3634	20650	2	66820	2011	31081	79214	8	11134	10842	33374	5721	16928	11119	4170	23601	30372	795	67891	11647	33295	8018	24389	21372	14362	1416	16476	12295	20592	116	13975	23280	3065	2319	44297	1559	24376	33709	22976	7	15446	17013
hsa-miR-25-5p	0	0	1200	0	0	0	0	3059	7532	0	7	0	1	0	0	0	0	234	78	0	0	398	902	0	0	0	0	0	0	0	1	1	0	0	0	0	0	282	0	1	52	0	1544	0	0	54	0	178	2
hsa-miR-2681-3p	0	0	0	2	0	0	0	1	0	0	0	0	0	0	0	0	0	0	0	0	0	0	0	0	0	1	0	0	0	0	0	0	0	0	0	0	0	0	0	0	0	0	0	0	0	0	0	0	0
hsa-miR-2681-5p	0	0	0	0	0	0	0	0	0	0	0	0	0	0	0	0	0	0	0	0	0	0	0	0	0	0	0	0	0	0	0	0	0	0	0	0	0	0	0	0	0	0	0	0	0	0	0	0	0
hsa-miR-2682-5p	0	0	0	1	0	0	0	0	0	0	0	0	0	0	0	0	0	0	0	0	0	0	0	0	0	1	0	0	0	0	0	0	0	0	0	0	0	0	0	0	0	0	0	0	0	0	0	0	0
hsa-miR-26a-1-3p	0	0	0	0	0	0	660	0	0	0	0	0	0	0	0	0	0	0	0	0	70	0	0	0	0	0	0	0	0	0	32	0	0	0	0	0	0	0	0	0	0	0	0	0	0	0	0	0	0
hsa-miR-26a-2-3p	0	0	0	1	0	0	0	0	0	0	0	0	0	0	0	0	0	0	1	0	0	0	0	0	0	2	0	0	0	0	0	0	1	0	0	0	0	2	0	0	1	0	0	0	0	0	0	0	0
hsa-miR-26a-5p	20756	16917	21211	35926	2575	179212	63032	2411	53207	134	14662	2924	26719	25014	1114	35330	17965	51715	9234	6456	42236	944	19057	33216	3459	42754	17596	54725	50299	25438	184612	8910	497	2368	9572	15822	353	28239	32342	5611	6115	105304	398	56928	18047	7786	516	6457	27342
hsa-miR-26b-3p	0	0	0	3	0	0	0	0	0	0	0	0	0	0	0	0	0	209	1	3	0	0	0	0	0	3	0	0	0	0	165	1	1	0	0	1	0	3	1313	0	0	215	0	1	1	0	0	0	0
hsa-miR-26b-5p	2533	2181	1913	2466	244	15615	6104	1255	16368	17	38488	423	35017	3970	90	3901	9856	42431	1585	3638	6372	90	3115	14201	45	4195	51	283	5015	28614	14817	544	34	79	1402	3138	1735	4014	17574	2742	666	31852	23	24109	10933	3135	7	916	1026
hsa-miR-27a-3p	17777	217915	120374	36989	12240	177519	74903	5367	40613	12	40670	8661	14451	55660	52	11961	28216	58236	622	792	29681	475	11712	80731	3416	53574	14425	46006	15808	10678	291402	24077	3459	12873	25592	33699	95	4820	52907	5325	827	45180	1364	38265	8400	3907	50	104601	107472
hsa-miR-27a-5p	0	0	0	0	0	0	0	0	0	0	0	0	0	0	0	0	0	0	0	0	0	0	0	0	0	0	0	0	0	0	0	0	0	0	0	0	0	0	0	0	0	0	0	6	0	0	0	0	0
hsa-miR-27b-3p	17404	204955	46614	50054	17874	40936	114278	13386	77023	30	37259	9760	13333	219625	308	16415	12201	28631	2314	1713	14305	1304	43256	126338	13327	79261	81900	100593	124516	51613	34792	26544	3415	24629	83929	57069	494	6759	56986	4269	1546	26048	5755	31284	10010	5212	13	59568	69248
hsa-miR-27b-5p	0	0	0	1	0	0	0	0	0	0	0	0	0	0	0	0	18	0	2	0	0	0	81	0	0	2	0	0	0	0	31	0	0	0	0	0	0	7	0	0	0	0	0	0	0	0	0	0	0
hsa-miR-28-3p	124	4568	7109	991	550	1211	2029	473	1616	0	2	413	4	4	7	5	100	854	17	10	767	1	328	1685	261	827	65	1	2	511	2516	1496	3	188	884	194	3	70	983	593	21	778	136	219	5	13	2	1243	2281
hsa-miR-28-5p	0	1	1	22	0	0	712	3	0	0	0	0	0	1	0	0	39	336	6	1	0	0	0	178	0	908	0	0	0	0	224	1	0	1	0	0	0	38	0	0	13	147	0	41	0	6	0	3	32
hsa-miR-296-3p	0	0	0	0	0	0	0	0	0	0	0	0	0	0	0	0	0	0	0	0	0	0	0	0	0	0	0	0	0	0	0	0	0	0	0	0	0	0	0	0	0	0	0	0	0	0	0	0	0
hsa-miR-296-5p	0	1	35	9	0	0	0	2	0	0	0	0	0	0	0	0	0	1	1	0	0	0	0	3	1	11	2	0	0	0	0	0	0	0	1	0	2	10	0	0	2	0	0	0	0	1	0	8	4
hsa-miR-299-3p	0	0	0	2	0	0	0	0	0	0	0	0	0	0	0	0	0	0	1	0	0	0	0	0	0	3	0	0	0	0	0	0	0	0	0	0	0	6	0	0	2	0	0	0	0	0	0	0	0
hsa-miR-299-5p	0	0	0	7	0	0	0	0	0	0	0	1	0	0	0	0	0	1	1	0	0	0	0	0	0	6	0	0	0	0	0	0	0	0	0	0	0	4	0	0	0	0	0	0	0	1	0	0	1
hsa-miR-29a-3p	246	2720	23	716	295	2208	16	178	1633	8	4	313	2	349	36	1	439	2510	230	22	120	0	651	3770	39	1055	44	0	0	0	7787	7	26	9	152	39	14	1053	288	0	173	1720	0	821	9	929	4	1152	2765
hsa-miR-29a-5p	0	36	0	1	0	0	0	0	0	0	0	125	0	0	0	0	0	23	0	0	0	0	0	0	0	0	0	0	0	0	60	0	0	0	0	38	1	1	0	0	0	0	0	0	0	0	0	349	170
hsa-miR-29b-1-5p	0	0	0	0	0	0	0	0	0	0	0	0	0	0	0	0	0	0	0	0	0	0	0	0	0	0	0	0	0	0	0	0	0	0	0	0	0	0	0	0	0	0	0	0	0	0	0	0	0
hsa-miR-29b-2-5p	0	1	0	10	0	275	0	1	0	0	0	0	0	0	0	0	0	0	4	0	0	0	0	0	3	16	0	0	0	0	6	0	0	0	1	2	0	9	0	0	1	0	0	0	0	0	0	0	0
hsa-miR-29b-3p	0	0	0	25	0	0	492	3	0	0	0	2	0	0	2	0	0	63	14	2	0	0	0	0	1	34	0	0	0	0	7	2	0	0	0	0	0	54	1	0	12	60	0	0	0	11	0	0	1
hsa-miR-29c-3p	260	589	2	187	2	1146	4	17	0	2	0	8	0	4	8	0	248	769	29	2	626	0	2	76	6	232	5	0	0	0	1548	1	4	26	1	6	3	95	1	0	19	649	0	152	0	8	0	455	2
hsa-miR-29c-5p	0	5	1447	153	1	116	554	10	0	1	0	4	0	8	6	3	151	668	50	13	95	0	0	86	4	747	6	1350	9853	3	22	1	8	2	8	7	2	230	447	0	47	321	0	109	3	32	0	10	3
hsa-miR-301a-3p	0	0	0	2	0	0	0	1	0	0	0	0	0	0	0	0	37	89	2	0	0	0	1	0	0	3	0	0	0	0	24	0	1	0	0	0	0	3	0	0	0	7	0	245	1	0	0	0	0
hsa-miR-301a-5p	0	0	0	0	0	0	0	0	0	0	0	0	0	0	0	0	0	0	0	0	0	0	0	0	0	0	0	0	0	0	0	0	0	0	0	0	0	1	0	0	0	0	0	0	0	0	0	0	0
hsa-miR-301b-3p	0	0	0	0	0	0	0	0	0	0	0	0	0	0	0	0	0	0	0	0	0	0	0	0	0	1	0	0	0	0	0	0	0	0	0	0	0	0	0	0	0	0	0	0	0	0	0	0	0
hsa-miR-302a-3p	0	0	0	0	0	0	0	1	0	0	0	0	0	0	0	0	0	0	1	0	0	0	0	0	1	2	0	0	0	0	0	0	0	0	0	0	0	5	0	0	2	0	0	0	0	1	0	0	0
hsa-miR-302a-5p	0	0	0	0	0	0	0	0	0	0	0	0	0	0	0	0	0	0	0	0	0	0	0	0	0	0	0	0	0	0	0	0	0	0	0	0	0	0	0	0	0	0	0	0	0	0	0	0	0
hsa-miR-302b-3p	0	0	0	3	0	0	0	0	0	0	0	0	0	0	0	0	0	0	1	0	0	0	0	0	0	0	0	0	0	0	0	0	0	0	0	0	0	6	0	0	0	0	0	0	0	0	0	0	0
hsa-miR-302c-3p	0	0	0	3	0	0	0	0	0	0	0	0	0	0	0	0	0	0	1	0	0	0	0	0	0	4	0	0	0	0	0	0	0	0	0	0	0	6	0	0	0	0	0	0	0	0	0	0	0
hsa-miR-302d-3p	0	0	0	0	0	0	0	0	0	0	0	0	0	0	0	0	0	0	0	0	0	0	815	0	1	0	0	0	0	0	0	0	0	0	0	0	0	0	0	0	0	0	0	0	0	1	0	0	0
hsa-miR-3064-3p	0	0	0	0	0	0	0	0	0	0	0	0	0	0	0	0	0	0	0	0	0	0	0	0	0	0	0	0	0	0	0	0	0	0	0	0	0	0	0	0	0	0	0	0	0	0	0	0	0
hsa-miR-3064-5p	0	0	0	1	0	0	0	0	0	0	0	0	0	0	0	0	0	0	0	0	0	0	0	0	0	0	0	0	0	0	49	0	0	0	0	0	0	0	0	0	0	0	0	0	0	0	0	0	0
hsa-miR-3065-3p	0	0	0	3	0	0	0	0	0	0	0	0	0	0	0	0	0	0	2	0	0	0	0	0	0	2	0	0	0	0	0	0	0	0	0	0	0	3	0	0	0	0	0	0	0	0	0	0	0
hsa-miR-3065-5p	0	0	0	4	0	0	0	0	0	0	0	0	0	0	0	0	0	0	0	0	0	0	2	0	0	1	0	0	0	0	0	0	0	0	0	1	0	0	0	0	0	0	0	0	0	0	0	0	0
hsa-miR-3074-3p	0	0	0	1	0	0	0	0	0	0	0	0	0	0	0	0	0	0	0	0	141	0	0	0	0	1	0	0	0	0	106	0	0	0	0	0	0	2	0	0	0	0	0	0	0	0	0	0	0
hsa-miR-3074-5p	3829	6851	71	3749	581	15279	2274	61	23482	1	108	3	2575	680	7	10094	806	6138	887	298	1375	1563	906	9	198	913	6	1314	23819	4797	8805	1457	10	1812	1571	2101	7	762	42289	7	900	4864	2045	1902	19	84	11	7618	2513
hsa-miR-30a-3p	0	1	1978	387	0	0	338	4	0	1	0	2	0	144	3	1	20	379	60	6	0	0	877	0	56	278	2	107	3070	1	131	4	3	0	1	182	0	197	2662	0	36	366	0	20	3	31	0	765	63
hsa-miR-30a-5p	0	8	8	195	2	0	1	12	47	0	17	7	4	6	8	9	48	537	34	1550	113	0	559	1	6	250	4	21	4	5	31	1	1	0	3	5	2	114	0	0	31	265	208	68	0	18	0	7	0
hsa-miR-30b-3p	0	0	0	1	0	0	454	0	0	0	0	0	0	0	0	0	0	182	14	0	0	0	0	0	0	0	0	0	0	0	158	0	0	0	0	0	0	59	1	0	11	143	0	0	0	9	0	0	0
hsa-miR-30b-5p	119	3	5	96	0	249	6	17	0	0	0	7	0	2	9	0	0	86	89	21	6	0	2	1	11	114	7	0	0	0	65	2	0	0	0	5	2	289	2	0	72	102	0	3	8	45	0	7	0
hsa-miR-30c-1-3p	0	0	0	1	0	0	0	0	0	0	0	0	0	0	0	0	0	0	0	0	0	0	0	0	0	0	0	0	0	0	0	0	0	0	0	1	0	1	0	0	1	0	0	0	0	0	0	0	0
hsa-miR-30c-2-3p	0	0	0	3	0	0	0	0	0	0	0	0	0	0	0	0	0	0	0	0	0	0	0	0	0	2	0	0	0	0	0	0	0	0	0	0	0	3	0	0	2	0	0	0	0	1	0	0	0
hsa-miR-30c-5p	0	1	3	109	3	0	115	9	0	2	0	5	0	5	4	0	3	2	69	106	1	0	3	1	2	189	4	0	0	0	13	0	2	3	2	3	1	239	117	0	61	3	0	40	20	46	0	0	1
hsa-miR-30d-3p	0	54	810	14	0	0	0	0	60	0	3742	0	4	1	0	0	0	89	0	1	0	0	0	0	0	133	0	0	0	0	150	0	1	0	1	0	0	5	848	1	1	31	0	19	0	0	0	0	0
hsa-miR-30d-5p	2742	4048	8080	1905	51	12113	2341	1241	100217	5	33811	26	27593	2571	53	51145	1610	6928	962	1495	4606	2431	1258	2417	296	1973	32	95162	47345	17754	4289	4	18	407	475	844	14	3096	8094	4850	463	11733	1325	4228	17038	15781	0	3274	1354
hsa-miR-30e-3p	0	1390	2	179	1	605	835	6	4	0	67	2	2218	0	1	5962	0	112	30	116	183	86	87	1109	1	830	6484	0	0	0	1008	1	2	284	2	203	0	101	3115	0	25	392	825	0	30	13	0	524	1655
hsa-miR-30e-5p	0	1	1	10	0	20	241	0	2483	0	3	0	3	1	2	2	28	68	5	3	27	0	0	0	0	37	0	7	0	1	118	0	0	1	2	0	0	18	200	1	1	315	2	18	0	0	0	1	0
hsa-miR-3115	0	0	0	0	0	0	0	0	0	0	0	0	0	0	0	0	0	0	0	1	0	0	0	0	0	0	0	0	0	0	0	0	0	0	0	0	0	0	0	0	0	0	0	0	0	0	0	0	0
hsa-miR-3117-3p	0	0	0	0	0	0	0	0	0	0	0	0	0	0	0	0	0	0	1	0	0	0	0	0	0	3	0	0	0	0	0	0	0	0	0	0	0	2	0	0	1	0	0	0	0	0	0	0	0
hsa-miR-3120-3p	0	0	0	0	0	0	0	0	0	0	0	0	0	0	0	1	0	0	0	0	0	0	0	0	0	0	0	0	0	0	32	0	0	0	0	0	0	1	0	0	0	54	0	0	0	0	0	0	0
hsa-miR-3120-5p	0	118	0	0	0	0	0	0	0	0	0	0	0	0	0	0	0	0	0	0	0	0	0	0	0	0	0	0	0	0	0	0	0	0	0	100	0	0	0	0	0	0	0	0	0	0	0	1	0
hsa-miR-3124-5p	1	409	0	0	0	710	0	0	0	0	0	0	0	375	0	0	0	0	0	0	175	0	0	0	0	0	0	0	0	0	257	0	0	1	0	0	0	1	0	0	0	79	0	0	0	0	0	345	620
hsa-miR-3125	0	0	0	0	0	0	0	0	0	0	0	0	0	0	0	0	0	0	0	0	0	0	0	0	0	242	0	0	0	0	62	0	0	0	0	0	0	0	0	0	0	0	0	0	0	0	0	0	0
hsa-miR-3126-3p	0	0	0	1	0	0	0	0	0	0	0	0	0	0	0	0	0	0	0	0	0	0	0	0	0	0	0	0	0	0	0	0	0	0	0	0	0	0	0	0	0	0	0	0	0	0	0	0	0
hsa-miR-3127-3p	0	0	0	0	0	0	0	0	0	0	0	0	0	0	0	0	0	0	0	0	0	0	0	0	0	0	0	0	0	0	0	0	0	0	0	0	0	0	0	0	0	0	0	0	0	0	0	0	0
hsa-miR-3127-5p	0	0	0	0	0	0	0	0	0	0	0	0	0	0	0	0	0	0	1	0	0	0	0	0	0	0	0	0	0	0	0	0	0	0	0	0	0	0	0	0	0	0	0	0	0	0	0	0	0
hsa-miR-3130-5p	0	0	0	0	0	0	0	0	0	0	0	0	0	0	0	0	0	0	0	0	0	0	0	0	0	0	0	0	0	0	0	0	0	0	0	0	0	0	0	0	0	0	0	0	0	0	0	0	0
hsa-miR-3135b	0	0	0	0	0	0	0	0	0	0	0	0	0	0	0	0	0	0	0	0	0	1	0	0	0	0	0	0	0	0	0	0	0	0	0	1	0	0	0	0	0	0	0	0	0	0	0	0	0
hsa-miR-3136-3p	0	0	0	0	0	0	0	0	0	0	0	0	0	0	0	0	0	0	0	0	0	0	0	0	0	0	0	0	0	0	0	0	0	0	0	0	0	0	0	0	0	0	0	0	0	0	0	0	0
hsa-miR-3139	0	0	0	0	0	0	0	0	0	0	0	0	0	0	0	0	0	103	0	0	0	0	0	0	0	0	0	0	0	0	0	0	0	0	0	0	0	0	0	0	1	0	0	0	0	0	0	0	0
hsa-miR-31-3p	0	0	0	13	1	0	0	0	0	1	0	0	0	2	2	0	0	0	11	0	0	0	0	0	0	16	0	0	0	0	0	0	0	1	0	0	0	34	0	0	11	2	0	0	0	9	0	0	0
hsa-miR-3146	0	0	0	0	0	0	0	0	0	0	0	0	0	0	0	0	0	0	0	0	0	0	0	0	0	0	0	0	0	0	22	0	0	0	0	0	0	0	0	0	0	0	0	0	0	0	0	0	0
hsa-miR-3149	0	0	0	0	0	0	0	0	0	0	0	0	0	0	0	0	0	0	0	0	0	0	0	0	0	0	0	0	0	0	0	0	0	0	0	0	0	0	0	0	0	0	0	0	0	0	0	0	0
hsa-miR-3150a-5p	0	0	0	0	0	0	0	0	0	0	0	0	0	0	0	0	0	0	0	0	0	0	0	0	0	0	0	0	0	0	0	1	0	0	0	0	0	0	0	0	0	0	0	0	0	0	0	0	0
hsa-miR-3150b-3p	0	0	0	0	0	369	0	0	0	0	0	0	0	419	0	0	0	176	0	0	0	0	0	0	0	0	0	0	0	0	38	0	0	0	0	0	0	0	0	0	0	96	0	115	1	0	0	0	0
hsa-miR-3150b-5p	0	0	0	0	0	238	0	0	0	0	0	0	0	0	0	0	0	0	0	0	0	0	0	0	0	0	0	0	0	0	0	0	0	0	0	0	0	0	0	0	0	0	0	0	0	0	0	0	0
hsa-miR-3151-5p	0	0	0	0	0	0	0	0	0	0	0	0	0	0	0	0	5	0	0	0	0	0	0	0	0	0	0	0	0	0	0	0	0	0	0	0	0	0	0	0	0	0	0	0	0	0	0	0	0
hsa-miR-3152-5p	0	0	0	0	0	0	0	0	0	0	0	0	0	0	0	0	0	0	0	0	0	0	0	0	0	0	0	0	0	0	0	0	0	0	0	0	0	1	0	0	0	0	0	0	0	0	0	0	0
hsa-miR-3154	0	0	0	0	0	0	0	0	841	0	3	0	3	0	0	0	0	0	0	2	0	0	0	0	0	0	0	0	0	0	0	0	0	0	0	0	0	0	0	0	0	0	1	0	0	0	0	0	0
hsa-miR-3157-3p	0	0	0	0	0	0	0	0	0	0	0	0	0	0	0	0	0	0	0	0	0	0	0	0	0	0	0	0	0	0	0	0	0	0	0	0	0	0	0	0	0	0	0	0	0	0	0	0	0
hsa-miR-3157-5p	0	0	0	1	0	0	0	0	0	0	0	0	0	0	0	0	0	0	0	0	0	0	0	0	0	0	0	0	0	0	38	0	0	1	0	0	0	0	487	0	1	0	0	0	0	0	0	0	0
hsa-miR-3158-3p	0	0	0	0	0	0	0	0	3	0	2	0	5	0	0	0	0	79	0	0	0	0	0	0	0	0	0	0	0	0	0	0	0	0	0	0	0	0	0	2	0	0	3634	0	0	0	0	0	0
hsa-miR-3158-5p	0	0	0	0	0	0	0	0	0	0	0	0	0	0	0	0	0	0	0	0	0	0	0	0	0	0	0	0	0	0	0	0	0	0	0	0	0	0	0	0	0	0	162	0	0	0	0	0	0
hsa-miR-3159	0	0	0	0	0	0	0	0	0	0	0	0	0	0	0	0	0	0	0	0	0	0	0	0	0	0	0	0	0	0	70	0	0	0	0	0	0	0	0	0	0	0	0	0	0	0	0	0	0
hsa-miR-31-5p	0	1	0	40	1	0	1	3	0	0	0	1	0	0	0	0	1	2	6	0	0	0	0	0	0	37	1	0	0	0	0	0	0	0	2	0	0	38	0	0	11	90	0	0	0	2	0	0	0
hsa-miR-3162-3p	0	0	0	0	0	0	0	0	0	0	0	0	0	0	0	0	0	0	0	0	0	0	0	0	0	0	0	0	0	0	0	0	0	0	0	0	0	0	0	0	0	0	0	0	0	0	0	0	0
hsa-miR-3163	0	0	0	0	0	0	0	0	0	0	0	0	0	0	0	0	0	1	0	0	0	0	0	0	0	0	0	0	0	0	0	0	0	0	0	0	0	0	0	0	0	125	0	0	0	0	0	0	0
hsa-miR-3164	0	0	0	0	0	0	0	0	0	0	0	0	0	0	0	0	0	0	0	0	0	0	0	0	0	0	0	0	0	0	0	0	0	0	0	0	0	0	0	0	0	0	0	0	0	0	0	0	0
hsa-miR-3166	0	0	0	0	0	0	0	0	0	0	0	0	0	0	0	0	0	0	0	0	0	0	0	0	0	0	0	0	0	0	0	0	0	0	0	0	0	0	0	0	0	0	0	0	0	0	0	0	0
hsa-miR-3173-3p	0	0	0	0	0	0	0	0	0	0	0	0	0	0	0	0	0	0	0	0	0	0	0	0	0	0	0	0	0	0	114	0	0	0	0	0	0	0	0	0	0	0	0	0	0	0	0	0	0
hsa-miR-3173-5p	0	2	1	0	0	240	1685	635	0	0	0	0	1	387	1	2336	52	214	1	0	182	98	1418	804	0	817	0	0	0	270	0	0	0	54	0	134	1	1	136	624	1	326	0	134	0	0	0	1	0
hsa-miR-3174	0	0	0	0	0	0	0	0	0	0	0	0	0	0	0	0	0	0	0	0	0	0	0	0	0	0	0	0	0	0	47	0	0	0	0	0	0	0	0	0	0	0	0	0	0	0	0	0	0
hsa-miR-3176	0	0	0	0	0	0	0	0	0	0	0	0	0	0	0	0	0	0	0	0	0	0	0	0	0	312	0	0	0	0	25	0	0	0	0	0	0	0	0	0	0	0	0	0	0	0	0	0	0
hsa-miR-3177-3p	0	0	0	1	0	0	0	0	0	0	0	0	0	0	0	0	0	0	7	0	0	0	0	0	0	0	0	0	0	0	0	0	0	0	0	0	0	43	0	0	11	0	0	0	0	10	0	0	0
hsa-miR-3178	0	0	0	0	0	0	0	0	0	0	0	0	0	0	0	0	0	0	0	0	0	0	0	0	0	0	0	0	0	0	0	0	0	0	0	0	0	0	0	0	0	0	0	0	0	0	0	0	0
hsa-miR-3180	0	0	0	0	0	0	0	0	0	0	0	0	0	0	0	0	67	129	0	0	0	0	0	0	0	0	0	0	0	0	0	0	0	0	1458	0	0	0	342	0	0	2	0	0	0	0	0	0	0
hsa-miR-3180-3p	0	0	0	0	0	0	0	0	0	0	0	0	0	0	0	0	0	0	0	0	0	0	0	0	0	0	0	0	0	0	0	0	0	0	0	0	0	1	0	0	0	0	0	0	0	0	0	0	0
hsa-miR-3180-5p	0	0	0	1	0	0	0	0	0	0	0	0	0	0	0	0	0	0	0	0	0	0	0	0	0	0	0	0	0	0	0	0	0	0	0	0	0	0	0	0	0	0	0	0	0	0	0	0	0
hsa-miR-3184-3p	2	193	4020	75	798	358	4734	6	6671	0	135	734	16	0	2	3	137	489	0	57	2090	2065	692	1960	22	1540	5	0	2	0	43070	50	1191	1049	3806	6323	5	3	4	1865	49	0	777	412	11	43	2	40319	48356
hsa-miR-3187-3p	236	197	1303	2	635	1	824	0	0	0	0	0	0	3122	0	0	345	155	29	16	129	0	976	1	0	31	0	0	0	1	272	0	0	2	1	420	2	120	0	0	31	443	0	76	0	10	0	1104	479
hsa-miR-3188	0	0	0	0	0	0	0	0	0	0	0	0	0	0	0	0	0	0	0	0	0	0	0	0	0	0	0	0	0	0	0	0	0	0	0	0	0	0	0	0	0	0	0	0	0	0	0	0	0
hsa-miR-3190-3p	0	0	0	0	0	0	0	0	0	0	0	0	0	0	0	0	0	0	0	0	0	0	0	0	0	0	0	0	0	0	0	0	0	0	0	0	0	0	0	0	0	0	0	0	0	0	0	0	0
hsa-miR-3190-5p	0	0	0	0	0	0	681	0	0	0	0	0	0	0	0	0	0	0	0	0	0	0	0	0	0	0	0	0	0	0	0	0	1	0	0	0	0	0	0	0	0	0	0	0	0	0	0	929	0
hsa-miR-3191-3p	0	0	0	0	0	0	0	0	0	0	0	0	0	0	0	0	0	0	0	0	0	0	0	26	0	0	0	0	0	0	0	0	0	0	0	0	0	0	0	0	0	0	0	0	0	0	0	0	0
hsa-miR-3191-5p	0	0	0	0	0	0	0	0	0	0	0	0	0	0	0	0	0	0	1	0	0	0	0	0	0	0	0	0	0	0	0	0	0	0	826	0	0	1	0	0	0	0	0	0	0	0	0	0	0
hsa-miR-3192-5p	0	0	0	1	0	0	0	0	0	0	0	0	0	0	0	0	0	0	0	0	0	0	0	0	0	0	0	0	0	0	0	0	0	0	0	0	0	0	0	0	0	0	0	0	0	0	0	0	0
hsa-miR-3194-3p	0	0	0	0	0	0	0	0	0	0	0	0	0	0	0	0	0	0	0	0	0	0	0	0	0	0	0	0	0	0	0	0	0	0	0	0	0	0	0	0	0	0	0	0	0	0	0	0	0
hsa-miR-3195	0	0	0	0	0	0	0	0	0	0	1	0	0	0	0	0	0	0	0	0	0	0	0	0	0	0	0	0	0	0	0	0	0	0	0	0	0	0	0	0	0	0	0	0	0	0	0	0	0
hsa-miR-3200-3p	0	0	0	7	0	0	0	0	0	0	0	1	0	0	0	0	0	60	3	2	0	0	0	0	0	184	0	0	0	0	12	0	0	0	1	0	0	19	0	0	1	19	0	0	2	2	0	0	0
hsa-miR-3200-5p	0	0	0	1	0	0	0	0	0	0	0	0	0	0	0	0	35	0	0	0	0	0	0	0	0	2	0	0	0	0	34	0	0	0	0	0	0	0	0	0	0	0	0	0	0	0	0	0	0
hsa-miR-320a	44185	2960	14723	5763	890	55814	40843	758	41918	7	46945	745	22744	1988	113	221447	25155	81847	1824	14685	20123	12850	97891	43236	2721	9638	14969	11772	37601	1912	48689	16883	6350	9250	22251	8958	36	5026	67581	34072	924	26947	1228	63443	20658	2162	8	9948	3238
hsa-miR-320b	89	184	7	52	0	39	979	216	11	0	10	2	7	3	0	63	399	1154	2	9	112	14	1590	656	123	125	19	5	10	1	1543	4	1	456	8	48	2	14	1795	8	2	89	10	1296	14	5	0	430	4
hsa-miR-320c	41453	4689	12416	5019	609	1192	3833	4748	74479	28	51672	927	51276	1858	425	194661	22165	76735	1390	12785	12189	10039	11945	1895	2916	12755	4761	25301	64289	22660	13462	21582	1227	11730	33616	17940	54	2713	50432	23701	779	13937	3399	48159	29235	5228	6	9308	12573
hsa-miR-320d	4047	3016	36	4467	423	4	6883	24980	31421	29	24016	478	2199	51	76	37348	1661	2361	116	5860	124	8974	26597	3969	299	8	25	196	23	24040	658	15442	5975	5508	12414	9136	8	623	6709	27	50	203	4024	3222	10161	7465	1	3265	5
hsa-miR-320e	0	2	0	2	0	0	135	864	23	0	10	156	0	2	0	17	5	5	0	4	1	13	36	1	0	78	0	1	14	29	1	387	8	4	116	298	1	2	17	0	0	0	20	432	6	14	0	1	0
hsa-miR-323a-3p	88	1	10	5006	1201	0	0	888	3176	1	13226	8	12	15	9	0	2	133	97	0	0	0	2	955	31	985	12038	0	0	0	0	6	5	2	1345	1318	6	352	384	4	68	0	9	71	0	64	0	5	2
hsa-miR-323a-5p	0	291	1	6	239	0	0	1	0	0	0	3	0	0	0	7115	0	0	5	0	0	151	1	0	0	293	2543	0	0	0	8	1	2	1	0	0	1	13	0	0	2	0	0	0	0	2	0	1	588
hsa-miR-323b-3p	0	0	5	1284	1	0	0	1	275	0	11366	1	4	237	1	1	71	0	23	0	0	0	145	0	1	208	0	0	0	0	0	0	1	3	1410	2	1	120	0	2	27	0	2	0	0	14	0	0	2
hsa-miR-323b-5p	0	0	0	0	0	0	0	0	0	0	0	0	0	0	0	0	0	0	0	0	0	0	0	0	0	0	0	0	0	0	6	0	0	0	0	0	0	1	0	0	0	0	0	0	0	0	0	0	0
hsa-miR-32-3p	0	0	0	0	0	0	0	0	0	0	0	0	0	1	0	0	0	0	0	0	0	0	0	1011	0	2	0	0	0	0	28	0	0	0	0	0	1	0	0	0	0	0	0	10	0	0	0	0	0
hsa-miR-324-3p	0	0	0	10	0	241	0	0	91	0	5620	1	2	0	0	0	1	74	2	7	116	1	0	0	0	8	1	1	0	0	24	0	0	0	1	0	0	6	0	0	0	52	0	0	3	1	0	0	0
hsa-miR-324-5p	0	0	0	15	0	0	0	0	0	0	0	1	0	1	0	0	26	0	3	2	0	0	0	0	0	17	0	0	0	0	20	0	0	0	0	0	0	5	0	0	4	0	0	0	2	1	0	0	0
hsa-miR-32-5p	246	1	1	339	0	1540	0	1	0	0	0	0	0	0	0	0	1	136	11	3	137	0	0	0	0	10	0	0	0	74	733	0	0	0	0	0	0	41	0	0	11	261	0	66	1	3	0	0	0
hsa-miR-326	0	0	2	41	0	1	0	3	0	0	0	1	0	3	2	0	0	1	4	4	0	0	0	0	1	52	2	0	0	0	722	0	1	0	0	1	0	18	0	0	0	1	0	0	2	4	0	168	1
hsa-miR-328-3p	599	8	12	21617	1	4588	2706	1241	15288	1	6005	10	15	3896	39	21787	265	2384	171	44	1312	437	7074	2615	419	1784	8727	150	3321	4843	98	971	46	212	1264	9967	28	662	1208	852	116	2357	10	311	918	79	0	49	9
hsa-miR-329-3p	0	0	0	3	0	0	0	1	0	0	0	1	0	0	0	0	0	0	6	0	0	0	0	0	0	2	1	0	0	0	0	1	0	0	0	0	0	9	0	0	1	0	0	0	0	2	0	0	0
hsa-miR-329-5p	0	0	0	0	0	0	0	0	0	0	0	0	0	0	0	0	0	0	0	0	0	0	0	0	0	0	0	0	0	0	0	0	0	0	0	0	0	0	0	0	0	0	0	0	0	0	0	0	0
hsa-miR-330-3p	0	0	1	32	0	0	0	2	0	0	0	0	0	3	1	0	0	0	4	0	0	0	0	0	0	34	0	0	0	0	60	0	0	0	1	1	0	18	0	0	10	0	0	0	0	4	0	2	2
hsa-miR-330-5p	0	0	0	17	0	486	0	4	0	0	0	1	0	52	1	0	0	2	17	1	0	0	572	0	0	30	1	0	0	0	37	1	1	1	1	22	1	63	1	0	9	76	0	7	0	11	0	1	35
hsa-miR-331-3p	0	0	0	3	0	0	0	1	0	0	0	0	0	0	0	0	0	0	4	2	135	0	1	0	0	7	0	0	0	0	0	0	1	0	0	0	0	4	0	0	2	0	0	0	0	0	0	0	0
hsa-miR-331-5p	0	0	0	0	0	0	0	0	0	0	0	0	0	0	0	0	0	0	0	0	0	0	0	0	0	1	0	0	0	0	0	0	0	0	0	0	0	1	0	0	0	0	0	0	0	0	0	0	0
hsa-miR-335-3p	0	1	1	3	0	0	1	0	0	0	0	0	0	0	0	0	0	0	1	0	0	0	0	0	0	5	0	0	0	0	25	0	0	0	0	0	0	2	0	0	0	0	0	0	0	1	0	0	0
hsa-miR-335-5p	0	549	363	14	0	3	0	3	1	0	0	2	0	0	0	0	0	0	18	0	1	0	0	0	1	7	1	0	0	0	1934	0	1	0	1	0	1	44	0	0	11	0	0	0	0	4	1	0	0
hsa-miR-337-3p	127	93	1	3330	438	240	4471	1560	7344	0	3547	714	6	3075	3	1930	55	287	16	0	1190	83	1936	1527	148	2669	1019	5	1	2941	16	0	4	0	904	2899	4	51	1931	0	14	73	0	104	0	8	0	5	4
hsa-miR-337-5p	0	0	0	0	0	0	0	0	0	0	0	0	0	0	0	0	1	0	0	0	0	0	0	0	0	2	0	0	0	0	95	0	0	0	0	0	0	0	0	0	0	0	0	0	0	0	0	0	0
hsa-miR-338-3p	0	1	2	58	0	0	0	7	0	1	0	0	0	3	0	0	1	1	24	0	0	0	0	2	0	56	5	0	0	0	15	1	1	2	0	1	1	57	1	0	8	0	0	0	0	6	0	1	0
hsa-miR-338-5p	1	1	385	18	0	606	0	2	0	0	0	0	0	750	1	0	0	0	14	2	2	0	0	1	0	40	1	0	0	0	181	1	2	1	4	4	1	62	2	0	8	123	0	33	0	6	0	1	1
hsa-miR-339-3p	0	310	2	9	0	0	0	0	0	0	0	0	0	0	0	0	0	78	1	7	0	0	0	0	1	17	0	12334	2	1	555	0	0	0	0	0	0	4	0	0	2	0	0	0	0	1	0	59	145
hsa-miR-339-5p	0	1	0	3	0	0	0	0	0	0	0	0	0	0	0	0	0	0	1	1	0	0	0	0	0	2	0	0	0	0	0	0	0	0	0	0	0	4	0	0	1	0	0	0	1	0	0	0	0
hsa-miR-33a-3p	0	0	0	0	0	0	0	0	0	0	0	0	0	0	0	0	0	0	0	0	0	0	0	0	0	1	0	0	0	0	0	0	0	0	0	0	0	0	0	0	0	0	0	0	0	0	0	0	0
hsa-miR-33a-5p	151	254	7	220	2	680	4	17	0	2	0	10	0	10	11	0	182	306	16	0	235	0	8	889	2	580	8	0	0	0	790	3	5	1	7	5	9	47	5	0	6	74	0	121	0	6	0	8	3
hsa-miR-33b-3p	0	0	0	0	0	370	0	0	0	0	0	0	0	0	0	0	21	0	0	0	0	0	0	0	0	0	0	0	0	0	0	0	0	0	0	0	0	0	0	0	0	0	0	0	0	0	0	0	0
hsa-miR-33b-5p	0	0	0	2	0	0	0	0	0	0	0	0	0	0	0	0	0	0	0	0	0	0	0	0	0	0	0	0	0	0	0	0	0	0	0	0	0	0	0	0	0	0	0	0	0	0	0	0	0
hsa-miR-340-3p	210	0	2	55	63	2306	203	7	0	0	0	2	0	5	4	0	62	202	21	0	263	0	34	234	3	183	3	0	3	0	171	1	1	4	219	229	0	57	579	0	16	331	0	177	0	4	0	93	0
hsa-miR-340-5p	1	304	6	180	1	547	604	16	4922	4	72	6	2437	5	8	0	0	2	52	5	428	0	0	273	4	659	3	0	0	0	1738	2	5	4	3	4	6	155	299	1	37	418	0	110	1	22	0	15	192
hsa-miR-342-3p	530	595	641	355	5	8525	1360	90	3678	1	4	244	7	13	11	6296	275	1164	168	164	1496	141	1004	221	124	510	5	14541	14	3269	1650	1	1	3	11	173	3	551	1401	1	135	4260	5	833	3547	83	2	58	680
hsa-miR-342-5p	441	3935	5298	2	111	586	704	54	0	0	0	0	0	1219	0	2915	134	219	2	1	111	123	23	0	0	280	0	0	0	0	1828	1213	5	371	0	0	1	8	0	0	0	877	0	116	0	0	0	2108	4914
hsa-miR-345-5p	3691	2559	3178	12561	919	10469	3307	7	16525	0	82	1388	3344	467	11	9770	2465	3324	82	4016	733	4174	325	3476	4	5365	793	15979	18507	3	1094	3982	10	1028	1078	3441	4	459	4569	2	64	3333	6	5316	16	59	1	707	446
hsa-miR-346	0	0	0	12	0	0	0	0	0	0	0	0	0	0	0	0	1	53	5	0	0	0	0	0	2	18	0	0	0	0	0	0	0	0	1	0	0	15	0	0	0	0	0	0	0	1	0	0	1
hsa-miR-34a-3p	0	0	0	0	0	0	0	0	0	0	0	0	0	0	0	0	0	0	0	0	0	0	0	0	0	0	0	0	0	0	0	0	0	0	0	0	0	0	0	0	0	0	0	0	0	0	0	0	0
hsa-miR-34a-5p	632	1115	69	1002	428	4314	2677	51	7364	4	109	598	2364	4574	106	6446	1399	8477	853	230	1216	102	6088	5843	228	1491	30	1286	18163	2	3452	131	18	167	25	953	17	2079	4797	2	419	11073	2	2358	2847	343	1	559	4
hsa-miR-34b-3p	0	0	0	2	0	465	0	0	0	0	0	0	0	149	0	0	0	135	6	1	0	0	0	0	0	4	1	0	0	0	0	0	0	0	0	0	0	19	0	0	4	72	0	103	0	2	0	0	0
hsa-miR-34b-5p	0	0	0	0	0	0	0	0	0	0	0	0	0	0	0	0	0	0	1	0	0	0	0	0	0	0	0	0	0	0	0	0	0	0	0	0	0	0	0	0	0	0	0	0	0	0	0	0	0
hsa-miR-34c-3p	0	0	0	0	0	0	0	0	0	0	0	0	0	0	0	0	0	0	22	0	0	0	0	0	0	6	0	0	0	0	0	0	0	0	0	0	0	67	0	0	22	0	0	0	0	11	0	0	0
hsa-miR-34c-5p	0	0	0	0	0	0	0	0	0	1	0	0	0	0	0	0	0	0	0	0	0	0	0	0	0	0	0	0	0	0	0	0	0	0	0	0	0	0	0	0	0	0	0	0	0	0	0	0	0
hsa-miR-3529-3p	454	1462	2530	314	3	4272	1925	175	67	3	1795	134	6	2452	19	1	76	661	740	149	656	84	1216	1447	260	577	17148	76	4066	250	439	1492	12	2276	13	1599	12	2865	1296	957	583	872	233	171	25	371	1	1700	1107
hsa-miR-3529-5p	0	0	0	0	0	0	0	0	0	0	0	0	0	0	0	0	0	0	1	0	0	0	0	0	0	0	0	0	0	0	0	0	0	0	0	0	0	1	0	0	0	0	0	0	0	0	0	0	0
hsa-miR-3591-3p	0	1	0	0	0	0	81	2	2	0	0	0	2	3	0	0	0	445	2	2	0	1	1	1	0	88	15	61	229	9	0	0	0	3	2	6	0	1	108	1	0	433	1	218	6	1	0	0	1
hsa-miR-3591-5p	1	0	0	224	0	0	0	0	0	0	0	0	0	0	0	0	25	0	0	0	0	0	0	0	0	0	0	0	0	0	0	0	0	0	0	0	0	0	0	0	0	100	0	4	0	0	0	0	0
hsa-miR-3605-3p	1194	5	13	4844	201	4032	7664	1165	11028	5	9457	263	4447	15778	6	3778	482	1379	53	3426	976	214	4109	3601	967	6869	11732	18048	15062	7892	0	1706	1026	5282	3676	7551	6	151	5584	1088	31	2000	495	1200	5405	730	0	13	3
hsa-miR-3605-5p	0	812	1	1	0	0	0	0	0	0	0	0	0	1	0	0	0	0	0	4	0	0	661	1808	0	0	0	0	0	0	239	1	0	1	1	1	2	0	0	0	0	87	0	117	2	0	0	0	336
hsa-miR-3607-3p	0	0	0	0	0	0	0	0	0	0	0	0	0	0	0	0	0	0	0	0	0	0	0	0	0	0	0	0	0	0	0	0	0	0	0	0	0	0	0	0	0	0	0	0	0	0	0	0	0
hsa-miR-3610	0	0	0	0	0	0	0	0	0	0	0	0	0	0	0	0	0	0	0	0	0	0	0	0	0	0	0	0	0	0	0	0	0	0	0	0	0	0	0	0	0	0	0	0	0	0	0	0	0
hsa-miR-3613-5p	94	273	3	238	2	792	529	1	0	1	31	2	720	1751	3	0	73	332	24	15	22	0	2	950	0	219	1	0	0	0	71	23	0	164	1	146	2	80	1	1	16	223	0	71	2	9	0	1	4
hsa-miR-361-3p	0	0	0	3	0	0	0	0	0	0	0	0	0	0	0	0	0	0	0	0	0	0	0	0	0	2	0	0	0	0	0	0	0	0	0	0	0	0	0	0	0	0	0	0	0	0	0	0	0
hsa-miR-3614-5p	0	0	0	0	1	0	0	0	0	0	0	0	0	0	0	0	0	0	6	2	0	0	0	0	0	0	0	8678	3	0	0	0	0	0	1	0	0	22	0	0	6	0	0	0	0	2	0	0	0
hsa-miR-3615	4314	1	0	874	1	10909	3173	1	10	0	2596	0	10578	2	0	0	492	1534	110	1893	1413	3	505	196	487	1071	0	1075	13772	1099	156	1619	31	261	1	3940	0	636	848	668	79	1591	2	1957	2610	64	0	9	288
hsa-miR-361-5p	0	1	0	25	0	0	0	0	0	0	0	1	0	1	0	0	0	147	35	10	0	0	0	0	1	532	1	0	0	0	277	0	0	14	1	1	0	120	1	0	25	184	0	153	1	13	0	0	0
hsa-miR-3617-3p	0	0	0	0	0	0	0	0	0	0	0	0	0	0	0	0	0	0	0	0	0	0	0	0	0	0	0	0	0	0	0	0	0	0	0	0	0	1	0	0	0	0	0	0	0	0	0	0	0
hsa-miR-3617-5p	0	0	0	0	0	0	0	0	0	0	0	0	0	0	0	0	0	0	0	0	0	0	0	0	0	0	0	0	0	0	0	0	0	0	0	0	0	0	0	0	0	0	0	0	0	0	0	0	0
hsa-miR-3619-3p	0	0	0	0	0	0	0	0	0	0	0	0	0	0	0	0	0	0	0	1	0	0	0	0	0	0	0	0	0	0	0	0	0	0	0	0	0	0	0	0	0	0	0	0	0	0	0	0	0
hsa-miR-3620-3p	0	0	0	0	0	0	0	0	0	0	0	0	0	0	0	0	0	0	0	0	0	0	0	0	0	0	0	0	0	0	0	0	0	0	0	0	0	0	0	0	0	0	0	0	0	0	0	0	0
hsa-miR-3622a-3p	0	0	0	1	0	427	0	0	0	0	0	0	1	0	0	0	0	0	1	0	69	0	0	462	0	0	0	0	0	0	0	0	0	314	0	0	0	0	0	1084	1	0	0	0	0	0	0	0	0
hsa-miR-3622b-3p	0	0	0	0	0	0	0	0	0	0	0	0	0	0	0	0	0	0	0	0	0	0	0	0	0	0	0	0	0	0	0	0	0	0	0	0	0	1	0	0	1	0	0	0	0	0	0	0	0
hsa-miR-3622b-5p	0	0	0	0	0	0	0	0	0	0	0	0	0	0	0	0	0	0	0	0	0	0	0	0	0	0	0	0	0	0	0	0	0	0	0	0	0	0	1	7	0	0	0	5	0	0	0	0	0
hsa-miR-362-3p	0	0	0	1	0	0	0	0	0	0	0	0	0	0	0	0	0	0	0	0	0	0	0	0	0	0	0	0	0	0	0	0	0	0	0	0	0	0	0	0	0	0	0	0	0	0	0	0	0
hsa-miR-362-5p	0	0	0	1	0	0	0	0	0	0	0	0	0	0	0	0	0	0	2	0	0	0	1	0	0	2	0	0	0	0	3	0	0	0	0	1	0	1	1	0	2	49	0	0	0	1	0	0	0
hsa-miR-363-3p	1100	1080	0	17	96	4804	1715	1	0	0	0	0	0	4760	0	0	575	1989	42	45	73	0	36	0	632	586	2	0	1	0	719	456	1	679	2	839	6	110	599	0	36	1633	0	1042	483	18	0	1086	191
hsa-miR-363-5p	0	1	0	0	0	0	0	0	0	0	0	0	0	0	0	0	0	0	0	0	0	0	0	0	0	162	0	0	0	0	4	0	0	318	0	0	0	0	0	0	0	0	0	0	0	0	0	0	0
hsa-miR-3653-3p	0	271	1	0	0	0	0	0	0	0	1	0	2	0	0	0	0	0	1	1	0	0	0	0	0	0	0	0	0	0	45	0	0	0	0	0	0	3	0	970	2	0	0	0	0	3	0	0	760
hsa-miR-3656	499	342	0	1	0	0	0	0	0	0	0	1	0	0	0	1	30	171	0	80	0	1389	0	0	0	0	0	0	1	1	74	0	0	0	0	2501	14	2	1310	0	0	176	0	6	601	0	0	0	0
hsa-miR-3659	0	0	0	1	0	0	0	0	0	0	0	0	0	0	0	0	0	0	0	0	0	0	0	0	0	0	0	0	0	0	0	0	0	0	0	0	0	0	0	0	0	0	0	0	0	0	0	0	0
hsa-miR-365a-3p	0	1	0	8	0	0	0	1	0	0	0	0	0	0	0	0	0	0	0	0	0	0	0	1	0	0	0	0	0	0	0	0	1	0	0	1	0	11	0	0	1	0	0	0	0	0	0	1	1
hsa-miR-365a-5p	0	0	0	0	0	0	0	0	0	0	0	0	0	0	0	0	0	0	0	0	0	0	0	0	0	0	0	0	0	0	0	0	0	0	0	0	0	0	0	0	0	0	0	0	0	0	0	0	0
hsa-miR-365b-3p	0	0	0	0	0	0	1	0	0	1	0	0	0	0	0	0	0	0	4	0	0	0	0	0	0	4	0	0	0	0	0	0	0	0	0	1	0	5	0	0	4	0	0	0	0	6	0	0	0
hsa-miR-365b-5p	0	0	0	0	0	0	0	0	0	0	0	0	0	0	0	0	0	0	0	0	0	0	0	0	0	0	0	0	0	0	0	0	0	0	0	0	0	0	0	0	0	0	0	0	0	0	0	0	0
hsa-miR-3661	0	0	0	0	0	0	0	0	0	0	0	0	0	0	0	0	0	0	0	0	0	0	0	0	0	1	0	0	0	0	235	0	0	0	0	0	0	0	0	0	0	0	0	0	0	0	0	0	0
hsa-miR-3663-3p	0	0	0	1	0	0	0	0	0	0	0	0	0	0	0	0	0	0	0	0	0	0	0	0	0	0	0	0	0	0	0	0	0	0	0	0	0	0	0	0	0	0	0	0	0	0	0	0	0
hsa-miR-3678-3p	0	0	0	0	0	0	0	0	0	0	0	0	0	0	0	0	0	0	0	0	0	0	0	0	0	0	0	0	0	0	43	0	0	0	0	0	0	0	0	0	0	0	0	0	0	0	0	0	0
hsa-miR-3679-3p	0	0	0	0	0	0	0	0	0	0	0	0	0	0	0	0	0	0	0	0	0	0	0	0	0	0	0	0	0	0	0	0	0	0	0	0	0	0	0	0	0	0	0	0	0	0	0	1	0
hsa-miR-3679-5p	0	101	1	201	0	1	1	5473	0	1	0	0	0	2	2	3347	0	155	2	0	778	230	65	1	1	1	3	0	0	0	224	1	1	0	2603	828	1	1	634	0	0	1	0	0	0	2	0	338	141
hsa-miR-3680-5p	0	0	0	0	0	0	0	0	0	0	0	0	0	0	0	0	0	0	0	0	0	0	0	0	0	0	0	0	0	0	0	0	0	0	0	0	0	0	0	0	0	0	0	0	0	0	0	0	0
hsa-miR-3682-3p	0	0	0	0	0	0	1	0	0	0	0	0	0	0	0	0	55	0	0	0	0	0	0	0	0	0	0	0	0	0	0	1399	2	0	0	0	0	0	0	0	0	0	0	0	0	0	0	1	0
hsa-miR-3684	0	0	0	0	0	0	0	0	0	0	0	0	0	0	0	0	0	0	0	0	0	0	0	0	0	0	0	0	0	0	7	0	0	0	0	0	0	0	0	0	0	0	0	0	0	0	0	0	0
hsa-miR-3687	0	0	0	0	0	0	0	0	0	0	0	0	0	0	0	0	0	0	0	0	0	0	0	0	0	0	0	0	0	0	0	0	0	0	0	0	0	0	0	0	0	0	0	0	0	0	0	0	0
hsa-miR-3688-3p	0	0	0	0	0	0	0	0	0	0	0	0	0	0	0	0	0	38	0	2	0	0	0	0	0	61	0	0	0	0	56	0	0	0	67	0	0	0	195	0	0	157	0	259	1	0	0	0	0
hsa-miR-3688-5p	215	0	0	0	0	391	0	0	0	0	0	0	0	2015	0	0	0	256	0	0	0	0	0	0	0	0	0	0	0	0	0	0	0	0	0	2	0	0	0	0	0	0	0	20	0	0	0	7	0
hsa-miR-3689b-5p	0	0	0	0	0	0	0	0	0	0	0	0	0	0	0	0	0	0	0	0	0	0	0	0	0	1	0	0	0	0	0	0	0	0	0	0	0	0	0	0	0	0	0	0	0	0	0	0	0
hsa-miR-369-3p	1	345	1	32	141	2	1	0	0	0	0	0	0	1	0	0	1	0	3	0	224	0	1	0	3	360	2	0	0	0	251	0	0	0	1	3	0	18	0	0	6	0	0	0	0	1	0	0	0
hsa-miR-369-5p	0	188689	27070	20612	5805	403	18976	4892	33074	2	3899	4619	27	4100	38	5612	239	733	162	415	2345	233	17376	5890	3444	16109	9100	68	10	17259	4285	1586	195	215	9669	11002	32	537	538	5	116	297	8	350	7	86	0	90178	10713
hsa-miR-370-3p	0	1	0	7	0	0	1	1	0	0	0	0	0	0	0	0	0	1	1	0	137	2	0	0	0	8	0	0	0	0	0	0	0	0	0	0	0	6	0	0	3	0	0	0	0	1	0	0	0
hsa-miR-370-5p	0	0	0	0	0	0	0	0	0	0	0	0	0	0	0	0	0	0	1	0	0	0	0	0	0	0	0	0	0	0	0	0	0	0	0	0	0	1	0	0	0	0	0	0	0	1	0	0	0
hsa-miR-371a-3p	0	0	0	0	0	0	0	0	0	0	0	0	0	0	0	0	0	0	0	0	0	0	0	0	0	0	0	0	0	0	0	0	0	0	0	0	0	0	0	0	0	0	0	0	0	0	0	0	0
hsa-miR-371b-5p	0	0	0	0	0	0	0	0	0	0	0	0	0	0	0	0	0	0	0	0	0	0	0	0	0	0	0	0	0	0	0	0	0	0	0	0	0	0	0	0	0	0	0	0	0	0	0	0	0
hsa-miR-374a-3p	0	0	0	5	147	0	148	1	0	0	0	0	0	0	0	0	0	0	2	0	0	0	0	0	0	6	0	0	0	0	27	0	0	0	0	0	0	2	0	0	1	0	0	0	0	0	0	0	0
hsa-miR-374a-5p	0	0	2	16	0	0	0	1	0	0	0	1	0	0	0	0	1	67	5	1	0	0	0	0	1	15	0	0	0	0	0	0	0	0	1	0	1	10	0	0	0	0	0	0	0	1	0	0	0
hsa-miR-374b-3p	0	0	0	6	0	0	0	1	0	0	0	1	0	0	0	0	0	1	5	0	0	0	1	0	1	5	0	0	0	0	42	0	0	0	0	0	0	17	0	0	4	0	0	0	0	2	0	0	0
hsa-miR-374b-5p	0	0	0	23	0	0	1	3	0	0	0	1	0	0	0	0	0	0	2	30	0	0	1	0	0	25	3	0	0	0	4	0	0	0	0	149	3	25	0	0	8	88	0	0	2	6	0	1	0
hsa-miR-374c-3p	0	0	1	13	0	0	0	4	0	1	0	0	0	1	0	0	28	0	11	55	0	0	0	0	1	29	0	0	0	0	184	0	0	0	0	1	0	28	0	0	10	2	0	19	14	5	0	0	0
hsa-miR-375	1987	2112	1177	2892	425	3664	24130	1947	44094	4	3829	2766	10744	22237	112	13797	1868	11739	284	6543	8019	1348	42203	10398	2853	9687	34694	47427	166286	20810	260	2241	9	4764	2931	5018	16	2060	100550	8890	1000	32302	16406	6339	13895	4725	1	1011	2477
hsa-miR-376a-3p	0	279	4	234	218	2	1	3	0	0	0	2	0	1	4	0	0	62	24	1	80	0	1	0	4	62	2	0	0	0	199	0	1	1	3	1	1	106	2	0	21	0	0	0	0	16	0	506	0
hsa-miR-376a-5p	0	0	0	0	0	0	0	0	0	0	0	0	0	0	0	0	0	0	0	0	0	0	0	0	0	0	0	0	0	0	0	0	0	0	0	0	0	0	0	0	0	0	0	0	0	0	0	0	0
hsa-miR-376b-3p	0	238	0	294	0	0	1	1	0	0	0	0	0	2	1	0	0	66	4	0	0	0	0	0	1	11	1	0	0	0	86	0	1	0	0	1	0	12	0	0	0	0	0	0	0	1	0	1	0
hsa-miR-376b-5p	0	1	0	6	1	0	1	2	0	0	0	0	0	0	0	0	0	0	14	0	0	0	0	0	0	7	0	0	0	0	9	0	1	0	1	0	0	43	0	0	10	0	0	0	0	2	0	0	0
hsa-miR-376c-3p	236	3	5	196	1	0	0	14	3180	0	2	168	2	10	2	0	2	3	38	0	263	0	50	2	6	242	9	0	0	0	137	3	2	3	5	9	4	124	2	0	28	2	0	0	0	11	0	3	7
hsa-miR-376c-5p	0	0	0	0	0	0	0	0	0	0	0	0	0	0	0	0	0	0	9	0	0	0	0	0	0	3	1	0	0	0	0	0	0	0	0	0	0	27	0	0	0	0	0	0	0	2	0	0	0
hsa-miR-377-3p	0	0	1	2	0	0	0	0	0	2	0	1	0	0	0	0	0	0	1	0	1	0	0	0	0	6	1	0	0	0	0	0	0	0	0	0	0	10	0	0	2	0	0	1	0	1	0	0	0
hsa-miR-377-5p	0	0	0	1	0	0	0	0	0	0	0	0	0	0	0	0	0	0	0	0	0	0	0	0	0	0	0	0	0	0	0	0	0	0	0	1	0	1	0	0	0	0	0	0	0	1	0	0	0
hsa-miR-378a-3p	9390	18231	14476	1487	1042	31903	16355	490	34773	5	6889	494	9839	17344	9	23473	11655	11416	210	247	3285	2144	2012	5855	1758	8609	32110	17303	34444	4294	69585	4646	548	726	184	10076	15	763	6689	1991	166	19730	11	17838	3787	127	206	16335	23195
hsa-miR-378a-5p	0	0	0	3	0	0	1	0	0	0	0	0	0	0	0	0	51	1	0	1	0	0	0	0	0	0	0	0	0	0	42	0	0	0	0	0	0	3	223	0	1	123	0	57	0	0	0	0	0
hsa-miR-378b	0	2	0	1	0	2	4	0	6	0	0	1	1	0	0	6	1	2	0	0	1	0	506	12	0	4	1	2	0	0	0	1	0	11	0	1	0	0	1	0	0	2	0	0	0	22	0	3	7
hsa-miR-378c	332	1	0	1	0	568	0	1	7	0	0	0	0	0	0	0	4	0	0	0	1	0	0	0	1	2	0	0	0	0	46	0	0	0	0	0	0	11	0	0	5	0	0	0	0	1	0	0	0
hsa-miR-378d	63	1	164	0	621	8	1	0	11	0	0	0	1	0	0	0	2065	7	34	82	556	1391	1	682	0	1	134	4	0	18	49	0	0	0	0	3	1	120	1	1	1	3745	0	1715	1240	0	0	0	5379
hsa-miR-378e	981	10	7	82	1	8	109	1	34678	0	163	472	8	1867	55	48	194	2858	9	1	0	4	3	0	1402	41	2	25	12668	1	5547	1	0	0	15	220	0	32	4	0	4	4	6	9	3	0	0	56	30
hsa-miR-378f	0	0	29	0	0	2	3992	0	1	0	0	1	1	2	0	0	379	1	0	0	0	0	0	0	4	1564	1	31834	0	1	1	0	0	0	0	21	0	0	0	6	25	1	0	90	0	0	0	7	0
hsa-miR-378g	0	0	0	6	1	5954	6	0	10	0	1	2	3426	2	0	8	1	2	0	0	0	0	3	0	1	6	0	7	1	19	2	139	0	0	0	0	2	1	0	0	1	2	0	43	10	1	0	59	2
hsa-miR-378h	0	0	1	0	0	0	3	0	15	0	2	0	1	0	0	0	0	1	0	1	0	0	0	0	0	0	0	6	3	0	0	0	0	0	0	1	0	0	0	0	0	1	0	0	0	0	0	1	2
hsa-miR-378i	1	1367	0	0	1	4	1	3	8	0	23	0	1	1	0	0	0	0	0	0	0	2	0	0	0	9	0	14	1	0	190	2	9	0	0	410	0	0	778	4	0	1	0	191	0	0	0	3319	0
hsa-miR-378j	0	0	1	0	0	1	68	0	3	0	0	0	0	0	0	0	0	0	0	0	0	0	0	0	0	0	0	1	2	0	1	0	0	0	0	0	0	0	1	0	0	1	0	3	0	0	0	1	1
hsa-miR-379-3p	0	16	0	12	0	0	1	0	0	0	0	0	0	1	0	0	0	0	4	0	0	0	0	595	0	13	1	0	0	0	93	0	0	1	0	1	0	28	0	0	8	0	0	0	0	4	0	0	0
hsa-miR-379-5p	370	8685	329	3055	308	205	1072	32	4275	2	2	13	2	18	14	4387	28	243	227	13	207	204	5	2	13	919	3551	5	3	3646	599	69	13	510	10	11	11	779	585	1	141	343	0	48	1	108	0	1464	17
hsa-miR-380-3p	0	0	0	9	1	0	0	0	0	0	0	0	0	0	0	0	0	0	2	0	0	0	0	0	0	7	0	0	0	0	0	0	0	0	0	0	0	3	0	0	1	0	0	0	0	0	0	0	0
hsa-miR-381-3p	0	1	1	48	1	0	1	3	0	0	0	0	0	0	2	0	2	1	8	1	0	0	1	0	1	62	2	0	0	0	82	1	0	0	0	0	1	24	1	0	5	1	0	1	0	6	0	1	1
hsa-miR-381-5p	0	0	0	2	0	0	0	1	0	0	0	0	0	0	0	0	0	0	2	0	0	0	0	0	1	0	0	0	0	0	0	0	0	0	0	0	0	1	0	0	0	0	0	0	0	0	0	0	0
hsa-miR-382-3p	0	0	0	6	0	0	0	1	0	0	0	0	0	0	0	0	0	0	2	0	0	0	0	0	0	5	2	0	0	0	47	0	0	0	0	0	0	3	0	0	0	0	0	0	0	0	0	0	0
hsa-miR-382-5p	0	6406	4	890	167	535	942	0	0	0	0	1	0	1	0	0	36	0	10	1	262	0	828	215	1	612	0	0	0	0	382	105	4	2	0	1	0	24	74	0	8	233	0	17	0	3	0	11184	2
hsa-miR-383-3p	0	0	0	0	0	0	0	0	0	0	0	0	0	0	0	0	0	0	0	0	0	0	0	0	0	2	0	0	0	0	0	0	0	0	0	0	0	1	0	0	1	0	0	0	0	0	0	0	0
hsa-miR-383-5p	0	4	4	86	1	0	3	13	0	2	0	2	0	5	6	0	0	247	55	0	0	0	0	0	2	122	2	0	0	0	11	0	1	1	0	10	1	161	1	0	30	0	0	0	0	19	0	4	2
hsa-miR-3909	0	0	0	0	0	0	0	0	0	0	0	0	0	0	0	0	1	0	0	2	0	0	0	0	0	4	0	0	0	0	9	0	0	0	0	0	0	0	0	0	1	137	0	0	0	0	1	0	0
hsa-miR-3912-3p	0	0	0	1	0	0	0	0	0	0	0	0	0	0	0	0	9	0	1	0	0	0	0	0	0	1	0	0	0	0	0	0	0	0	0	0	0	0	0	0	0	0	0	125	0	0	0	0	0
hsa-miR-3913-3p	0	0	0	0	0	0	0	0	0	0	0	0	0	0	0	0	0	0	0	0	0	0	0	0	0	0	0	0	0	0	0	0	0	0	0	0	0	0	0	0	0	0	0	0	0	0	0	0	0
hsa-miR-3913-5p	0	0	0	0	0	0	0	0	0	0	0	0	0	0	0	0	0	0	0	0	0	0	0	0	0	0	0	0	0	0	17	0	0	0	0	0	0	0	0	0	0	0	0	0	0	0	0	0	0
hsa-miR-3928-3p	0	0	0	0	0	0	0	0	0	0	0	0	0	0	0	0	0	0	0	0	0	0	0	0	0	0	0	0	0	0	73	0	0	0	0	0	0	0	0	0	0	0	0	0	0	0	0	0	0
hsa-miR-3928-5p	0	0	0	0	0	0	0	0	0	0	0	0	0	0	0	0	0	0	0	0	0	0	0	0	0	0	0	0	0	0	0	0	0	0	0	0	0	0	0	0	0	0	0	0	0	0	0	0	0
hsa-miR-3939	0	0	0	0	0	0	0	0	0	0	0	0	0	0	0	0	0	0	0	0	146	0	0	0	0	0	0	0	0	0	0	0	0	0	0	0	0	0	0	0	0	0	0	0	0	0	0	0	0
hsa-miR-3940-3p	0	0	0	1	0	0	0	1	0	0	0	0	0	0	0	0	0	33	4	0	0	0	780	0	0	60	0	0	0	0	0	0	0	0	0	0	0	5	0	0	0	16	0	6	0	1	0	0	0
hsa-miR-3940-5p	0	0	0	0	0	0	0	0	0	0	0	0	0	0	0	0	99	0	0	0	0	0	0	0	0	0	0	0	0	0	0	0	0	0	0	0	0	0	0	0	0	0	0	0	0	0	0	0	0
hsa-miR-3943	0	0	0	1	0	0	0	0	0	0	0	0	0	0	0	0	0	0	0	0	0	0	0	0	0	3	0	0	0	0	0	0	0	0	0	0	1	2	0	0	0	0	0	0	0	0	0	0	0
hsa-miR-3944-3p	0	0	0	0	0	0	0	0	0	0	0	0	0	0	0	0	0	0	0	0	0	0	0	0	0	0	0	0	0	0	0	0	0	0	0	0	0	0	0	0	0	0	0	82	0	0	0	0	0
hsa-miR-3944-5p	0	0	0	0	0	371	0	0	0	0	0	0	0	0	0	0	0	0	0	0	0	0	0	0	0	0	0	0	0	0	31	0	0	0	0	0	0	0	0	0	0	102	0	0	0	0	0	0	0
hsa-miR-3960	0	0	0	0	0	0	0	0	0	0	3	0	0	0	0	0	86	0	3	1	0	4	0	0	0	1	0	0	0	0	0	0	0	0	1	0	0	452	0	589	12	3	3393	0	0	3	0	0	0
hsa-miR-409-3p	0	264	0	395	347	0	1177	53	2367	1	1	257	3	726	2	0	104	114	15	0	982	0	69	138	3	742	3	4	2	1115	259	633	0	1	3	245	1	38	466	4	8	271	1	0	1	2	0	285	0
hsa-miR-409-5p	0	0	0	0	0	0	0	0	0	0	0	0	0	0	0	0	0	0	0	0	0	0	0	0	0	1	0	0	0	0	0	0	0	0	0	0	0	0	0	0	0	0	0	0	0	0	0	0	0
hsa-miR-410-3p	1	650	4	120	2	3	5	17	0	1	0	4	0	6	9	0	0	144	24	0	49	0	909	2	9	167	7	0	0	0	518	3	3	1	6	5	0	56	0	0	21	209	0	0	0	3	0	1146	1
hsa-miR-411-3p	0	0	0	14	0	0	0	0	0	0	0	0	0	0	0	0	0	0	3	0	0	0	0	0	0	162	1	0	0	0	0	0	1	0	0	0	2	16	0	0	7	0	0	0	0	1	0	0	0
hsa-miR-411-5p	1	6275	17	887	10	5	793	69	2798	4	4	24	0	535	34	0	73	394	551	11	381	0	452	239	25	1338	1575	0	1	2	1554	8	10	11	147	1255	15	1882	15	0	402	442	0	132	0	307	0	604	12
hsa-miR-412-5p	0	0	0	1	0	0	120	0	0	0	0	0	0	1	0	0	0	0	3	1	0	0	0	0	0	3	0	0	0	0	8	0	0	0	0	0	0	1	0	0	1	0	0	0	0	2	0	0	0
hsa-miR-421	0	0	0	3	0	0	0	0	0	0	0	0	0	0	0	0	0	89	9	0	0	0	0	0	0	2	0	0	0	0	133	0	0	0	0	0	0	39	0	0	8	0	0	0	0	10	0	0	0
hsa-miR-422a	0	0	4	0	0	3	0	0	0	0	0	0	0	0	0	0	1	2	0	0	1	0	0	1	0	0	15	6	4	0	0	1	0	0	0	0	0	0	1	0	0	0	0	3	0	0	0	3	7
hsa-miR-423-3p	1523	728	99	12016	827	20609	3734	281	5438	0	5049	4	5608	4706	7	8144	556	2813	163	84	4513	516	2398	5956	245	2479	1874	7	1	2017	3441	891	834	538	1242	3458	181	605	1918	570	114	4483	2	726	1765	113	2	304	2388
hsa-miR-423-5p	2136	50335	126216	7449	12	519	2764	366	71	0	0	4	2439	7	0	953	95	4	80	9	195	15	3032	25	2802	6	0	1	0	0	1221	5079	6	2131	67	64	4	262	417	10	0	0	9	2	1112	9	0	2434	5593
hsa-miR-424-3p	133	802	1	613	0	2749	489	0	0	0	0	0	0	613	0	5514	109	527	0	1	1	218	0	498	0	875	0	7	1	1780	604	0	2	0	0	0	0	1	988	0	1	557	0	283	0	0	0	329	1468
hsa-miR-424-5p	3424	6121	2232	256	338	21457	3365	443	111	0	3329	5	1141	3233	6	6340	1928	5701	446	304	607	207	537	1261	2	1947	3395	7737	2	3779	19191	96	8	3	454	1081	2	1097	3182	1	151	4083	1	4538	4781	1863	3	2254	3282
hsa-miR-425-3p	202	3099	2110	974	259	691	367	2	0	1	1	1	2	366	0	1	173	207	684	601	372	154	361	427	231	974	2	8	0	1491	8560	1	5	5	0	654	0	855	639	0	45	478	971	193	156	6	3	1486	931
hsa-miR-425-5p	1088	1722	4330	1889	646	7356	8175	761	8191	6	8242	4	2671	10586	3	8448	3552	4050	604	253	4219	1513	3630	2681	789	3285	3727	8070	10	4665	1393	1480	6	355	123	1169	3	1140	3144	1369	129	10009	12	8685	3426	207	1	415	659
hsa-miR-4279	0	0	0	0	0	0	0	0	1	0	0	0	0	0	0	0	0	0	0	0	0	0	0	0	0	0	0	0	0	0	0	0	0	0	0	0	0	0	0	0	0	0	0	0	0	0	0	0	0
hsa-miR-4284	0	0	0	0	0	0	0	0	0	0	0	0	0	0	0	0	0	0	0	0	0	0	0	0	0	0	0	0	0	0	0	0	0	0	0	0	0	0	0	0	0	0	0	0	0	0	0	0	0
hsa-miR-4286	0	0	0	473	0	0	0	0	0	0	0	0	0	0	0	0	0	0	0	0	0	0	0	0	0	0	0	0	0	0	19	0	1	0	0	0	0	1	0	0	0	0	0	46	0	0	0	0	0
hsa-miR-429	0	38	0	2	0	0	210	1	0	0	0	1	0	0	0	0	27	68	1	0	1	0	0	0	1	6	0	0	0	0	49	0	0	0	0	0	0	2	0	0	2	257	0	156	0	0	0	0	0
hsa-miR-4306	0	0	0	0	0	0	3	1	0	0	1	0	1	6	0	0	27	35	0	0	0	0	4	0	0	2	1	0	0	0	0	1	1	0	8	2	0	0	23	1	0	178	0	32	0	0	0	0	1
hsa-miR-431-3p	0	0	0	1	0	0	0	0	0	0	0	0	0	0	0	0	0	0	0	0	0	0	0	0	0	3	0	0	0	0	10	0	0	0	0	0	0	2	0	0	0	0	0	0	0	1	0	0	0
hsa-miR-431-5p	1	3431	3	0	561	305	0	0	0	0	0	0	0	0	0	0	0	0	0	0	216	0	0	19	0	360	0	0	0	0	194	0	2	0	0	130	0	0	0	0	0	0	0	1	1	0	0	1376	552
hsa-miR-432-3p	0	0	0	2	0	0	0	0	0	0	0	0	0	0	0	0	0	0	2	0	0	0	0	0	0	87	0	0	0	0	0	0	0	0	0	0	0	5	0	0	1	0	0	0	0	1	0	0	0
hsa-miR-432-5p	0	7687	326	486	175	1	839	686	1069	1	1	5	0	357	1	9284	49	1	68	10	1234	190	1	377	3	304	753	5	0	1808	478	3	2	19	1900	719	1	204	626	836	34	0	0	61	1	28	0	5341	4
hsa-miR-4326	0	0	0	0	0	0	0	0	0	0	0	0	0	0	0	0	0	0	0	0	0	0	0	0	0	1	0	0	0	0	0	0	0	0	0	0	0	0	0	0	0	0	0	0	0	0	0	0	0
hsa-miR-433-3p	0	0	0	17	0	0	0	2	0	0	0	0	0	0	0	0	0	1	7	0	0	0	0	0	0	25	2	0	0	0	0	0	0	0	0	0	1	33	503	0	3	66	0	0	0	11	0	1	0
hsa-miR-433-5p	0	0	0	0	0	0	0	0	0	0	0	0	0	0	0	0	0	0	1	0	0	0	0	0	0	1	0	0	0	0	12	0	0	0	0	0	0	3	0	0	0	0	0	0	0	2	0	1	0
hsa-miR-4422	0	0	0	1	0	0	0	0	0	0	0	0	0	0	0	0	0	0	0	0	0	0	0	0	0	0	0	0	0	0	14	0	0	0	0	0	0	0	0	0	0	0	0	0	0	1	0	0	0
hsa-miR-4423-5p	0	0	0	0	0	0	0	0	0	0	0	0	0	0	0	0	0	0	0	0	0	0	0	0	0	0	0	0	0	0	0	0	0	0	0	0	0	0	0	0	0	0	0	0	0	0	0	0	0
hsa-miR-4429	1	0	2	0	0	1	0	1	24	0	22	0	21	0	0	25	0	72	3	4	0	4	1	0	0	1	0	7	11	13	0	0	0	0	0	0	0	4	8	15	0	0	6	1	9	62	0	0	1
hsa-miR-4433a-3p	0	0	8	4	0	0	861	770	14	0	4	0	0	0	0	0	0	0	0	1	0	0	0	230	0	173	0	0	0	0	97	0	0	0	146	46	0	0	0	0	0	0	0	0	0	0	0	1	0
hsa-miR-4433a-5p	0	134	0	12	0	1	0	1	0	0	0	0	0	5	2	0	0	0	0	0	0	0	590	3395	1311	0	2	0	0	0	142	1	0	0	0	0	1	0	0	0	0	0	0	0	0	0	0	0	0
hsa-miR-4433b-3p	0	1130	7251	984	420	1	0	444	0	1	0	1	0	5	2	6108	0	0	1	0	344	123	0	16	877	62	0	0	0	0	2175	3	3	3	454	5	1	4	0	0	2	0	0	1	1	2	0	2753	13
hsa-miR-4433b-5p	0	2	0	1311	1	0	134	405	3511	0	1	0	1	0	0	0	0	0	0	0	0	0	5	134	4	412	1	0	0	0	574	0	0	0	1	0	1	0	0	1	0	130	0	0	0	0	0	0	0
hsa-miR-4435	0	112	0	0	0	0	0	506	0	0	0	0	0	0	0	0	6	0	0	1	0	0	569	752	0	0	1	0	0	0	0	0	0	0	0	0	0	0	0	0	0	0	0	0	0	0	0	0	23
hsa-miR-4437	0	0	464	1	0	0	0	0	0	0	0	0	0	0	0	0	0	0	0	0	0	0	0	0	0	0	0	0	0	0	0	0	0	0	0	0	0	0	0	0	0	0	0	0	0	0	0	0	0
hsa-miR-4440	0	0	0	0	0	0	0	0	0	0	0	0	0	0	0	0	0	0	0	0	0	0	0	0	0	0	0	0	0	0	19	0	0	0	0	0	0	1	0	0	0	0	0	0	0	0	0	0	0
hsa-miR-4443	0	0	0	0	0	0	0	0	0	0	0	0	0	0	0	0	0	0	0	1	0	0	0	0	0	0	0	0	0	0	0	0	0	0	0	0	0	2	0	0	0	0	0	0	0	0	0	0	0
hsa-miR-4446-3p	1	5470	21206	840	728	15	11567	2549	4069	0	9313	330	12	6470	1	21827	133	0	1	0	2029	1148	4146	462	1	3822	24	3	2	1	907	143	13	13	2237	6104	6	3	0	3	1	114	7	65	0	0	1	3730	87
hsa-miR-4448	0	0	0	0	0	0	0	0	0	0	0	0	0	0	0	0	0	0	1	0	0	0	0	0	0	0	0	0	0	0	0	0	0	0	0	0	0	0	0	0	0	0	0	0	0	0	0	0	0
hsa-miR-4454	0	0	0	2	0	0	0	0	0	0	0	0	0	1	1	0	0	0	0	0	0	0	0	0	0	4	0	0	0	0	0	0	0	0	1	0	0	2	0	0	0	0	0	0	0	0	0	0	0
hsa-miR-4467	0	0	0	0	0	0	0	0	0	0	0	0	0	0	0	0	0	312	21	0	0	0	0	0	0	0	0	0	0	0	0	0	0	0	0	0	0	82	2	0	20	245	0	115	0	9	0	0	0
hsa-miR-4473	0	0	0	0	0	0	0	0	0	0	0	0	0	0	0	0	0	69	1	0	0	0	0	0	0	127	0	0	0	0	0	0	0	0	0	0	0	0	0	0	0	0	0	0	0	0	0	0	0
hsa-miR-4479	0	0	0	0	0	0	0	0	0	0	0	0	0	0	0	0	0	0	0	0	0	0	0	0	0	0	0	0	0	0	0	0	0	0	0	0	0	0	0	0	0	0	0	0	0	0	0	0	0
hsa-miR-448	0	0	0	1	0	0	0	0	0	0	0	0	0	0	0	0	0	0	1	0	0	0	0	0	0	2	0	0	0	0	0	0	0	1	0	0	0	0	0	0	0	0	0	0	0	0	0	0	0
hsa-miR-4483	0	0	0	0	0	0	0	0	0	0	0	0	0	0	0	0	0	0	0	0	0	0	0	0	0	0	0	0	0	0	0	0	0	0	0	0	0	0	0	0	0	0	4	0	0	0	0	0	0
hsa-miR-4488	0	0	0	4	0	0	0	0	0	0	0	0	1	0	0	0	0	0	2	0	0	0	2179	0	0	1	0	1	1	1	0	0	0	0	1	0	0	5	0	4227	0	0	1	0	0	1	0	1	0
hsa-miR-4492	0	0	0	2	0	0	0	0	0	0	0	0	0	0	0	0	0	0	0	0	0	0	0	0	0	1	0	0	0	0	0	0	0	0	0	0	0	0	0	0	0	0	0	0	0	0	0	0	0
hsa-miR-449a	0	0	0	3	0	0	0	0	0	0	0	0	0	0	0	0	0	0	2	0	0	0	0	0	0	6	0	0	0	0	19	0	0	1	1	1	0	8	0	0	0	0	0	1	0	1	0	0	0
hsa-miR-4507	0	0	0	0	0	0	0	0	0	0	0	0	0	0	0	0	0	0	1	0	0	0	0	0	0	0	0	0	0	0	0	0	0	0	0	0	0	0	0	0	0	0	0	0	0	0	0	0	0
hsa-miR-4508	0	0	0	0	0	0	0	0	0	0	0	0	0	0	0	0	92	0	0	0	0	0	0	0	0	0	0	0	0	0	0	0	0	0	0	0	0	0	0	0	0	0	0	0	0	0	0	0	0
hsa-miR-450a-1-3p	0	0	0	0	0	0	0	0	0	0	0	0	0	0	0	0	0	0	0	0	0	0	0	0	0	0	0	0	0	0	20	0	0	0	0	0	0	0	0	0	0	0	0	0	0	0	0	0	0
hsa-miR-450a-5p	1	0	0	250	0	0	0	0	0	0	0	0	0	0	0	0	37	156	1	4	0	0	0	0	0	152	0	0	0	0	205	0	0	1	0	0	0	4	0	0	2	0	0	0	0	0	1	0	0
hsa-miR-450b-5p	0	0	0	1	0	0	0	0	0	0	0	0	0	0	0	0	0	67	0	0	0	0	0	0	0	0	0	0	0	0	9	0	0	0	0	0	0	0	0	0	0	0	0	0	0	0	0	0	23
hsa-miR-4510	1	0	0	0	0	0	4	0	0	0	0	1	0	0	0	0	0	0	0	0	0	0	0	0	0	4	0	0	0	0	0	0	0	0	0	0	0	0	4	0	0	0	0	0	0	0	0	0	0
hsa-miR-4516	0	0	0	0	0	0	1	0	0	0	0	0	0	0	0	1	137	0	0	7	0	2	0	0	0	0	0	6	28	1	0	0	0	1	0	1	0	0	1578	0	0	0	0	0	4	0	0	0	0
hsa-miR-451a	3885092	5581837	6751851	3744738	496071	30123852	18357144	1318368	13054237	3299	17492474	1411626	11453021	29238992	24905	8493265	7480910	25066365	413980	2837196	5444827	559284	9648365	4473440	937584	8843911	22626054	28731399	5132085	12108334	1129912	8431678	1128467	1732424	2775823	3789550	42631	1084194	5914936	2555077	201370	22203137	209754	9815289	8093419	792878	4051	3785714	1406896
hsa-miR-4524a-3p	0	0	0	0	0	0	0	0	0	0	0	0	0	0	0	0	0	0	0	0	0	0	0	0	0	0	0	0	0	0	0	0	0	0	0	0	0	0	0	0	0	0	0	0	0	0	0	0	0
hsa-miR-4525	2	0	0	0	0	4	0	0	2	0	2	0	1	0	0	0	0	0	0	0	4	0	0	0	0	175	0	0	0	0	51	1227	0	0	0	0	1	2	0	0	0	104	905	0	0	1	0	1	0
hsa-miR-452-5p	0	0	0	0	0	0	0	0	0	0	0	0	0	0	0	0	0	0	0	0	0	0	0	0	0	0	0	0	0	0	0	0	0	0	0	0	0	0	0	0	0	0	0	0	0	0	0	0	0
hsa-miR-4529-3p	0	0	0	0	0	0	0	0	0	0	0	0	0	0	0	0	0	0	0	0	0	0	0	0	0	0	0	0	0	0	0	0	0	0	0	0	0	0	0	0	0	0	0	0	0	0	0	0	0
hsa-miR-4529-5p	0	0	0	0	0	0	0	0	0	0	0	0	0	0	0	0	0	0	0	0	0	0	0	0	0	0	0	0	0	0	0	0	0	0	0	0	0	0	0	0	0	0	0	0	0	0	0	0	0
hsa-miR-4532	0	0	0	1	0	0	0	0	0	0	0	0	0	0	0	0	0	0	0	0	0	0	0	0	0	0	0	0	0	0	0	0	0	0	0	0	0	0	0	0	0	0	0	0	0	0	0	0	0
hsa-miR-4536-3p	0	0	0	0	0	0	0	0	0	0	0	0	0	0	0	0	0	0	0	0	0	0	0	0	0	0	0	0	0	0	0	0	0	0	0	0	0	0	0	0	0	0	0	0	0	0	0	0	0
hsa-miR-4536-5p	0	0	0	0	0	0	0	0	0	0	0	0	0	0	0	0	0	0	0	0	0	0	0	0	0	0	0	0	0	0	0	0	0	0	0	0	0	0	0	0	0	0	0	0	0	0	0	0	0
hsa-miR-454-3p	0	0	0	10	0	0	0	0	0	0	0	0	0	0	0	0	1	102	24	7	0	0	0	0	1	23	1	0	0	0	60	0	1	0	1	0	0	70	1	0	10	42	0	0	0	16	0	1	0
hsa-miR-454-5p	0	0	0	0	0	0	0	0	0	0	0	0	0	0	0	0	0	0	0	0	0	0	0	0	0	0	0	0	0	0	0	0	0	66	98	0	0	0	0	0	0	0	0	0	0	0	0	0	0
hsa-miR-455-3p	0	0	0	70	1	0	1	2	0	1	0	1	0	4	3	0	2	84	45	0	0	0	2	0	4	82	5	0	0	0	7	1	0	0	2	2	1	156	2	0	47	127	0	149	0	38	0	3	0
hsa-miR-455-5p	0	0	1	25	0	0	0	6	0	0	0	1	0	3	2	0	0	46	5	0	0	0	1	0	2	45	1	0	0	0	0	0	1	2	2	3	0	15	3	0	3	0	0	0	0	0	0	0	0
hsa-miR-4634	0	0	0	0	0	0	0	0	0	0	0	0	0	0	0	0	0	0	0	0	0	0	0	0	0	2	0	0	0	0	17	0	0	0	0	0	0	0	0	0	0	0	0	0	0	0	0	0	0
hsa-miR-4635	0	0	0	0	0	0	0	0	0	0	0	0	0	0	0	0	0	0	0	0	0	0	0	0	0	0	0	0	0	0	0	0	0	0	0	0	0	0	0	0	0	0	0	47	0	0	0	0	0
hsa-miR-4636	0	0	0	0	1	0	0	0	0	0	0	0	0	0	0	0	0	0	0	0	0	0	0	0	0	0	0	0	0	0	0	0	0	0	0	0	0	0	0	0	0	0	0	0	0	0	0	0	0
hsa-miR-4638-3p	0	0	0	0	0	0	0	0	0	0	0	0	0	0	0	0	0	0	0	0	0	0	0	553	0	0	0	0	0	0	19	0	0	0	0	0	1	0	0	0	0	0	0	0	0	0	0	0	0
hsa-miR-4638-5p	0	0	0	0	0	0	0	0	0	0	0	0	0	0	0	0	0	0	0	0	0	0	0	0	0	0	0	0	0	0	0	0	0	0	0	0	0	0	0	0	0	0	0	0	0	0	0	0	0
hsa-miR-4640-3p	0	0	0	0	0	0	0	0	0	0	0	0	0	0	0	0	0	0	0	0	0	0	0	0	0	1	0	0	0	0	0	0	0	0	0	0	0	0	0	0	0	0	0	0	0	0	0	0	0
hsa-miR-4641	0	0	0	0	0	0	0	0	0	0	0	0	0	0	0	0	0	0	0	0	0	0	0	0	0	0	0	0	0	0	0	0	0	0	0	0	0	0	0	0	0	0	0	0	0	0	0	0	0
hsa-miR-4642	0	0	0	0	0	0	0	0	0	0	0	0	0	0	0	0	0	0	0	0	0	0	0	0	0	0	0	0	0	0	0	0	0	0	0	0	0	0	0	0	0	0	0	0	0	0	0	0	0
hsa-miR-4645-3p	0	0	0	0	0	0	0	0	0	0	0	0	0	0	0	0	0	0	0	0	0	0	0	0	0	0	0	0	0	0	22	0	0	0	0	0	0	0	0	0	0	0	0	0	0	0	0	0	0
hsa-miR-4645-5p	0	0	0	0	0	0	0	0	0	0	0	0	0	0	0	0	0	0	0	0	0	0	0	0	0	0	0	0	0	0	0	0	0	0	0	0	0	0	0	0	0	62	0	0	0	0	0	0	0
hsa-miR-4646-3p	0	0	0	0	0	0	0	0	0	0	0	0	0	0	0	0	0	0	0	47	0	0	0	0	0	0	0	0	0	0	0	0	0	0	0	0	0	0	0	0	0	0	0	0	1382	0	0	0	0
hsa-miR-4646-5p	0	0	0	0	0	0	0	0	0	0	0	0	0	0	0	0	0	0	0	0	0	0	0	0	0	0	0	0	0	0	0	0	0	0	1095	1	1	0	0	0	0	0	0	78	0	0	0	0	0
hsa-miR-4647	0	0	0	0	0	0	0	0	0	0	0	0	0	0	0	0	0	0	0	0	0	0	0	0	0	0	0	0	0	0	0	0	0	0	0	0	0	0	0	0	0	0	0	0	0	0	0	0	0
hsa-miR-4653-3p	0	0	0	0	0	0	0	0	0	0	0	0	0	0	0	0	0	0	0	0	0	0	0	0	0	0	0	0	0	0	0	0	0	0	0	0	0	0	0	0	0	0	0	0	0	0	0	0	0
hsa-miR-4654	0	0	0	0	0	0	0	0	0	0	0	0	0	0	0	0	0	0	0	0	0	0	0	0	0	0	0	0	0	0	0	0	0	0	0	0	0	0	0	0	0	0	0	0	0	0	0	0	0
hsa-miR-4655-5p	0	0	0	0	0	0	5	0	0	0	0	0	0	0	0	0	0	0	0	0	1	0	0	0	0	0	0	0	0	0	0	0	0	0	0	0	0	0	0	0	0	0	0	0	0	0	0	0	0
hsa-miR-4657	0	0	0	0	0	0	0	0	0	0	0	0	0	0	0	0	0	129	0	0	0	0	0	0	0	0	0	0	0	0	0	0	0	0	0	0	0	0	0	0	0	0	0	0	0	0	0	0	0
hsa-miR-4659a-3p	0	2	5	0	0	0	1025	2695	0	0	53	0	1900	1	2	0	70	279	25	1	0	0	1	0	1	375	1	0	0	0	139	396	0	0	0	0	0	99	413	1	20	183	0	286	1	11	0	1	0
hsa-miR-4659a-5p	0	0	4	0	0	0	634	0	0	0	0	0	0	0	0	0	0	103	9	1	0	0	0	0	0	148	0	0	0	0	52	0	0	0	0	0	0	28	0	0	3	114	0	92	0	3	0	0	0
hsa-miR-4659b-3p	0	0	0	0	0	671	0	0	0	0	0	0	0	1649	0	0	41	458	3	1	0	0	0	0	0	0	0	0	0	0	99	0	0	0	1	0	0	12	1	0	5	318	0	112	0	3	0	0	0
hsa-miR-4659b-5p	1	169	413	0	0	352	4717	0	2136	0	0	0	2	627	0	0	555	970	1	4	200	0	2	88	119	84	0	0	0	0	168	89	1	1	0	0	0	2	2594	1	0	713	0	19	0	0	0	0	0
hsa-miR-4660	0	0	0	0	0	0	0	0	0	0	0	0	0	0	0	0	0	0	0	1	0	0	0	0	0	0	0	0	0	0	0	0	0	0	0	0	0	0	0	0	0	0	0	0	0	0	0	0	0
hsa-miR-4661-5p	0	0	0	0	0	0	0	0	0	0	0	0	0	0	0	0	18	0	0	0	0	0	0	0	0	0	0	0	0	0	0	0	0	0	0	0	0	0	0	0	0	0	0	0	0	0	0	0	0
hsa-miR-4662a-5p	0	0	0	0	0	0	0	0	0	0	0	0	0	0	0	0	15	0	2	0	75	0	0	0	0	1	0	0	0	0	34	0	0	0	0	0	1	1	0	0	1	116	0	124	0	0	0	0	0
hsa-miR-4667-3p	0	0	0	1	0	0	0	0	0	0	0	0	0	0	0	0	0	0	0	0	0	0	0	0	0	0	0	0	0	0	0	0	1	0	0	0	0	0	0	0	0	0	0	0	0	0	0	0	0
hsa-miR-4669	0	222	0	0	0	0	0	0	0	0	0	0	0	0	0	0	0	0	0	0	0	0	0	0	0	0	0	0	0	0	0	0	0	0	0	0	0	0	0	0	0	0	0	0	0	0	0	0	0
hsa-miR-4670-3p	0	0	0	0	0	0	0	0	0	0	0	0	0	0	0	0	29	0	0	0	0	0	0	0	0	0	0	0	0	0	10	0	0	0	0	0	0	0	0	0	0	0	0	0	0	0	0	0	0
hsa-miR-4671-3p	0	0	0	0	0	0	0	0	0	0	0	0	0	0	0	0	0	0	0	0	0	0	0	0	0	0	0	0	0	0	0	0	0	0	0	0	0	0	0	0	0	0	0	0	0	0	0	0	0
hsa-miR-4672	0	0	0	0	0	0	0	0	0	0	0	0	0	0	0	0	0	0	0	0	0	0	0	0	0	0	0	0	0	0	0	0	0	0	0	0	0	0	0	0	0	0	0	0	0	0	0	0	0
hsa-miR-4677-5p	0	0	0	0	0	0	0	0	0	0	0	0	0	0	1	0	0	0	0	0	0	0	0	0	0	1	0	0	0	0	0	0	0	0	0	0	0	0	0	0	0	0	0	0	0	0	0	0	0
hsa-miR-4683	0	0	0	0	0	0	0	0	0	0	0	0	0	0	0	0	0	0	0	0	0	0	0	0	0	0	0	0	0	0	0	0	0	0	0	0	0	0	0	0	0	0	0	0	0	0	0	0	0
hsa-miR-4685-3p	1605	4	3	3368	38	2952	6614	9	27002	2	25304	2	7534	22956	29	31451	533	2723	133	2754	905	1032	13228	5793	652	8093	15536	21639	9576	5987	0	3419	19	3280	2180	4507	39	1141	1822	2794	99	1036	13	909	6219	2517	0	8	4
hsa-miR-4695-3p	0	0	0	0	0	0	0	0	3991	0	12	0	5	0	0	1	0	0	4	50	0	68	0	0	0	0	0	208	5949	0	0	0	0	0	0	0	0	13	0	737	3	176	2194	31	1393	691	0	0	0
hsa-miR-4701-3p	0	0	0	0	0	0	0	0	0	0	0	0	0	0	0	0	0	0	0	0	0	0	0	0	0	0	0	0	0	0	0	0	0	0	0	0	0	0	0	0	0	0	0	0	0	0	0	0	0
hsa-miR-4701-5p	0	0	0	0	0	0	0	0	0	0	0	0	0	0	0	0	0	0	1	0	0	0	0	0	0	0	0	0	0	0	88	0	1	1	0	0	0	0	0	0	1	0	0	0	0	0	0	460	0
hsa-miR-4705	0	0	0	0	0	0	0	0	0	0	0	0	0	0	0	0	0	0	0	0	0	0	0	0	0	0	0	0	0	0	0	0	0	0	0	0	0	2	0	0	0	0	0	0	0	0	0	0	0
hsa-miR-4707-3p	0	0	0	0	0	0	0	0	0	0	0	0	0	0	0	0	0	100	0	0	0	0	0	0	0	0	0	0	0	0	0	0	0	0	0	0	0	0	0	0	0	0	0	0	0	0	0	0	0
hsa-miR-4710	0	0	0	0	0	0	0	0	0	0	0	0	0	0	0	0	0	0	0	0	0	0	0	0	0	0	0	0	0	0	0	0	0	0	0	0	0	0	0	0	0	0	0	0	0	0	0	1	0
hsa-miR-4715-5p	0	0	0	0	0	0	0	0	0	0	0	0	0	0	0	0	0	0	0	0	0	0	0	0	0	0	0	0	0	0	0	0	1	0	0	0	0	0	0	0	0	0	0	0	0	0	0	0	0
hsa-miR-4717-3p	0	0	0	0	0	0	0	0	0	0	0	0	0	0	0	0	0	0	0	0	0	0	0	0	0	0	0	0	0	0	0	0	0	0	0	0	0	0	0	0	0	0	0	0	0	0	0	0	0
hsa-miR-4723-5p	0	0	0	0	0	0	0	0	0	0	0	0	0	0	0	0	0	0	0	0	0	0	0	0	0	0	0	0	0	0	0	0	0	0	0	0	0	1	0	0	0	0	0	0	0	0	0	0	0
hsa-miR-4724-5p	0	0	0	0	0	0	0	0	0	0	0	0	0	0	0	0	0	0	0	0	0	0	0	0	0	0	0	0	0	0	9	0	0	0	0	0	0	0	0	0	0	0	0	0	0	0	0	0	0
hsa-miR-4725-5p	0	0	0	0	0	0	0	0	0	0	0	0	0	0	0	0	0	0	0	0	0	0	0	0	0	0	0	0	0	0	0	0	0	0	0	0	0	0	0	0	0	0	0	0	0	0	0	0	0
hsa-miR-4726-5p	0	0	0	0	0	0	0	0	0	0	0	0	0	0	0	0	0	0	0	0	0	0	0	0	0	0	0	0	0	0	0	0	0	0	0	0	0	1	0	0	0	0	0	0	0	0	0	0	0
hsa-miR-4731-5p	0	0	0	0	0	0	0	0	0	0	0	0	0	0	0	0	0	0	0	0	0	0	0	0	0	0	0	0	0	0	0	0	0	0	0	0	0	0	0	0	0	0	0	0	0	0	0	0	0
hsa-miR-4732-3p	11334	84	232	114880	1983	42065	131699	29730	206267	24	234194	21082	87956	373506	494	140899	6118	24866	4224	50377	9446	15672	100277	66330	12463	122835	239454	151064	172498	60163	11	133860	41705	47783	81981	71748	351	7497	63253	27876	2369	23710	26520	9530	161919	8417	3	317	81
hsa-miR-4732-5p	950	0	219	0	0	765	1222	0	0	0	0	1	0	667	0	4412	105	468	16	2	523	79	1387	0	0	740	0	5	3	2340	203	0	179	41	1102	1168	0	62	1562	0	4	1057	0	323	0	10	0	0	0
hsa-miR-4733-3p	0	0	0	0	0	0	0	0	0	0	0	0	0	0	0	0	0	0	0	0	0	0	0	0	0	0	0	0	0	0	0	0	0	0	0	0	0	0	0	0	0	0	0	0	0	0	0	0	0
hsa-miR-4734	0	0	0	0	0	0	0	0	0	0	0	0	0	0	0	0	0	0	0	0	0	0	0	0	0	0	0	0	0	0	0	0	0	0	0	0	0	0	0	0	0	0	0	0	0	0	0	0	0
hsa-miR-4738-3p	0	0	0	0	0	0	27	0	0	0	0	0	0	0	0	0	0	0	0	0	0	0	0	0	0	0	0	0	0	0	0	0	0	0	0	0	0	0	0	0	0	0	0	0	0	0	0	0	0
hsa-miR-4742-3p	0	0	0	0	0	0	0	0	0	0	0	0	0	0	1	0	33	0	0	0	0	0	0	0	0	0	0	0	0	0	0	0	0	0	0	0	0	0	0	0	0	0	0	0	0	0	0	0	0
hsa-miR-4742-5p	0	0	0	0	0	0	0	0	0	0	0	0	0	0	0	0	0	0	0	0	0	0	0	0	0	0	1	0	0	0	0	0	0	0	0	0	0	0	0	0	0	0	0	0	0	0	0	0	0
hsa-miR-4745-3p	0	0	0	0	0	0	0	0	0	0	0	0	0	0	0	0	0	0	0	0	0	0	0	0	0	0	0	0	0	0	0	0	0	0	0	0	0	1	0	0	0	0	0	0	0	0	0	0	0
hsa-miR-4748	0	0	132	1	0	0	0	0	0	0	0	0	0	0	0	0	0	0	0	0	0	0	0	0	0	0	0	0	0	0	27	0	0	0	0	0	0	0	0	0	0	0	0	0	0	0	0	0	0
hsa-miR-4749-3p	0	0	0	1	0	0	0	0	0	0	0	0	0	0	0	0	0	0	0	1	0	0	0	0	0	0	0	0	0	0	0	0	0	0	0	0	0	0	0	0	0	0	0	0	0	0	0	0	0
hsa-miR-4750-3p	0	0	0	0	0	0	0	0	0	0	0	0	0	0	0	0	0	0	0	0	0	0	0	0	0	0	0	0	0	0	0	0	0	0	0	0	0	0	0	0	0	0	0	0	0	0	0	0	0
hsa-miR-4750-5p	0	355	0	0	0	0	0	0	0	0	0	0	0	0	0	0	0	0	0	0	0	0	0	0	0	0	0	0	0	0	54	0	0	0	0	0	0	0	0	0	0	0	0	0	0	0	0	0	0
hsa-miR-4753-5p	0	0	0	0	0	0	0	0	0	0	0	0	0	0	0	0	0	0	0	0	0	0	0	0	0	53	0	0	0	0	0	0	0	0	0	0	0	0	0	0	0	0	0	0	0	0	0	0	0
hsa-miR-4754	0	0	0	0	0	0	0	0	0	0	0	0	0	0	0	3133	0	0	0	0	0	148	0	0	0	0	0	0	0	0	0	0	0	0	0	0	0	0	0	0	0	0	0	0	0	0	0	0	0
hsa-miR-4755-3p	0	0	0	0	0	0	0	0	0	0	0	0	0	0	0	0	0	0	0	0	0	0	0	0	0	0	0	0	0	0	0	0	0	0	0	0	0	0	0	0	0	0	0	14	0	0	0	0	0
hsa-miR-4755-5p	0	0	0	0	0	674	0	0	0	0	0	0	0	0	0	0	0	0	0	0	120	0	0	0	0	0	0	0	0	0	0	0	0	0	0	0	0	0	0	0	0	0	0	0	0	0	0	0	0
hsa-miR-4762-5p	0	0	0	0	0	0	0	0	0	0	0	0	0	0	0	0	0	0	0	0	0	0	0	0	0	0	0	0	0	0	0	0	0	0	0	0	0	0	0	0	0	0	0	0	0	0	0	0	0
hsa-miR-4766-5p	0	0	0	0	0	0	0	0	0	0	0	0	0	0	0	0	0	0	1	0	0	0	0	0	0	0	0	0	0	0	0	0	0	0	0	0	0	0	0	0	0	0	0	0	0	0	0	0	0
hsa-miR-4772-3p	0	0	0	0	0	0	0	0	0	0	0	0	0	0	0	0	0	0	0	0	0	0	0	0	0	0	0	0	0	0	0	0	0	0	0	0	0	1	0	0	0	0	0	132	0	0	0	0	0
hsa-miR-4775	0	0	0	0	0	0	0	0	0	0	0	0	0	0	0	0	0	0	0	0	0	0	0	0	0	0	0	0	0	0	0	0	0	0	0	0	0	0	0	0	0	0	0	0	0	0	0	0	0
hsa-miR-4779	0	0	0	0	0	0	0	0	0	0	0	0	0	0	0	0	0	0	0	0	0	0	0	0	0	0	0	0	0	0	0	0	0	0	0	0	0	0	0	0	0	0	0	0	0	0	0	0	0
hsa-miR-4780	0	0	0	0	0	0	0	0	0	0	0	0	0	0	0	0	0	0	0	0	0	0	0	0	0	0	0	0	0	0	0	0	0	0	0	0	0	0	0	0	0	0	0	0	0	0	0	0	0
hsa-miR-4781-3p	0	0	0	0	0	0	0	0	0	0	0	0	0	0	0	0	0	0	0	0	0	0	0	0	0	0	0	0	0	0	0	0	0	0	0	0	0	0	0	0	0	0	0	0	0	0	0	0	0
hsa-miR-4787-3p	0	0	0	8	0	0	1	0	0	0	0	0	0	1	0	0	0	1	0	0	0	0	0	0	0	9	0	0	0	0	0	0	0	0	0	0	0	6	0	0	2	0	0	0	0	2	0	0	0
hsa-miR-4790-5p	0	0	0	0	0	0	0	0	0	0	0	0	0	0	0	0	0	0	0	0	0	0	0	0	0	0	0	0	0	0	0	0	0	0	0	0	0	1	0	0	0	0	0	0	0	0	0	0	0
hsa-miR-4791	0	0	0	0	0	0	0	0	0	0	0	0	0	0	0	0	0	0	0	0	0	0	0	0	0	0	0	0	0	0	0	0	0	0	0	0	0	1	0	0	0	0	0	0	0	0	0	0	0
hsa-miR-4795-5p	0	0	0	0	0	0	0	0	0	0	0	0	0	0	0	0	0	0	0	0	0	0	0	0	0	0	0	0	0	0	13	0	0	0	0	0	0	0	0	0	0	0	0	0	0	0	0	0	0
hsa-miR-4796-5p	0	0	0	0	0	0	0	0	0	0	0	0	0	0	0	0	0	0	0	0	0	0	0	0	0	0	0	0	0	0	1	0	0	0	0	0	0	0	0	0	0	0	0	0	0	0	0	0	0
hsa-miR-4797-5p	0	0	0	0	0	0	0	0	0	0	0	0	0	0	0	0	0	0	0	0	0	0	0	0	0	0	0	0	0	0	0	0	0	0	0	0	0	0	0	0	0	0	0	0	0	0	0	0	0
hsa-miR-4799-3p	0	0	0	0	0	0	0	0	0	0	0	0	0	0	0	0	0	0	0	0	0	0	0	0	0	0	0	0	0	0	20	0	0	0	0	0	0	0	0	0	0	0	0	0	0	0	0	0	0
hsa-miR-4799-5p	0	0	0	0	0	0	0	0	0	0	0	0	0	0	0	0	0	0	0	0	0	0	0	0	0	0	0	0	0	0	0	0	0	0	0	0	0	1	0	0	0	0	0	0	0	0	0	0	0
hsa-miR-4800-3p	0	0	0	0	0	0	0	0	0	0	0	0	0	0	0	0	0	98	0	0	0	0	0	0	0	0	0	516	6083	16	0	0	0	0	0	0	0	0	1	0	0	0	0	0	0	0	0	0	0
hsa-miR-4802-3p	0	0	0	1	0	0	0	0	0	0	0	0	0	0	0	0	0	0	0	0	0	0	0	0	0	0	0	0	0	0	0	0	0	0	0	0	0	0	0	0	0	0	0	0	0	0	0	0	0
hsa-miR-4802-5p	0	0	0	0	0	0	0	0	0	0	0	0	0	0	0	0	0	0	0	0	0	0	0	0	0	0	0	0	0	0	47	0	0	0	0	0	0	0	0	0	0	0	0	0	0	0	0	0	0
hsa-miR-483-3p	0	0	0	0	2	0	799	358	9147	3	8	551	4	1139	4	2469	35	197	0	197	0	52	153	455	233	128	2262	608	9653	1083	0	0	0	1	580	1	1	2	1	3	0	362	4	82	4189	0	0	0	0
hsa-miR-483-5p	2303	599	3	0	0	0	1	3	10147	0	6805	13	23	5	0	3977	109	0	0	0	0	104	0	468	2	547	1	0	0	1	0	0	0	1663	1772	511	104	2	0	2	1	0	6	135	0	0	0	1	1
hsa-miR-484	2201	826	1852	8086	307	12656	2178	508	11786	0	3637	6	8	11315	3	2930	1779	4591	2420	36	1811	330	1172	3669	186	3302	3	19024	4285	4	1059	700	6	603	328	150	6	932	12374	1357	108	8983	4	7445	5	96	3	93	1
hsa-miR-485-3p	0	0	0	8	0	0	144	1	0	0	0	0	0	0	1	0	33	0	4	0	0	0	502	0	0	8	1	0	0	0	0	1	0	0	0	0	0	14	1	0	6	0	0	1	0	0	0	0	0
hsa-miR-485-5p	1	25366	4349	17563	1534	12	9274	3551	5908	3	5409	209	8	1254	19	11050	9	22	33	35	459	1234	3693	1751	2263	6458	36943	17	1	1602	326	206	18	19	3297	4898	14	98	2888	1448	25	187	346	62	1165	14	0	12722	2811
hsa-miR-486-3p	2514	430	4	5264	1537	900	1870	2134	36788	0	11	797	5530	9	2	27134	1461	1233	73	952	2133	1708	578	10850	0	11122	3	13179	4	45168	61	13556	1015	13200	3330	155	39	23	963	4022	6	4453	1	3044	17805	7003	0	3	537
hsa-miR-486-5p	2987	540	18	12372	842	39698	32335	971	63703	1	47688	1437	35068	15192	53	45987	7007	9597	11195	22828	7607	5777	12435	7924	1293	16359	12808	78779	9780	26745	2873	13985	14	3987	526	18293	8	21642	16389	10575	4183	18447	5293	11285	61342	60417	3	132	1671
hsa-miR-487a-3p	0	0	0	6	0	0	1	1	0	0	0	0	0	0	0	0	0	0	18	0	0	0	1	0	0	25	0	0	0	0	0	0	0	0	0	0	1	45	0	0	13	0	0	0	0	14	0	1	0
hsa-miR-487a-5p	0	534	0	10	0	0	0	2	0	0	0	0	0	2	2	0	0	93	9	0	0	0	0	1	0	416	0	0	0	0	9	0	4	1	1	3	1	41	1	0	6	1	0	0	0	6	0	582	588
hsa-miR-487b-3p	0	2554	3	781	425	0	4	62	0	2	0	6	0	5	9	0	40	63	197	4	249	0	624	79	128	640	5	1	0	0	231	4	6	3	3	270	6	735	806	0	137	66	0	0	0	109	0	2275	2
hsa-miR-487b-5p	0	0	0	0	0	0	0	0	0	0	0	0	0	0	0	0	0	0	0	0	0	0	0	0	0	2	0	0	0	0	0	1	0	0	0	0	0	4	0	0	1	0	0	0	0	0	0	0	0
hsa-miR-488-3p	0	0	0	16	3	0	0	3	0	0	0	0	0	1	0	0	0	0	4	0	0	0	1	0	0	21	1	0	0	0	0	0	0	0	0	1	0	19	0	0	3	0	0	0	0	2	0	0	0
hsa-miR-490-3p	0	0	0	0	0	0	0	0	0	0	0	0	0	0	0	0	0	0	0	0	0	0	0	0	0	2	0	0	0	0	0	0	0	0	0	0	0	1	0	0	0	0	0	0	0	0	0	0	0
hsa-miR-490-5p	504	801	322	12	0	630	0	2	0	1	0	2	0	1	0	3649	0	39	8	0	2	426	1	1114	1	20	0	0	0	0	1446	0	1	0	0	1	0	14	0	0	3	358	0	72	0	0	0	513	623
hsa-miR-491-3p	0	0	0	1	0	0	0	0	0	0	0	0	0	0	0	0	0	0	0	0	0	0	0	0	0	0	0	0	0	0	0	0	0	0	0	0	0	0	0	0	0	0	0	0	0	0	0	0	0
hsa-miR-491-5p	0	0	0	8	0	0	0	1	0	0	0	1	0	1	0	0	0	0	3	0	0	0	0	0	0	11	0	0	0	0	203	0	0	1	0	0	0	8	0	0	0	1	0	0	0	2	0	1	0
hsa-miR-493-3p	0	282	224	0	0	0	0	0	0	0	0	0	0	0	1	0	0	0	2	1	109	0	0	0	0	1	0	0	0	0	85	1	1	1	1	47	0	1	0	0	0	0	0	12	0	0	0	185	0
hsa-miR-493-5p	0	99	0	615	0	0	0	1	0	0	0	0	0	0	0	0	0	0	1	0	168	0	1083	0	1	6	0	0	0	0	257	0	0	0	0	0	0	1	0	0	0	0	0	0	0	0	0	1	0
hsa-miR-494-3p	0	0	0	0	0	0	1	0	0	0	0	1	0	0	0	0	0	1	2	0	0	0	0	0	0	1	0	0	0	0	0	0	0	0	0	0	0	4	0	0	0	0	0	0	0	0	0	0	0
hsa-miR-494-5p	0	195	1	1	0	0	0	0	0	0	0	0	0	0	0	0	0	0	1	0	0	0	0	0	0	0	0	0	0	0	0	0	0	0	0	0	0	2	0	0	0	0	0	0	0	0	0	419	1
hsa-miR-495-3p	0	0	2	16	0	0	0	2	0	1	0	0	0	0	1	0	0	0	7	1	0	0	0	0	2	20	0	0	0	0	43	0	2	1	0	1	0	27	0	0	5	0	0	0	0	1	0	1	0
hsa-miR-495-5p	0	40	0	3	0	0	0	77	0	0	0	1	0	0	0	0	0	0	3	0	0	0	2171	0	1	43	1	0	0	0	10	0	0	0	0	0	0	7	0	0	2	0	0	0	0	2	0	25	0
hsa-miR-496	0	0	0	5	28	0	0	2	0	0	0	0	0	0	1	0	0	0	1	0	0	0	1	0	1037	3	1	0	0	0	42	0	0	0	0	0	0	1	0	0	2	0	0	0	0	0	0	0	0
hsa-miR-497-5p	0	1	2	114	0	15	0	17	0	1	0	3	0	5	6	0	89	138	23	0	116	0	366	0	1	102	4	0	0	0	130	2	3	2	0	1	0	93	2	0	21	143	0	147	0	21	0	2	0
hsa-miR-498	0	0	0	0	0	0	0	0	0	0	0	0	0	0	0	0	0	0	0	0	0	0	0	0	0	0	0	0	0	0	0	0	0	0	0	0	0	1	0	0	0	0	0	0	0	0	0	0	0
hsa-miR-4999-5p	0	0	0	0	0	0	0	0	0	0	0	0	0	0	0	0	0	0	0	0	0	0	0	0	0	0	0	0	0	0	0	0	0	0	0	0	0	0	0	0	0	0	0	0	0	0	0	0	0
hsa-miR-499a-5p	0	1016	1897	821	98	2771	881	9	0	4	0	3	0	6206	2	0	273	606	37	1	155	0	85	399	552	570	4	0	0	0	571	536	415	7	6	65	4	175	632	0	40	422	0	304	0	18	0	454	921
hsa-miR-499b-5p	0	0	0	0	0	8	0	0	0	0	0	0	0	0	0	0	0	0	0	0	0	0	0	0	0	0	0	0	0	0	1	0	0	0	0	0	0	0	0	0	0	0	0	0	0	0	0	0	0
hsa-miR-5001-3p	0	0	0	0	0	0	0	0	0	0	0	0	0	0	0	0	32	0	0	1	0	0	0	0	0	2	0	2	0	1024	0	0	0	0	0	0	0	1	0	0	0	75	0	0	0	0	0	0	0
hsa-miR-5003-3p	0	0	0	0	0	0	0	0	0	0	0	0	0	0	0	0	0	0	0	0	0	0	0	0	0	0	0	0	0	0	0	0	0	0	0	0	0	0	0	0	0	0	0	0	0	0	0	0	0
hsa-miR-5004-3p	0	0	0	0	0	0	0	0	637	0	1	0	0	0	0	0	0	0	0	0	0	0	0	0	0	0	0	0	0	0	0	0	0	0	0	0	0	0	0	0	1	0	0	0	0	0	0	0	0
hsa-miR-5006-3p	0	0	0	0	0	0	0	0	0	0	0	0	0	0	0	0	0	0	0	0	0	0	0	0	0	0	0	0	0	0	19	0	0	0	0	0	0	0	0	0	0	0	0	0	0	0	0	0	0
hsa-miR-5009-5p	0	0	0	0	0	0	0	0	0	0	0	0	0	0	0	0	0	0	0	0	0	0	0	0	0	0	0	0	0	0	0	0	0	0	0	0	0	0	0	0	0	0	0	0	0	0	0	0	0
hsa-miR-500a-3p	0	0	0	1	0	0	0	0	0	0	0	0	0	0	0	0	0	0	1	0	0	0	0	0	0	1	0	0	0	0	0	0	0	0	0	0	0	0	0	0	0	0	0	0	0	0	0	0	0
hsa-miR-500a-5p	0	0	0	0	0	0	0	0	0	0	0	0	0	0	0	0	0	0	1	0	0	0	0	0	0	0	0	0	0	0	0	0	0	0	0	0	0	0	0	0	0	0	0	0	0	0	0	0	0
hsa-miR-500b-5p	0	0	0	0	0	0	0	0	0	0	0	0	0	0	0	0	0	0	0	0	0	0	0	0	0	0	0	0	0	0	0	0	0	0	0	0	0	0	0	0	0	0	0	0	0	0	0	0	0
hsa-miR-5010-3p	0	0	0	1	0	0	0	0	0	0	0	0	0	3070	0	0	6	57	1	1	41	0	0	457	0	136	0	0	0	0	6	0	0	0	1	2	0	4	393	0	1	0	0	38	1	0	0	0	0
hsa-miR-5010-5p	3	2077	1	1	0	17	0	0	0	0	0	0	0	0	0	0	114	323	0	0	3	0	1	1145	0	150	0	470	8969	3769	1106	1	2	2	1	0	0	0	0	0	0	249	0	0	0	0	0	132	818
hsa-miR-501-3p	0	0	2	354	0	0	0	0	0	0	0	0	0	0	0	0	47	0	0	0	0	0	0	0	0	220	0	0	0	0	23	0	1	0	0	0	0	10	0	0	1	0	0	0	0	0	0	0	0
hsa-miR-501-5p	0	0	0	1	0	0	0	0	0	0	0	0	0	0	0	0	0	0	0	0	0	0	0	0	0	0	0	0	0	0	0	0	0	0	0	0	0	0	0	0	0	0	0	0	0	0	0	0	1
hsa-miR-502-3p	0	0	0	0	0	0	0	0	0	0	0	0	0	0	0	0	0	0	1	0	0	0	0	0	0	1	0	0	0	0	44	0	0	0	0	0	0	1	0	0	0	0	0	0	0	0	0	0	0
hsa-miR-503-5p	0	0	0	0	0	0	0	0	0	0	0	0	0	0	0	0	85	0	0	0	0	0	137	0	0	0	0	0	0	0	44	0	0	0	0	0	0	0	0	0	0	0	0	57	0	0	0	0	0
hsa-miR-504-5p	0	0	0	0	0	0	0	0	0	0	0	0	0	0	0	0	0	0	1	0	0	0	0	0	0	5	0	0	0	0	0	0	0	0	0	0	0	8	0	0	2	0	0	0	0	0	0	0	0
hsa-miR-505-3p	0	0	0	2	0	516	0	0	0	0	0	0	0	0	0	0	2	0	2	0	1	0	0	0	0	1	0	0	0	0	87	0	0	0	0	0	0	4	0	0	1	0	0	25	0	0	0	0	0
hsa-miR-505-5p	0	0	0	0	0	0	648	1	0	0	0	0	0	0	1	0	40	55	0	0	234	0	627	0	0	2	0	0	0	0	0	0	0	78	0	0	0	1	0	0	0	320	0	0	0	0	0	1	0
hsa-miR-508-3p	0	0	0	0	0	0	0	0	0	0	0	0	0	0	0	0	0	0	0	0	0	0	0	0	0	0	0	0	0	0	0	0	0	0	0	0	0	2	0	0	0	0	0	0	0	0	0	0	0
hsa-miR-5088-3p	0	0	0	0	0	0	0	0	0	0	0	0	0	0	0	0	0	0	0	0	0	0	0	0	0	0	0	0	0	0	0	0	0	0	0	0	0	0	0	0	0	0	0	0	0	0	0	0	0
hsa-miR-509-3-5p	0	0	0	0	0	0	0	0	0	0	0	0	0	0	0	0	0	92	0	0	0	0	0	0	0	0	0	0	0	0	0	0	0	0	0	0	0	0	0	0	0	0	0	0	0	0	0	0	0
hsa-miR-509-3p	1	357	0	0	0	0	1244	0	1	0	1	0	0	2412	0	0	0	0	0	0	0	0	0	0	0	235	0	360	6251	1801	367	0	0	0	0	2	1	0	0	1651	0	0	1	0	0	0	0	0	1
hsa-miR-5096	0	0	0	0	0	0	0	0	0	0	0	0	0	0	0	0	0	0	0	0	0	0	0	0	0	1	0	0	0	0	0	0	0	0	0	0	0	0	0	0	0	0	0	0	0	0	0	0	0
hsa-miR-510-5p	0	0	0	0	0	0	0	0	0	0	0	0	0	0	0	0	0	0	0	0	0	0	0	0	0	0	0	0	0	0	0	0	0	0	0	0	0	0	0	0	0	0	0	0	0	0	0	0	0
hsa-miR-511-5p	0	0	0	0	0	0	0	1	0	0	0	0	0	0	0	0	0	0	0	0	0	0	0	0	0	0	0	0	0	0	0	0	0	0	0	0	0	0	0	0	0	106	0	0	0	0	0	0	0
hsa-miR-512-3p	0	0	0	0	0	1	0	0	0	0	0	0	0	0	0	0	0	0	0	0	0	0	0	0	0	0	0	0	0	0	13	0	0	0	0	0	0	1	0	0	0	0	0	0	0	0	0	0	0
hsa-miR-513a-5p	0	0	0	0	0	0	0	0	0	0	0	0	0	0	0	0	0	2	0	0	0	0	0	0	0	0	0	0	0	0	0	0	0	0	0	0	0	0	0	0	0	0	0	0	0	0	0	0	0
hsa-miR-514a-5p	0	0	0	0	0	0	0	0	0	0	0	0	0	0	0	0	0	0	0	0	0	0	0	0	0	0	0	0	0	0	0	0	0	0	0	0	0	0	0	0	0	0	0	0	0	0	0	0	0
hsa-miR-516a-5p	0	0	0	2	0	0	0	0	0	0	0	0	0	0	0	0	0	0	0	0	0	0	0	0	0	1	0	0	0	0	0	0	0	0	1	0	0	0	0	0	0	0	0	0	0	0	0	0	0
hsa-miR-517-5p	0	0	0	0	0	0	0	0	0	0	0	0	0	0	0	0	0	0	0	0	0	0	0	0	0	1	0	0	0	0	0	0	0	0	0	0	0	0	0	0	0	0	0	0	0	0	0	0	0
hsa-miR-517a-3p	0	0	0	0	0	0	0	0	0	0	0	0	0	0	0	0	0	0	0	0	0	0	0	0	0	0	0	0	0	0	0	0	0	0	0	0	0	0	0	0	0	0	0	0	0	0	0	0	0
hsa-miR-517b-3p	0	0	0	1	0	0	0	0	0	0	0	0	0	0	0	0	0	0	0	0	0	0	0	0	0	1	0	0	0	0	0	0	0	0	0	0	0	0	0	0	0	0	0	0	0	0	0	0	0
hsa-miR-5187-5p	114	2	3	584	1	496	1688	2	2578	0	4	2	6	1	0	0	0	0	0	0	0	1	0	0	1951	0	1	0	0	0	302	0	0	1	1379	506	13	0	0	0	0	0	787	62	0	0	0	138	1906
hsa-miR-5189-3p	0	0	0	0	0	0	0	0	0	0	0	0	0	0	0	0	0	0	2	0	166	0	0	0	0	27	0	0	0	0	0	0	0	0	0	0	0	10	0	0	3	0	0	0	0	0	0	0	0
hsa-miR-5189-5p	0	0	0	0	0	0	0	0	0	0	0	0	0	0	0	0	0	0	0	0	0	0	0	0	0	148	0	0	0	0	0	0	0	0	0	0	0	0	0	0	0	0	0	0	0	0	0	0	0
hsa-miR-518e-5p	0	0	0	0	0	0	0	0	0	0	0	0	0	0	0	0	0	0	0	0	0	0	0	0	0	0	0	0	0	0	0	0	0	0	0	0	0	0	0	0	0	0	0	0	0	0	0	0	0
hsa-miR-5192	0	0	0	0	0	0	0	0	0	0	0	0	0	0	0	0	0	0	0	99	0	0	0	0	0	0	0	0	0	0	0	0	0	0	0	0	0	0	0	0	0	0	0	0	2019	0	0	0	0
hsa-miR-5193	0	0	0	0	0	0	0	0	0	0	0	0	0	0	0	0	0	0	0	0	129	0	0	0	0	0	0	0	0	0	0	0	0	0	0	0	0	0	0	0	0	0	0	0	0	0	0	0	0
hsa-miR-519a-3p	0	0	0	0	0	0	0	0	0	0	0	0	0	0	0	0	0	0	0	0	0	0	0	0	0	0	0	0	0	0	0	0	0	0	0	0	0	0	0	0	0	0	0	0	0	0	0	0	0
hsa-miR-519a-5p	0	0	0	0	0	0	0	0	0	0	0	0	0	0	0	0	0	0	1	0	0	0	0	0	0	0	0	0	0	0	0	0	0	0	0	0	0	0	0	0	0	0	0	0	0	0	0	0	0
hsa-miR-522-3p	0	0	0	0	0	0	0	0	0	0	0	0	0	0	0	0	19	0	1	0	0	0	0	0	0	0	0	0	0	0	0	0	0	0	0	0	0	0	0	0	0	0	0	0	0	0	0	0	0
hsa-miR-522-5p	0	0	0	0	0	0	0	0	0	0	0	0	0	0	0	0	0	0	0	0	0	0	0	0	0	0	0	0	0	0	0	0	0	0	0	0	0	0	0	0	0	0	0	0	0	0	0	0	0
hsa-miR-532-3p	0	0	0	1	0	0	0	0	0	0	0	0	0	0	0	0	0	52	8	2	0	0	0	0	1	2	0	0	0	0	0	0	0	0	0	0	0	14	0	0	4	0	0	0	2	5	0	0	0
hsa-miR-532-5p	2617	8429	9474	228	2	16622	7146	31	36879	4	22660	10	28000	13849	8	34050	7324	18663	249	6301	8147	478	2876	3485	13	3854	1278	46	2	6369	19563	11	16	1273	15	3101	10	1664	19403	8480	191	21074	27	12006	4432	2206	5	9637	2181
hsa-miR-539-3p	0	0	0	6	0	0	0	0	0	0	0	0	0	0	0	0	0	0	0	0	0	0	0	0	0	1	1	0	0	0	0	0	0	0	0	0	0	2	0	0	1	0	0	0	0	0	0	0	0
hsa-miR-539-5p	0	0	0	2	0	0	0	1	0	0	0	0	0	0	0	0	0	0	1	0	0	0	2	0	0	0	0	0	0	0	0	0	0	0	1	0	0	1	0	0	0	0	0	0	0	4	0	0	0
hsa-miR-541-5p	0	0	0	1	0	0	0	0	0	0	0	0	0	0	0	0	0	0	0	0	0	0	0	0	0	0	0	0	0	0	0	0	0	0	0	0	0	0	0	0	0	0	0	0	0	0	0	0	0
hsa-miR-542-5p	0	15	0	2	0	854	0	0	0	0	0	0	0	0	0	0	75	201	4	0	0	0	0	0	0	271	0	0	0	0	668	0	0	0	0	0	0	6	0	0	0	287	0	64	0	1	0	0	797
hsa-miR-543	0	0	0	10	0	0	0	0	0	0	0	0	0	1	0	0	0	0	2	1	0	0	0	0	2	373	0	0	0	0	27	0	0	0	0	0	1	9	0	0	2	0	0	0	1	5	0	0	0
hsa-miR-544a	0	0	0	0	0	0	0	0	0	0	0	0	0	0	0	0	0	0	0	0	0	0	0	0	0	1	0	0	0	0	0	0	0	0	0	0	0	0	0	0	0	0	0	0	0	0	0	0	0
hsa-miR-544b	0	0	0	0	0	0	0	0	0	0	0	0	0	0	0	0	0	0	0	0	0	0	0	0	0	0	0	0	0	0	0	0	0	0	0	0	0	0	0	0	0	0	0	0	0	0	0	0	0
hsa-miR-548ab	0	0	0	0	0	0	0	0	0	0	0	0	0	0	0	0	0	0	0	0	0	0	0	0	0	0	0	0	0	0	0	0	0	0	0	0	0	0	0	0	0	1	0	0	0	0	0	0	0
hsa-miR-548ad-5p	0	0	0	1	0	495	1	0	0	0	0	0	1698	0	0	0	44	0	0	1	0	0	0	81	0	0	0	0	0	0	80	0	0	0	0	325	1	176	7	0	0	0	0	132	0	31	0	0	0
hsa-miR-548ae-5p	0	290	0	0	0	4	1	0	0	0	55	0	5	1	0	0	29	3	58	0	0	0	0	1	0	287	0	0	0	0	240	0	0	0	1	1	0	1	1	0	33	0	0	0	0	1	0	1	0
hsa-miR-548ah-3p	0	0	0	0	0	0	0	0	0	0	0	0	0	0	0	0	0	0	0	0	0	0	0	0	0	1	0	0	0	0	0	0	0	0	0	0	0	0	0	0	0	0	0	0	0	0	0	0	0
hsa-miR-548am-5p	0	0	0	0	0	0	0	0	0	0	0	0	0	0	0	0	0	0	0	1	0	0	0	0	0	0	0	0	0	0	0	0	0	0	0	0	0	0	0	0	0	0	0	0	0	0	0	0	0
hsa-miR-548an	0	0	0	0	0	0	0	0	0	0	0	0	0	0	0	0	0	0	0	0	0	0	0	0	0	0	0	0	0	0	8	0	0	0	0	0	0	0	0	0	0	0	0	0	0	0	0	0	0
hsa-miR-548ap-3p	0	0	0	1	0	452	231	0	6	0	0	0	3	0	0	0	0	152	0	0	0	0	0	151	0	3	0	0	0	0	112	207	0	0	1	286	0	3	478	0	16	203	1	183	0	0	0	0	0
hsa-miR-548ap-5p	0	0	0	0	0	1	0	0	0	0	0	0	0	0	0	0	0	0	8	0	0	0	0	0	0	0	0	0	0	0	0	0	0	0	0	0	0	18	0	0	3	0	0	0	0	3	0	0	0
hsa-miR-548aq-3p	0	0	0	0	0	0	0	0	834	0	1	0	0	0	0	0	0	0	0	76	0	0	0	0	0	0	0	0	0	0	0	0	0	0	0	0	0	150	0	1	11	96	0	0	1272	0	0	0	0
hsa-miR-548ar-5p	0	0	0	0	0	0	0	0	0	0	0	0	0	0	0	0	0	0	0	0	0	0	0	0	0	0	0	0	0	0	0	0	0	0	0	0	0	0	0	0	0	0	0	0	0	0	0	0	0
hsa-miR-548as-5p	0	0	0	0	0	0	0	0	0	0	0	0	0	0	0	0	0	0	0	0	0	0	0	0	0	0	0	0	0	0	0	0	0	0	0	0	0	0	0	0	0	0	0	0	0	0	0	0	0
hsa-miR-548at-5p	0	0	0	0	0	0	0	0	0	0	0	0	0	0	0	0	0	98	0	0	0	0	0	0	0	1	0	0	0	0	0	0	0	0	0	0	0	0	0	0	0	0	0	0	0	0	0	0	0
hsa-miR-548au-5p	0	0	0	0	0	0	0	0	0	0	0	0	0	0	0	0	0	0	0	0	0	0	0	0	0	0	0	0	0	0	46	0	0	0	0	0	0	0	0	0	0	0	0	0	0	0	0	0	0
hsa-miR-548aw	0	0	0	0	0	0	0	0	0	0	0	0	0	0	0	0	23	0	0	0	0	0	0	0	0	0	0	0	0	0	16	0	0	0	0	0	0	1	0	0	0	0	0	0	0	0	0	0	0
hsa-miR-548ax	0	0	0	0	0	0	0	0	0	0	0	1	0	0	0	0	0	0	0	0	0	0	0	0	0	0	0	0	0	0	0	0	0	0	0	0	0	0	0	0	0	0	0	0	0	0	0	0	0
hsa-miR-548ay-5p	0	0	0	0	0	0	0	0	0	0	0	0	0	0	0	0	0	59	0	0	0	0	0	0	0	0	0	0	0	0	71	0	0	0	0	0	0	65	0	0	0	0	0	0	0	6	0	0	0
hsa-miR-548az-5p	0	0	0	0	0	0	0	0	0	0	0	0	0	0	0	0	0	0	0	0	0	0	0	0	0	0	0	0	0	0	0	0	0	0	0	0	0	0	0	0	0	0	0	0	0	0	0	0	0
hsa-miR-548b-3p	0	0	0	0	0	0	0	0	0	0	0	0	0	0	0	0	0	0	0	0	0	0	0	0	0	0	0	0	0	0	0	0	0	0	0	0	0	0	0	0	0	0	0	0	0	0	0	0	0
hsa-miR-548c-5p	0	0	0	0	0	0	0	0	0	0	0	0	0	0	0	0	39	0	0	0	0	0	0	0	0	0	0	0	0	0	57	0	0	0	0	0	0	0	0	0	0	0	0	0	0	0	0	0	0
hsa-miR-548d-5p	0	0	0	0	0	0	0	0	0	0	0	0	0	0	0	0	0	0	0	0	0	0	0	0	0	0	0	0	0	0	24	0	0	0	0	0	0	1	0	0	0	0	0	0	0	0	0	0	0
hsa-miR-548e-3p	0	0	0	1	0	0	0	0	0	0	0	0	0	0	0	0	0	0	0	0	0	0	0	0	0	49	0	0	0	0	0	0	0	0	0	0	0	0	0	0	0	0	0	0	0	0	0	0	0
hsa-miR-548f-3p	0	0	0	0	0	0	0	0	0	0	0	0	0	0	0	0	1	0	0	0	0	0	0	0	0	0	0	0	0	0	0	0	0	0	0	0	0	0	0	0	0	1	0	0	0	0	0	0	0
hsa-miR-548j-5p	0	0	0	0	0	0	0	0	0	0	0	0	0	0	0	0	0	0	0	0	1	0	0	0	0	0	0	0	0	0	48	0	0	0	0	0	0	0	0	0	0	0	0	0	0	0	0	0	0
hsa-miR-548k	1	2	0	3	0	5	0	0	0	0	0	0	0	0	0	0	53	0	2	2	108	0	0	0	0	178	0	0	0	0	451	2	4	1	0	483	0	4	1	0	7	175	0	105	1	0	0	261	3
hsa-miR-548l	0	0	0	0	0	597	0	0	0	0	0	0	0	0	0	0	0	0	0	0	0	0	0	0	0	0	0	0	0	0	60	0	0	1	0	0	0	0	0	0	0	0	0	0	1	0	1	588	0
hsa-miR-548m	0	0	0	0	0	0	0	0	0	0	0	0	0	0	0	0	0	0	0	0	0	0	0	0	0	0	0	0	0	0	0	0	0	0	0	0	0	0	0	0	0	0	0	0	0	0	0	0	0
hsa-miR-548n	0	0	0	0	0	0	0	0	0	0	0	0	0	0	0	0	0	1	22	0	0	0	0	0	0	252	0	0	0	0	0	0	0	0	0	0	0	0	1	0	0	0	0	0	0	0	0	0	0
hsa-miR-548o-5p	0	0	0	0	0	0	0	0	0	0	0	0	0	0	0	0	0	0	0	0	0	0	0	0	0	1	0	0	0	0	0	0	0	0	0	0	0	0	0	0	0	0	0	0	0	0	0	0	0
hsa-miR-548q	0	0	0	0	0	0	0	0	0	0	0	0	0	0	0	0	0	83	1	0	207	0	0	0	0	3	0	0	0	0	42	0	0	0	0	0	0	0	0	0	0	229	0	0	0	0	0	0	0
hsa-miR-548s	0	0	0	0	0	0	0	0	0	0	0	0	0	0	0	0	0	0	0	0	0	0	0	1	0	0	0	0	0	0	0	0	0	0	0	0	0	0	0	0	0	0	0	0	0	0	0	0	0
hsa-miR-548t-5p	0	0	0	0	0	0	0	0	0	0	0	0	0	0	0	0	0	0	0	0	0	0	0	0	0	0	0	0	0	0	14	0	1	0	0	0	0	0	0	0	0	0	0	0	0	0	0	1	0
hsa-miR-548u	0	0	0	0	0	0	0	0	0	0	0	0	0	0	0	0	0	0	0	0	0	0	0	0	0	0	0	0	0	0	0	0	0	0	0	0	0	0	0	0	0	0	0	0	3	0	0	0	0
hsa-miR-550a-3-5p	0	0	0	632	0	0	0	0	0	0	0	0	0	0	0	0	0	1	1	0	0	0	0	0	0	0	0	0	0	0	0	0	0	0	0	0	0	0	0	0	0	0	0	112	0	0	0	0	0
hsa-miR-550a-3p	0	0	0	1	0	0	0	0	0	0	0	0	0	0	0	0	0	0	0	0	0	0	0	0	0	0	0	0	0	0	0	0	0	0	0	0	0	0	0	0	0	0	0	0	0	0	0	0	0
hsa-miR-550a-5p	327	0	0	1	0	529	0	0	1	0	103	0	3337	0	0	0	80	22	0	1	52	0	0	0	0	640	0	0	0	0	0	0	0	0	0	0	0	4	221	0	0	111	1	278	0	0	0	0	0
hsa-miR-550b-2-5p	0	0	0	0	0	0	0	0	0	0	0	0	0	0	0	0	0	0	0	0	0	0	0	0	0	0	0	0	0	0	0	0	0	0	0	0	0	0	0	0	0	0	0	0	0	0	0	0	0
hsa-miR-550b-3p	0	0	0	0	0	0	0	0	0	0	0	0	1	0	0	0	63	159	0	0	0	0	0	0	0	0	0	0	0	0	0	0	1	0	0	0	0	0	0	0	0	0	0	0	0	0	0	0	0
hsa-miR-551b-3p	0	0	0	0	0	0	0	0	0	0	0	0	0	0	0	0	0	0	1	0	0	0	0	0	0	3	0	0	0	0	0	0	0	0	0	0	0	0	0	0	0	0	0	0	0	0	0	0	0
hsa-miR-552-3p	0	0	0	0	0	0	0	0	0	0	0	0	0	0	0	0	0	0	1	0	0	0	0	0	0	0	0	0	0	0	0	0	0	0	0	0	0	0	0	0	0	0	0	0	0	0	0	0	0
hsa-miR-552-5p	0	0	0	0	0	0	0	0	0	0	0	0	0	0	0	0	0	0	0	0	0	0	0	0	0	0	0	0	0	0	0	0	0	0	0	0	0	1	0	0	0	0	0	0	0	0	0	0	0
hsa-miR-556-3p	0	0	0	0	0	0	0	0	0	0	0	0	0	0	0	0	0	0	0	0	71	0	0	0	0	1	0	0	0	0	22	0	0	0	0	0	0	1	0	0	0	0	0	0	0	0	0	0	0
hsa-miR-5580-5p	0	0	0	0	0	0	0	0	0	0	0	0	0	0	0	0	0	0	0	0	0	0	0	0	0	0	0	0	0	0	0	0	0	0	0	0	0	1	0	0	0	0	0	0	0	0	0	0	0
hsa-miR-5581-3p	0	0	1	1553	120	490	363	0	6242	0	5	0	2	1111	0	1	0	209	3	0	54	2	1044	241	9	841	0	17	2	2347	12	0	267	0	0	206	24	1	0	1	1	85	1	35	0	0	0	0	1
hsa-miR-5582-3p	0	0	0	0	0	0	0	0	0	0	0	0	0	0	0	0	0	0	0	0	0	0	0	0	0	0	0	0	0	0	0	0	0	0	0	0	0	0	0	0	0	0	0	0	0	0	0	0	0
hsa-miR-5582-5p	0	0	0	0	0	0	0	0	0	0	0	0	0	0	0	0	0	0	0	0	0	0	0	0	0	0	0	0	0	0	0	0	0	0	0	0	0	0	0	0	1	0	0	0	0	0	0	0	0
hsa-miR-5584-3p	0	0	0	0	0	0	0	0	0	0	0	0	0	0	0	0	0	0	0	0	0	0	0	0	0	0	0	0	0	0	0	0	0	0	0	0	0	0	0	0	1	0	0	0	0	0	0	0	0
hsa-miR-5584-5p	0	0	0	0	0	0	0	0	0	0	0	0	0	0	0	0	0	0	0	0	0	0	0	0	0	0	0	0	0	0	0	0	0	0	0	0	0	1	0	0	0	0	0	0	0	0	0	0	0
hsa-miR-5585-3p	0	0	0	0	0	0	0	0	0	0	0	0	0	0	0	1	0	0	0	0	0	0	0	0	0	0	0	0	0	0	0	0	0	0	0	0	0	0	0	0	0	0	0	0	0	0	0	0	0
hsa-miR-5586-5p	0	0	0	1	0	0	0	0	0	0	0	0	0	0	0	0	0	0	1	0	0	0	0	0	0	1	0	0	0	0	0	0	0	0	0	0	0	0	0	0	0	0	0	0	0	0	0	0	0
hsa-miR-5588-3p	0	0	0	0	0	0	0	0	0	0	0	0	0	0	0	0	0	0	0	0	0	0	0	0	0	0	0	0	0	0	0	0	0	0	0	0	0	0	0	0	0	0	0	0	0	0	0	1	0
hsa-miR-5682	0	0	0	0	0	0	0	0	0	0	0	0	0	0	0	0	0	0	0	0	0	0	0	0	0	0	0	0	0	0	0	0	0	0	0	0	0	1	0	0	0	0	0	0	0	0	0	0	0
hsa-miR-5695	0	0	0	0	0	0	0	0	0	0	0	0	0	0	0	0	0	0	0	0	0	0	0	0	0	0	0	0	0	0	0	0	0	0	0	0	0	0	0	0	0	43	0	0	0	0	0	0	0
hsa-miR-5698	0	0	0	0	0	0	0	0	0	0	0	0	0	0	0	0	0	0	0	0	0	0	0	0	0	0	0	0	0	0	0	0	0	0	0	0	0	0	0	0	0	0	0	0	0	0	0	0	0
hsa-miR-5699-3p	0	0	0	0	0	0	0	0	0	0	0	0	0	0	0	0	0	0	0	0	0	0	0	0	0	0	0	0	0	0	0	0	0	0	0	0	0	0	0	0	0	0	0	0	0	0	0	0	0
hsa-miR-5701	0	0	0	1	0	0	0	0	0	0	0	0	0	0	0	0	0	0	0	0	0	0	0	0	0	1	0	0	0	0	0	0	0	0	0	0	0	3	0	0	0	0	0	0	0	3	0	1	528
hsa-miR-570-3p	0	0	0	0	0	0	0	0	0	0	0	0	0	0	0	0	0	0	0	0	139	0	0	0	0	0	0	0	0	0	0	0	0	0	0	0	0	0	0	0	0	0	0	0	0	0	0	0	0
hsa-miR-574-3p	0	19	0	331	1	494	881	2	0	0	0	0	0	5	3	0	140	277	22	2	274	0	475	867	0	123	0	336	8875	705	17	0	1	2	1	795	1	96	571	0	18	610	0	491	0	14	0	2	445
hsa-miR-574-5p	751	2555	1030	1429	5	10481	3790	3449	8	3	13	11	62	8467	3	0	423	1081	83	7	470	0	4767	9850	112	829	5159	8426	7	2	2473	1711	535	208	6901	1787	14	385	5105	1366	41	4507	1045	250	0	13	0	5765	2350
hsa-miR-576-5p	61	0	0	197	2	1678	1107	809	46	0	3249	158	702	2656	3	1125	390	1588	7	35	294	32	1572	96	15	858	5158	9	0	325	11	0	1	70	1	2	1	91	1552	169	5	1875	3	232	967	3	0	0	0
hsa-miR-577	0	0	0	2	0	0	0	0	0	0	0	0	0	0	0	0	0	0	0	0	0	0	0	0	0	6	0	0	0	0	0	0	0	0	0	0	0	6	0	0	3	0	0	0	0	1	0	0	0
hsa-miR-579-3p	0	0	0	0	0	0	0	0	0	0	0	0	0	0	0	0	0	0	0	0	0	0	0	0	0	0	0	0	0	0	17	0	0	0	0	0	0	0	0	0	0	4	0	0	0	0	0	0	0
hsa-miR-579-5p	0	0	0	0	0	0	0	0	0	0	0	0	0	0	0	0	0	294	1	1	0	0	0	0	0	1	0	0	0	0	0	0	0	0	0	0	0	1	0	0	0	0	0	0	0	0	0	0	0
hsa-miR-581	0	0	0	0	0	164	0	0	0	0	0	0	0	0	0	0	0	0	0	0	0	0	0	0	0	0	0	0	0	0	0	0	0	0	0	0	0	0	0	0	0	0	0	0	0	0	0	0	0
hsa-miR-582-3p	0	0	0	0	0	0	0	0	0	0	0	0	0	0	0	0	0	0	0	0	0	0	0	0	0	0	0	0	0	0	0	0	0	0	0	0	0	0	0	0	0	0	0	0	0	0	0	0	0
hsa-miR-582-5p	0	0	1	25	0	0	0	2	0	1	0	0	0	1	0	0	0	0	30	4	0	0	1	0	1	29	1	0	0	0	108	1	1	1	1	1	0	90	0	0	21	63	0	0	0	9	0	208	0
hsa-miR-584-3p	0	0	0	0	0	0	0	0	0	0	0	0	0	0	0	0	0	0	0	0	0	0	0	0	0	0	0	0	0	0	0	0	0	0	0	0	0	1	0	0	0	64	0	0	0	0	0	0	0
hsa-miR-584-5p	5164	26757	26918	39680	1547	17210	10770	865	19536	0	5470	8	8	8803	49	9101	2076	3677	105	11	10645	170	3222	12299	578	11027	2659	8737	10191	9907	65057	1636	292	1669	11245	17303	28	423	4046	1210	75	7040	3	4335	1	54	8	5989	28347
hsa-miR-585-3p	0	0	0	1	0	0	0	0	0	0	0	0	0	0	0	0	0	0	0	0	0	0	0	0	0	3	0	0	0	0	0	0	0	0	0	0	0	0	0	0	0	0	0	0	0	0	0	0	0
hsa-miR-589-3p	0	0	0	0	0	0	0	0	0	0	0	0	0	0	0	0	0	61	0	0	0	0	0	0	0	0	0	0	0	0	0	0	0	0	0	0	0	0	0	0	0	0	0	0	0	0	0	0	0
hsa-miR-589-5p	0	155	1	289	0	3	0	0	0	0	0	0	0	1	1	0	26	228	1	6	2	0	69	0	0	5	0	0	0	0	1216	0	1	0	0	0	0	6	0	0	1	176	0	67	0	0	0	883	710
hsa-miR-590-3p	105	175	0	26	0	1	464	2	779	0	1	1	0	0	1	0	44	42	7	0	109	0	0	0	0	27	0	104	1753	13	284	0	2	224	0	0	1	41	0	0	4	53	0	170	0	7	0	0	1
hsa-miR-590-5p	0	0	0	1	0	0	0	0	0	0	0	0	0	0	0	0	14	0	0	0	0	0	0	0	0	0	0	0	0	0	0	0	0	0	0	0	0	0	0	0	0	0	0	0	0	0	0	0	0
hsa-miR-592	4	0	1	13	0	0	0	0	0	0	0	0	0	1	1	0	0	0	3	0	0	0	0	0	1	10	0	0	0	0	0	0	0	0	0	0	0	7	0	0	1	0	0	0	0	2	0	0	0
hsa-miR-597-3p	0	0	0	0	0	0	0	0	0	0	0	0	0	0	0	0	0	0	1	0	0	0	0	0	0	0	0	0	0	0	0	0	0	0	0	0	0	0	0	0	0	0	0	0	0	0	0	0	0
hsa-miR-598-3p	1	809	2	44	0	8	0	2	0	0	0	1	0	3	51	0	4	254	23	2	3	0	0	0	2	58	2	0	0	0	1129	0	2	0	1	43	0	72	340	0	14	156	0	20	1	8	0	130	1
hsa-miR-605-3p	0	0	0	0	0	0	0	0	0	0	0	0	0	0	0	0	0	0	0	0	0	0	0	0	0	0	0	0	0	0	0	0	0	0	0	0	0	0	0	0	0	0	0	0	0	0	0	0	0
hsa-miR-6128	0	0	0	0	0	0	0	0	8	0	0	1	2	0	0	0	1	0	0	0	0	3	0	0	0	0	0	4	1	0	0	0	0	0	0	1	0	0	0	0	0	2	0	2	0	0	0	0	0
hsa-miR-6129	0	0	0	0	0	0	0	0	0	0	0	0	0	0	0	0	0	0	0	0	0	0	0	0	0	1	0	1	0	0	0	0	0	0	0	0	0	0	3	0	0	0	0	0	0	0	0	0	0
hsa-miR-6130	0	3	1	1	0	0	0	0	1	0	0	0	0	1	0	1	0	0	0	0	0	0	1	1	0	0	0	0	0	0	0	0	0	1	1	0	0	0	0	0	0	1	0	0	0	0	0	0	1
hsa-miR-6131	1	11	4	41	47	3	0	63	89	1	366	1	69	207	1	49	1	3	4	78	0	6	43	13	1	15	73	139	137	143	0	23	2	12	486	849	9	10	4	63	0	1	60	0	21	35	0	44	18
hsa-miR-6134	0	0	0	0	0	2	2	0	0	0	0	0	0	3	0	0	1	5	0	0	0	0	0	0	0	0	0	0	0	0	0	0	0	0	0	0	0	0	30	0	0	6	0	1	0	0	0	0	0
hsa-miR-615-3p	0	0	0	0	0	0	0	0	0	1	0	0	0	0	0	6294	58	49	0	0	0	128	190	0	0	0	0	0	0	0	0	0	0	0	0	0	0	0	0	0	0	53	0	130	0	0	0	0	0
hsa-miR-616-3p	0	0	0	0	0	0	0	0	0	0	0	0	0	0	0	0	0	98	0	0	0	0	1	0	0	0	0	0	0	0	28	0	0	0	0	0	0	0	0	0	0	0	0	61	0	0	0	0	0
hsa-miR-618	326	0	0	0	0	353	0	0	0	0	0	0	0	0	0	0	0	0	0	5	0	0	0	0	0	0	0	5027	2	4	0	0	0	0	0	0	0	1	0	0	0	0	0	0	0	0	0	0	0
hsa-miR-619-5p	0	28	0	0	0	0	0	0	0	0	0	0	0	0	0	0	0	0	3	10	0	0	0	0	21	1	0	4733	1	0	0	0	0	0	0	58	0	10	0	124	1	0	0	0	13	1	0	0	0
hsa-miR-624-5p	0	0	0	0	0	0	0	0	0	0	0	0	0	0	0	0	27	33	0	2	12	0	19	479	0	3	0	0	0	0	63	0	0	0	0	0	0	0	1	0	2	61	0	113	0	0	0	0	0
hsa-miR-625-3p	0	0	0	8	0	1	0	1	0	0	0	0	0	0	0	0	0	0	0	0	0	0	0	0	0	5	0	0	0	0	32	0	0	0	0	0	0	5	0	0	0	0	0	0	0	1	0	0	0
hsa-miR-625-5p	2	1626	3624	26	163	6310	1812	172	399	0	16241	1	11	3707	2	0	431	654	10	14	501	45	953	1121	200	1218	2	174	6252	0	7067	633	3	6	966	143	8	28	601	1795	12	2027	1	1344	3	8	2	1	1
hsa-miR-628-3p	417	808	389	13	0	1366	1812	1107	129	0	5428	0	3	0	0	0	137	308	8	27	552	0	1378	758	4	327	2	0	0	0	517	0	2	297	1	0	1	32	2583	0	9	521	0	406	7	5	1	77	1
hsa-miR-628-5p	0	0	0	3	0	0	0	0	0	0	0	0	0	0	0	0	0	0	0	0	0	0	0	0	0	2	0	0	0	0	36	0	0	0	0	0	0	5	0	0	0	0	0	0	0	0	0	0	0
hsa-miR-629-3p	1	148	0	0	0	1	0	0	0	0	0	0	0	0	0	0	36	133	4	145	0	0	108	0	0	487	0	0	0	0	90	0	0	0	0	499	0	14	1	0	6	70	0	66	2269	2	0	0	33
hsa-miR-629-5p	282	0	0	0	0	1	0	0	0	0	0	0	0	225	0	0	0	121	0	6	0	0	628	0	1	1	0	0	0	0	40	0	0	0	1	0	0	0	0	0	0	155	0	171	4	0	0	0	0
hsa-miR-636	224	0	0	0	0	1	0	0	0	0	0	0	0	0	0	0	0	54	1	1	1	0	0	0	0	1	0	0	0	0	16	0	0	0	0	0	0	0	0	0	0	158	0	211	0	0	0	0	0
hsa-miR-641	0	0	0	3	1	0	0	0	0	0	0	0	0	0	1	0	0	0	1	1	0	0	0	0	0	1	0	0	0	0	0	0	0	0	0	0	0	1	0	0	1	0	0	0	0	0	0	0	0
hsa-miR-642a-5p	0	0	0	1	0	0	0	0	0	0	0	1	0	0	0	0	0	0	0	0	0	0	0	0	0	1	0	0	0	0	0	0	0	0	0	0	0	1	0	0	0	0	0	0	0	0	0	0	0
hsa-miR-643	0	0	0	0	0	0	0	0	0	0	0	0	0	0	0	0	0	0	0	0	0	0	0	0	0	0	0	0	0	0	0	0	0	0	0	0	0	0	0	0	0	0	0	0	0	0	0	0	0
hsa-miR-6499-5p	0	0	0	0	0	0	0	0	0	0	0	0	0	0	0	0	0	0	0	0	0	0	0	0	0	0	0	0	0	0	0	0	0	0	0	0	0	1	0	0	1	0	0	0	0	1	0	0	0
hsa-miR-6500-3p	0	0	0	0	0	0	0	0	0	0	0	0	0	0	0	0	0	0	0	0	0	0	0	0	0	1	0	0	0	0	0	0	0	0	0	0	0	0	0	0	0	0	0	0	0	0	0	0	0
hsa-miR-6502-5p	0	0	0	0	0	0	0	0	0	0	0	0	0	0	0	0	0	0	0	0	0	0	0	0	0	0	0	0	0	0	0	0	0	0	0	0	0	1	0	0	0	0	0	0	0	0	0	0	0
hsa-miR-6503-5p	0	0	0	0	0	0	0	0	0	0	0	0	0	0	0	0	0	0	0	0	0	0	0	0	0	0	0	0	0	0	43	0	0	0	0	0	0	0	0	0	0	0	0	0	0	0	0	0	0
hsa-miR-6504-5p	0	0	0	0	0	0	0	0	0	0	0	0	0	0	0	0	0	0	0	0	0	0	0	0	0	0	0	0	0	0	0	0	0	0	0	0	0	1	0	0	0	0	0	0	0	0	0	0	0
hsa-miR-6505-3p	0	0	0	0	0	0	0	0	0	0	0	0	0	0	0	0	0	0	1	0	0	0	0	0	0	0	0	0	0	0	0	0	0	0	0	0	0	0	0	0	0	0	0	0	0	0	0	0	0
hsa-miR-6508-3p	0	0	0	0	0	0	0	0	0	0	0	0	0	1	0	0	21	0	0	0	0	0	0	0	0	0	0	0	0	0	0	0	0	0	0	103	0	1	0	0	0	0	0	0	0	0	0	0	0
hsa-miR-6508-5p	0	0	0	0	0	0	0	0	0	0	0	0	0	0	0	0	0	0	1	0	0	0	0	0	0	0	0	0	0	0	0	0	0	0	0	0	0	0	0	0	0	0	0	0	0	0	0	0	0
hsa-miR-6509-5p	0	356	1624	1	0	0	0	0	0	0	0	0	0	2701	0	0	75	0	0	0	0	0	0	2	0	0	0	0	0	0	118	0	0	20	1	1	1	0	0	1	0	0	0	0	0	0	0	3	1
hsa-miR-6511a-3p	0	0	0	1	1	0	0	0	0	0	0	0	0	1271	0	0	0	71	0	1	58	182	0	0	0	194	1	0	0	0	0	0	0	0	0	0	0	5	0	0	0	0	0	0	0	1	0	0	0
hsa-miR-6511b-3p	0	0	0	2	0	0	0	0	0	0	0	0	0	0	0	0	0	0	3	2	0	0	0	1	0	1	1	0	0	0	0	0	0	0	0	0	1	2	0	0	1	0	0	0	0	0	0	0	0
hsa-miR-6513-3p	0	0	0	0	0	0	0	0	0	0	0	0	0	0	0	0	6	0	0	0	0	0	0	0	0	381	0	0	0	0	8	0	0	0	0	0	0	0	0	0	0	0	0	95	0	0	0	0	0
hsa-miR-6513-5p	0	0	0	0	0	1	0	0	0	0	0	0	0	0	0	0	0	0	0	1	0	0	0	78	0	2	0	0	0	0	8	0	0	0	0	0	0	2	0	0	0	91	0	0	0	0	0	0	0
hsa-miR-6514-3p	0	0	1	1	0	0	0	0	0	0	0	0	0	0	0	0	0	0	1	1	0	0	0	0	0	0	0	0	0	0	0	0	0	0	0	0	0	14	177	0	3	100	0	0	0	0	0	1	0
hsa-miR-6514-5p	0	0	0	0	0	0	0	0	0	0	0	0	0	0	0	0	0	0	0	0	0	0	0	0	0	0	0	0	0	0	0	0	0	0	0	0	0	0	0	0	0	0	0	0	0	0	0	0	0
hsa-miR-6515-3p	0	0	0	0	0	0	0	0	0	0	0	0	0	0	0	0	0	0	0	0	0	0	0	0	0	0	0	0	0	0	0	0	0	0	0	0	0	0	0	0	0	0	0	0	0	0	0	0	0
hsa-miR-6515-5p	0	0	0	0	0	0	0	0	0	0	0	0	0	0	0	0	0	0	0	0	0	0	0	0	0	0	0	0	0	0	82	0	0	0	0	0	0	0	0	0	0	0	0	0	0	0	0	0	0
hsa-miR-651-5p	445	77	528	436	0	0	1	0	0	0	0	1	0	396	0	0	54	0	9	0	0	0	33	1	0	240	0	0	0	0	293	0	2	0	0	0	0	22	0	0	5	0	0	219	0	5	0	1	594
hsa-miR-6516-5p	0	0	0	0	0	0	0	0	0	0	0	0	0	0	0	0	0	0	0	0	0	0	0	0	0	0	0	0	0	0	0	0	0	0	0	0	0	0	0	0	0	0	0	0	0	0	0	0	0
hsa-miR-652-3p	26719	170406	80368	68679	12537	144410	76396	7656	131506	14	149223	4528	34804	137112	200	100398	17466	35701	4077	7652	12056	13636	46644	50481	6029	61486	74417	177366	37613	91789	39159	72700	9415	41140	45095	92743	504	8331	21620	14384	1939	37595	6455	39929	26235	8581	191	72428	72117
hsa-miR-652-5p	0	0	0	0	0	0	0	0	0	0	0	0	0	0	0	0	0	0	0	0	0	0	0	0	0	0	0	0	0	0	57	0	0	0	0	0	0	0	0	0	0	0	0	0	0	0	0	0	0
hsa-miR-654-3p	0	267	1	13	0	0	0	2	0	0	0	0	0	2	0	0	0	64	3	0	0	0	1	0	1	16	0	0	0	0	0	0	2	0	0	0	0	11	1	0	3	0	0	0	0	0	0	0	0
hsa-miR-654-5p	0	2766	3	2640	228	1	250	825	105	0	5828	1	4	0	0	0	0	0	2	1	292	662	0	0	17	376	0	1	1	0	190	1	4	5	366	2406	0	7	0	1	2	0	0	0	0	0	0	4476	502
hsa-miR-655-3p	0	0	0	5	0	0	0	0	0	0	0	0	0	0	0	0	0	0	0	1	0	0	0	0	0	4	0	0	0	0	30	0	0	0	0	0	0	2	0	0	1	0	0	0	0	0	0	0	0
hsa-miR-655-5p	0	0	0	0	0	0	0	0	0	0	0	0	0	0	0	0	0	0	1	0	0	0	0	0	0	1	0	0	0	0	0	0	0	0	0	0	0	2	0	0	0	0	0	0	0	1	0	0	0
hsa-miR-656-3p	0	331	1	28	0	0	2	1	0	0	0	0	0	3	2	0	0	0	6	0	0	0	2	2	1	41	1	0	0	0	18	0	1	1	1	2	0	18	1	0	2	0	0	0	0	2	0	2	0
hsa-miR-656-5p	0	309	0	1	0	0	0	0	0	0	0	0	0	0	0	0	0	0	0	0	0	0	0	0	0	0	0	0	0	0	0	0	0	0	0	0	0	2	0	0	0	0	0	0	0	2	0	0	0
hsa-miR-659-3p	0	0	0	1	0	0	0	0	0	0	0	0	0	0	0	0	0	0	0	0	0	0	0	0	0	0	0	0	0	0	0	0	0	0	0	0	0	0	0	0	0	0	0	0	0	0	0	0	0
hsa-miR-659-5p	0	0	0	0	0	0	0	0	0	0	0	0	0	0	0	0	0	0	0	0	0	0	0	0	0	0	0	0	0	0	0	0	0	0	0	0	0	0	0	0	0	0	0	0	0	0	0	0	0
hsa-miR-660-3p	0	0	0	0	0	0	0	0	0	0	0	0	0	0	0	0	0	0	0	0	0	0	0	0	0	0	0	0	0	0	0	0	0	0	0	0	0	0	0	0	0	0	0	0	0	0	0	0	0
hsa-miR-660-5p	707	1239	1406	425	1	2964	0	4	1	1	86	1	1555	1286	4	2685	360	1203	26	7	1178	31	2	1895	15	816	818	0	0	1	724	3	2	1	1	1125	6	66	306	968	16	1527	0	1621	0	12	0	446	3933
hsa-miR-663b	0	0	0	0	0	0	0	0	0	0	0	0	0	0	0	0	0	0	0	0	0	0	0	0	0	0	0	0	0	0	0	0	0	0	0	0	0	1	0	0	0	0	0	0	0	0	0	0	0
hsa-miR-664a-3p	0	0	2	1	0	0	0	0	0	0	0	0	0	0	0	0	0	0	4	0	0	0	0	0	0	14	0	2	0	887	0	0	1	0	0	0	0	10	0	0	1	0	0	0	0	0	0	0	0
hsa-miR-664a-5p	0	0	0	0	0	0	0	0	0	0	0	0	0	0	0	0	0	1	0	0	0	0	0	0	0	0	0	0	0	0	0	0	0	0	0	0	0	0	0	0	1	0	0	0	0	0	0	0	0
hsa-miR-664b-3p	0	0	0	3	0	0	0	2	0	0	0	0	0	0	0	0	0	0	0	1	0	0	0	0	0	3	0	0	0	0	12	1	0	0	0	1	0	2	0	0	0	1	0	0	0	0	0	0	0
hsa-miR-664b-5p	0	0	0	0	0	0	0	0	0	0	0	0	0	0	0	0	0	0	0	0	0	0	0	0	0	0	0	0	0	0	0	0	0	0	0	0	0	1	0	0	0	0	0	0	0	0	0	0	0
hsa-miR-665	0	0	0	0	0	0	0	0	0	0	0	0	0	0	0	0	0	0	0	0	0	0	0	0	0	0	0	0	0	0	14	0	0	0	0	0	0	0	0	0	0	0	0	0	0	0	0	0	0
hsa-miR-668-3p	0	0	1	187	0	0	0	0	0	0	0	0	0	0	0	0	0	0	0	0	0	0	0	0	0	2	0	0	0	0	0	0	1	0	0	0	0	5	0	0	2	0	0	0	0	0	0	1	0
hsa-miR-670-3p	0	0	0	0	0	0	0	0	0	0	0	0	0	0	0	0	0	0	0	0	0	0	0	0	0	0	0	0	0	0	0	0	0	0	0	0	0	0	0	0	0	0	0	0	0	0	0	0	0
hsa-miR-671-3p	0	0	0	2	0	0	0	0	0	0	0	0	0	0	0	0	0	0	1	0	0	0	0	0	0	1	0	0	0	0	0	0	0	0	0	0	0	4	0	0	1	0	0	0	0	0	0	0	0
hsa-miR-6715a-3p	175	0	0	0	0	0	0	0	0	0	0	0	0	0	0	0	0	0	0	0	0	0	0	0	0	0	0	0	0	0	0	0	0	0	0	0	0	0	0	0	0	0	0	0	0	0	0	0	0
hsa-miR-671-5p	0	0	0	0	0	0	0	0	0	0	0	0	0	0	0	0	0	0	2	0	0	0	0	0	0	0	0	0	0	0	0	0	0	0	0	0	0	4	0	0	1	0	0	0	0	0	0	0	0
hsa-miR-6716-3p	0	0	0	1	0	0	0	0	0	0	0	0	0	0	0	0	0	0	0	0	0	0	0	0	0	0	0	0	0	0	0	0	0	0	0	0	0	1	0	0	0	0	0	0	0	0	0	0	0
hsa-miR-6721-5p	0	0	175	1	0	0	0	0	0	0	0	0	0	0	0	0	0	0	0	0	0	0	0	0	0	0	0	0	0	0	11	0	0	0	0	0	0	0	0	0	0	0	0	0	0	0	0	0	0
hsa-miR-6726-3p	0	0	0	0	0	0	38	0	0	0	0	0	0	0	0	0	1	0	0	0	0	0	0	346	0	247	0	0	0	2	0	0	0	0	0	0	0	0	0	0	0	0	0	0	0	0	0	0	0
hsa-miR-6726-5p	0	0	0	0	0	0	0	0	0	0	0	0	0	0	0	0	0	0	0	0	0	0	0	0	0	0	0	0	0	0	0	0	0	0	0	0	0	1	0	0	0	0	0	0	0	0	0	0	0
hsa-miR-6729-3p	0	0	0	0	0	0	0	0	0	0	0	0	0	0	0	0	0	0	0	0	0	0	0	0	0	0	0	0	0	0	0	0	0	0	0	0	0	0	0	0	0	0	0	0	0	0	0	0	0
hsa-miR-6731-5p	0	0	0	0	0	0	0	0	0	0	0	0	0	0	0	0	0	70	0	0	0	0	0	0	0	0	0	0	0	0	0	0	0	0	0	0	0	0	0	0	0	0	0	0	0	0	0	0	0
hsa-miR-6733-3p	0	0	0	0	0	0	0	0	0	0	0	0	0	0	0	0	0	0	0	0	0	0	0	0	0	0	0	0	0	0	0	0	0	0	0	0	0	0	0	0	0	0	0	0	0	0	0	0	0
hsa-miR-6733-5p	0	0	0	0	0	0	0	0	0	0	0	0	0	0	0	0	0	0	0	0	0	0	0	0	0	0	0	0	0	0	0	0	0	0	0	0	0	1	0	0	0	0	0	0	0	0	0	0	0
hsa-miR-6734-3p	0	0	0	0	0	0	265	0	0	0	0	0	0	0	0	0	0	0	0	0	0	0	0	0	0	0	0	0	0	0	0	0	0	0	0	0	0	1	0	0	0	0	0	0	0	0	0	0	0
hsa-miR-6734-5p	0	0	0	0	0	0	0	0	0	0	0	0	0	0	0	0	0	0	399	0	0	0	0	0	0	0	0	0	0	0	17	0	0	0	0	0	0	42	0	0	3	0	0	0	0	4	0	0	0
hsa-miR-6735-3p	0	0	0	0	0	0	0	0	0	0	0	0	0	0	0	0	0	0	0	0	0	0	0	0	0	0	0	0	0	0	0	0	0	0	0	0	0	0	0	0	0	0	0	0	0	0	0	0	0
hsa-miR-6736-5p	0	0	0	0	0	0	0	0	0	0	0	0	0	1027	0	0	0	0	0	0	0	0	0	0	0	0	0	0	0	0	0	0	0	0	0	0	1	0	0	0	0	0	0	0	0	0	0	0	0
hsa-miR-6737-3p	0	0	0	0	0	0	0	0	0	0	0	0	0	0	0	0	0	0	0	0	0	0	0	0	0	0	0	0	0	0	22	0	0	0	0	0	0	0	0	0	0	0	0	0	0	0	0	0	0
hsa-miR-6739-3p	0	0	0	0	0	0	0	0	0	0	0	0	0	0	0	0	0	0	0	0	0	0	0	0	0	0	0	0	0	0	0	0	0	0	0	0	0	0	0	0	0	0	0	0	0	1	0	0	0
hsa-miR-6741-3p	0	0	0	0	0	0	0	0	0	0	0	0	0	0	0	0	0	0	0	0	0	0	0	0	0	0	0	0	0	0	0	0	0	0	0	0	0	0	0	0	0	0	0	0	0	0	0	0	0
hsa-miR-6741-5p	0	0	0	0	0	1	0	0	4149	0	2	0	2	0	0	3243	0	0	0	0	0	76	0	0	0	173	0	0	0	0	16	0	0	0	0	0	0	0	0	0	0	0	1	0	0	0	0	0	0
hsa-miR-6743-3p	0	0	0	0	0	0	0	0	0	0	0	0	0	0	0	0	0	0	0	0	0	0	0	0	0	0	0	0	0	0	0	0	0	0	0	0	0	0	0	0	0	0	0	0	0	0	0	0	0
hsa-miR-6746-3p	0	0	0	0	0	0	0	0	0	0	0	0	0	0	0	0	0	0	2	0	0	0	0	0	0	0	0	0	0	0	0	0	0	0	0	0	0	1	0	0	1	0	0	0	0	0	0	0	0
hsa-miR-6746-5p	0	0	0	0	0	0	0	0	0	0	0	0	0	0	0	0	0	0	1	0	0	0	0	0	0	0	0	0	0	0	0	0	0	0	0	0	0	0	0	0	0	0	0	0	0	0	0	0	0
hsa-miR-6747-3p	0	0	0	0	0	0	0	0	0	0	0	0	0	0	0	0	0	0	0	0	0	0	0	0	0	0	0	0	0	0	0	0	0	0	0	0	0	0	0	0	0	0	0	0	0	0	0	0	0
hsa-miR-6748-3p	0	0	0	0	0	261	0	0	0	0	0	0	0	0	0	0	0	0	0	0	0	0	0	0	0	0	0	0	0	0	0	0	0	0	0	0	0	0	0	0	0	0	0	0	0	0	0	0	0
hsa-miR-6749-3p	0	0	0	0	0	0	0	1	4122	0	1	0	1	0	0	0	49	28	9	0	0	0	93	0	1	1	2036	319	15419	5	0	0	0	0	0	0	1	35	0	0	11	130	0	153	1	9	0	0	1
hsa-miR-6751-5p	0	0	0	0	3	0	1761	0	0	0	0	0	0	0	0	0	0	0	0	0	0	0	0	0	0	0	0	0	0	0	0	0	0	0	0	0	0	0	0	0	0	0	0	0	0	0	0	0	0
hsa-miR-675-3p	0	0	0	0	0	0	0	0	0	0	0	0	0	0	0	0	0	0	0	0	0	0	0	0	0	0	0	0	0	0	0	0	0	0	0	0	0	0	0	0	0	0	0	0	0	0	1	0	0
hsa-miR-6755-3p	0	0	0	0	0	0	0	0	0	0	0	0	0	0	0	0	0	0	0	1	94	0	0	0	0	0	0	0	0	0	0	0	0	0	0	0	0	0	0	0	0	0	0	0	0	0	0	0	0
hsa-miR-675-5p	0	0	0	1	0	0	0	0	0	0	0	0	0	0	0	0	0	0	0	0	0	0	0	0	0	0	0	0	0	0	0	0	0	0	0	0	0	0	0	0	0	0	0	0	0	0	0	0	0
hsa-miR-6756-3p	0	0	0	0	0	0	0	0	0	0	0	0	0	0	0	0	0	0	0	111	0	0	0	0	0	0	0	377	13861	5	0	0	0	0	0	0	0	1	0	0	0	0	0	0	1396	0	0	0	0
hsa-miR-6758-3p	0	0	0	0	0	0	0	0	0	0	0	0	0	0	0	0	0	0	1	0	0	0	0	0	0	0	0	0	0	0	0	0	0	0	0	0	0	0	0	0	0	0	0	0	0	0	0	0	0
hsa-miR-6758-5p	0	0	0	0	0	0	0	0	0	0	0	0	0	0	0	0	0	0	0	0	0	0	0	0	0	0	0	0	0	0	0	0	0	0	0	0	0	0	0	0	0	0	0	102	0	0	0	0	0
hsa-miR-6762-3p	0	0	0	0	0	0	0	0	0	0	0	0	0	0	0	0	0	0	0	1	0	0	0	0	0	0	0	0	0	0	0	0	0	0	0	0	0	0	0	0	0	0	0	0	0	0	0	0	0
hsa-miR-6763-5p	0	0	0	0	0	0	0	0	0	0	0	0	0	0	0	0	16	0	0	0	0	0	0	0	0	0	0	0	0	0	10	0	0	0	0	0	0	0	0	0	0	0	0	0	0	0	0	0	0
hsa-miR-676-3p	0	0	0	0	0	0	0	0	0	0	0	0	0	0	0	0	15	0	1	0	0	0	0	0	0	1	0	0	0	0	0	0	1	0	0	0	0	3	335	0	0	0	0	0	0	0	0	637	82
hsa-miR-6764-5p	0	0	0	0	0	0	0	0	0	0	0	0	0	0	0	0	0	0	0	0	0	0	0	0	0	0	0	0	0	0	41	0	0	0	0	0	0	0	0	0	0	0	0	0	0	1	0	0	0
hsa-miR-6766-3p	0	0	0	0	0	0	0	0	0	0	0	0	0	0	0	0	0	0	0	0	0	0	0	0	0	0	0	0	0	0	0	0	0	0	0	0	0	1	0	0	0	34	0	0	0	0	0	0	0
hsa-miR-6767-5p	0	0	0	0	0	0	0	0	0	0	0	0	0	0	0	0	0	182	0	0	0	0	0	0	0	0	0	0	0	0	0	0	0	0	0	0	0	0	0	0	0	0	0	0	0	0	0	0	0
hsa-miR-6770-3p	0	0	0	1	0	0	0	0	0	0	0	0	0	0	0	0	0	0	0	0	0	0	0	0	0	0	0	0	0	0	0	0	0	0	0	0	0	0	0	0	0	36	0	0	0	0	0	0	0
hsa-miR-6770-5p	0	0	0	0	0	0	0	0	0	0	0	0	0	0	0	0	0	0	0	0	0	0	0	0	0	1	0	0	0	0	0	0	0	0	0	0	0	0	0	0	0	0	0	0	0	0	0	0	0
hsa-miR-6771-3p	0	0	0	0	0	0	0	0	0	0	0	0	0	0	0	0	0	0	0	0	0	0	0	0	0	0	0	0	0	0	0	0	0	0	0	0	0	0	0	0	0	0	0	0	0	0	0	0	0
hsa-miR-6772-3p	0	0	0	0	0	0	0	0	0	0	0	0	0	0	0	0	0	0	0	0	0	0	0	0	0	0	0	0	0	0	0	0	0	0	0	0	0	0	0	0	0	0	0	0	0	0	0	0	0
hsa-miR-6775-3p	0	0	0	0	0	0	0	0	0	0	0	0	0	0	0	0	0	0	0	0	0	0	0	0	0	0	0	0	0	0	0	0	0	0	0	0	0	0	0	0	0	0	0	0	0	1	0	0	0
hsa-miR-6777-3p	0	0	0	0	0	207	0	0	0	0	1	0	0	0	0	0	0	0	0	1	0	0	0	0	0	34	0	0	0	0	0	0	0	0	0	0	0	0	0	1173	0	0	0	0	0	0	0	0	0
hsa-miR-6780a-5p	0	0	0	0	0	0	0	0	0	0	0	0	0	0	0	0	0	0	0	0	0	0	0	0	0	0	0	0	0	0	0	0	0	0	0	0	0	1	0	0	0	0	0	0	0	0	0	0	0
hsa-miR-6780b-5p	0	367	0	0	0	0	0	0	0	0	0	0	0	0	0	0	0	0	0	0	0	0	0	0	0	0	0	0	0	0	0	0	0	0	0	0	0	0	0	0	0	0	0	0	0	0	0	0	0
hsa-miR-6783-5p	0	0	0	0	0	0	0	0	0	0	0	0	0	0	0	0	0	0	0	1	0	0	0	0	0	0	0	0	0	0	0	0	0	0	0	0	0	0	0	0	0	0	0	0	0	0	0	0	0
hsa-miR-6789-3p	0	0	0	0	0	0	0	0	0	0	0	0	0	0	0	0	0	0	0	0	0	0	0	0	0	0	0	0	0	0	0	0	0	0	0	0	0	0	0	0	0	131	0	29	0	0	0	0	0
hsa-miR-6791-3p	0	0	0	0	0	0	0	0	0	0	0	0	0	0	0	0	0	0	0	0	0	0	0	0	0	0	0	0	0	0	0	0	0	0	0	0	0	0	0	0	0	0	0	0	0	0	0	0	0
hsa-miR-6793-3p	0	0	0	0	0	0	0	0	0	0	0	0	0	0	0	0	0	0	0	0	0	0	0	0	0	1	0	0	0	0	0	0	0	0	0	0	0	0	0	0	0	0	0	0	0	0	0	0	0
hsa-miR-6793-5p	0	0	0	0	0	0	0	0	0	0	0	0	0	0	0	0	0	0	0	0	0	0	0	311	0	31	0	0	0	0	0	0	0	0	0	0	0	0	0	0	0	0	0	0	0	0	0	0	0
hsa-miR-6794-3p	0	0	0	0	0	0	0	0	0	0	0	0	0	0	0	0	0	0	0	0	0	0	0	0	0	0	0	0	0	0	0	0	0	0	0	0	0	0	0	0	0	0	0	0	0	0	0	0	0
hsa-miR-6795-3p	0	0	0	1	0	0	0	0	0	0	0	0	0	0	0	0	0	0	0	0	0	0	0	0	0	0	0	0	0	0	0	0	0	0	0	0	0	0	0	0	0	0	0	0	0	0	0	0	0
hsa-miR-6798-3p	0	0	0	0	0	0	0	0	0	0	0	0	0	0	0	0	0	0	0	0	0	0	0	0	0	0	0	0	0	0	0	0	0	0	0	0	0	0	0	0	0	0	0	0	0	0	0	0	0
hsa-miR-6800-5p	0	0	0	0	0	0	0	0	0	0	0	0	0	0	0	0	0	0	0	0	0	0	0	376	0	0	0	0	0	0	0	0	0	0	1	0	0	0	0	0	0	0	0	94	0	0	0	0	0
hsa-miR-6801-5p	0	0	0	0	0	0	0	0	0	0	0	0	0	0	0	0	0	0	0	0	0	0	0	0	0	0	0	0	0	0	88	0	0	0	0	0	0	0	0	0	0	0	0	0	0	0	0	0	0
hsa-miR-6802-3p	0	0	1	0	0	0	0	0	0	0	0	0	0	0	0	0	0	0	0	0	0	0	0	0	0	0	0	0	0	0	0	0	0	0	0	0	0	0	0	0	0	0	0	0	0	0	0	0	0
hsa-miR-6802-5p	0	115	0	0	0	0	0	0	0	0	0	0	0	0	0	0	0	0	0	0	0	0	0	0	0	0	0	0	0	0	0	0	0	0	0	0	0	0	0	0	0	0	0	0	0	0	0	0	1
hsa-miR-6803-3p	0	0	0	1542	2	0	1544	293	8629	0	1139	677	3	1457	0	0	29	91	0	3	148	0	245	2453	0	591	91	0	0	0	0	1	0	302	694	9	1	130	0	777	7	146	1	64	0	1	0	1	0
hsa-miR-6804-3p	0	0	0	0	0	0	0	0	0	0	0	0	0	0	0	0	0	0	0	0	0	0	0	0	0	103	0	0	0	0	0	0	0	0	0	0	0	0	0	0	0	0	0	0	0	0	0	0	0
hsa-miR-6804-5p	0	0	0	0	0	0	0	0	0	0	0	0	0	0	0	0	20	125	0	0	166	0	0	0	0	0	0	0	0	0	0	0	0	0	0	0	0	1	0	0	0	332	0	130	0	0	0	0	0
hsa-miR-6805-5p	0	0	1341	0	0	0	0	0	2392	0	2	0	1	0	0	4609	0	0	0	0	287	130	0	0	0	0	0	0	0	0	115	1	1	0	0	0	0	0	0	0	0	0	0	124	0	0	0	0	0
hsa-miR-6807-3p	0	0	0	0	0	0	0	0	0	0	0	0	0	0	0	0	0	0	0	0	0	0	0	0	0	0	0	0	0	0	10	0	0	0	0	0	0	0	0	0	0	0	0	0	0	0	0	0	0
hsa-miR-6808-3p	0	0	0	1	0	0	0	0	0	0	0	0	0	0	0	0	0	0	0	1	0	0	0	0	0	1	0	0	0	0	0	0	0	0	0	0	0	0	0	0	0	75	0	0	0	1	0	0	0
hsa-miR-6809-5p	0	1	0	0	0	1	0	0	0	0	0	0	0	0	0	0	0	0	0	0	0	0	0	0	0	0	0	0	0	0	162	0	1	1	0	0	0	0	0	0	0	0	0	0	0	0	0	1516	1
hsa-miR-6810-3p	0	0	0	1	0	0	0	0	0	0	0	0	0	0	0	0	0	0	0	0	0	0	0	0	0	0	0	1	1	0	0	0	0	0	0	0	0	0	0	0	0	0	0	0	0	0	0	0	0
hsa-miR-6812-3p	0	0	0	1	0	0	575	0	0	0	0	0	0	0	0	0	0	0	0	0	0	0	0	0	0	0	0	0	0	0	0	0	0	0	0	0	0	0	0	0	0	0	0	0	0	0	0	0	0
hsa-miR-6813-3p	0	0	0	0	0	0	0	0	0	0	0	0	0	0	0	0	0	1	0	0	0	0	0	0	0	0	0	0	0	0	0	0	0	0	0	0	0	0	628	0	0	0	0	0	0	0	0	0	0
hsa-miR-6815-3p	0	0	0	0	0	0	0	0	0	0	0	0	0	0	0	0	0	0	0	0	0	0	0	0	0	0	0	0	0	0	0	0	0	0	0	0	0	0	0	0	0	0	0	0	0	0	0	0	0
hsa-miR-6817-3p	0	0	0	0	0	0	0	0	0	0	0	0	0	0	0	0	74	0	1	0	107	0	0	0	0	1	0	0	0	0	0	0	0	0	0	0	0	0	0	0	0	0	0	0	0	0	0	0	0
hsa-miR-6819-3p	0	1	3	337	0	0	169	244	0	0	0	0	0	88	0	4416	0	0	0	0	0	88	0	420	229	311	0	0	0	0	0	1	1	0	117	0	1	278	0	0	15	102	0	0	0	1	0	1	1
hsa-miR-6820-3p	0	0	0	0	0	0	0	0	0	0	0	0	0	0	0	0	0	0	0	0	0	0	0	0	0	0	0	0	0	0	0	0	0	0	0	0	0	0	0	0	0	0	0	0	0	0	0	0	0
hsa-miR-6820-5p	0	0	0	0	0	0	0	0	0	0	0	0	0	0	0	0	0	0	0	0	0	0	0	0	0	0	0	0	0	0	0	0	0	0	0	0	0	0	0	0	0	0	0	0	0	0	0	0	0
hsa-miR-6821-3p	0	0	0	0	0	0	0	0	0	0	0	0	0	0	0	0	0	0	0	0	0	0	0	0	0	0	0	0	0	0	0	0	0	0	0	0	0	0	0	0	0	0	0	0	0	0	0	0	0
hsa-miR-6821-5p	0	0	0	0	0	0	0	0	0	0	0	0	0	0	0	0	0	0	0	0	0	0	0	1067	0	0	0	0	0	0	0	0	0	0	2	0	4	0	327	0	0	0	0	0	0	0	0	0	0
hsa-miR-6824-3p	0	0	0	0	0	0	0	0	0	0	0	0	0	0	0	0	0	0	0	0	0	0	0	0	0	0	0	0	0	0	0	0	0	0	0	0	0	0	0	0	0	0	0	0	0	0	0	0	0
hsa-miR-6829-3p	0	0	0	0	0	0	0	0	0	0	0	0	0	0	0	0	0	0	0	0	0	0	0	0	0	1	0	0	0	0	64	0	0	0	0	0	0	0	0	0	0	0	0	0	0	0	0	0	0
hsa-miR-6833-3p	0	0	0	2	0	0	0	0	0	0	0	0	0	0	0	0	1	0	0	0	82	0	0	0	0	0	0	0	0	0	0	0	0	0	0	0	0	0	0	0	0	0	0	0	0	0	0	0	0
hsa-miR-6836-3p	0	0	0	1	0	0	0	0	0	0	0	0	0	0	0	0	0	0	0	0	0	0	0	0	0	1	0	0	0	0	0	0	0	0	0	0	0	0	0	0	0	0	0	0	0	0	0	0	0
hsa-miR-6841-5p	0	0	0	0	0	0	0	0	0	0	0	0	0	0	0	0	0	0	0	0	0	0	0	0	0	0	0	0	0	0	0	0	0	0	0	0	0	1	0	0	0	0	0	0	0	0	0	0	0
hsa-miR-6842-3p	0	0	0	3	0	0	0	0	0	0	0	0	0	0	0	5159	0	0	3	2	0	252	0	0	1	20	0	0	0	2	225	0	0	0	0	0	0	19	0	0	4	125	0	26	1	4	0	155	878
hsa-miR-6842-5p	0	0	0	0	0	0	0	0	0	0	0	0	0	0	0	0	20	71	0	0	0	0	0	0	0	0	0	0	0	0	14	0	0	0	0	0	0	0	0	0	0	0	0	0	0	0	0	0	0
hsa-miR-6843-3p	0	0	0	0	0	0	0	0	0	0	0	0	0	0	0	0	0	50	1	0	0	0	0	0	0	129	0	0	0	0	0	0	0	0	0	0	0	0	0	0	1	1	0	0	0	0	0	0	0
hsa-miR-6845-3p	0	0	0	0	0	0	0	0	0	0	0	0	0	0	0	0	0	0	0	0	0	0	0	0	0	0	0	0	0	0	0	0	0	0	0	0	0	0	0	0	0	0	0	0	0	0	0	0	0
hsa-miR-6848-5p	0	0	0	0	0	0	0	0	0	0	0	0	0	0	0	0	0	0	0	0	0	0	0	0	0	0	0	0	0	0	0	0	0	0	0	0	0	0	0	0	0	0	0	0	0	0	0	0	0
hsa-miR-6849-3p	0	0	0	0	0	0	0	0	0	0	0	0	0	0	0	0	0	0	0	0	0	0	0	0	0	0	0	0	0	0	0	0	0	0	0	0	0	3	0	0	0	0	0	0	0	0	0	0	0
hsa-miR-6850-5p	0	0	0	0	1	0	0	0	0	0	0	0	0	679	0	0	0	0	0	0	0	0	0	0	0	0	0	0	0	0	0	0	0	0	0	0	0	0	1545	0	0	0	0	394	0	0	0	0	0
hsa-miR-6851-3p	0	0	0	0	0	0	0	0	0	0	0	0	0	0	1	0	0	0	0	0	0	0	0	0	0	0	0	0	0	0	0	0	0	0	0	0	0	0	0	0	0	0	0	0	0	0	0	0	0
hsa-miR-6852-5p	0	0	0	0	0	0	0	0	0	0	0	0	0	0	0	0	0	0	0	0	0	0	0	0	0	215	0	0	0	0	871	0	0	0	0	0	0	0	0	0	0	0	0	0	0	0	0	0	0
hsa-miR-6853-3p	0	1	0	1	0	0	0	0	0	0	0	0	0	0	0	0	0	0	0	0	0	0	0	0	0	0	0	0	0	0	0	0	0	0	0	0	0	0	0	0	0	0	0	0	0	0	0	0	0
hsa-miR-6859-3p	0	0	0	0	0	0	0	0	0	0	0	0	0	0	0	0	0	0	0	0	0	0	0	0	0	0	0	0	0	0	0	0	0	0	0	0	0	1	0	0	0	0	0	0	0	0	0	0	0
hsa-miR-6867-3p	0	0	0	0	0	0	0	0	0	0	0	0	0	0	0	0	0	0	0	0	0	0	0	0	0	0	0	0	0	0	0	0	0	0	0	0	0	0	0	0	0	0	0	0	0	0	0	0	0
hsa-miR-6868-3p	0	0	0	0	0	0	0	1	0	0	0	0	0	0	0	0	0	0	0	0	0	0	0	0	0	0	0	0	0	0	0	0	0	0	0	0	0	0	0	0	1	0	0	0	0	0	0	0	0
hsa-miR-6869-5p	0	0	0	0	0	836	0	0	0	0	0	0	0	0	0	0	0	153	0	0	0	0	825	0	0	0	0	0	0	0	0	0	0	0	0	0	0	0	0	0	0	0	0	0	0	0	0	0	0
hsa-miR-6870-3p	0	0	0	0	0	0	0	0	0	0	0	0	0	0	0	0	0	0	0	0	0	0	0	272	0	0	0	0	0	0	0	0	0	0	0	0	1	0	0	0	0	0	0	0	0	0	0	0	0
hsa-miR-6875-3p	0	0	0	0	0	0	0	0	0	0	0	0	0	0	0	0	0	0	0	0	0	0	0	0	0	0	0	0	0	0	0	0	0	0	0	0	0	0	0	0	0	0	0	0	0	0	0	0	0
hsa-miR-6875-5p	0	0	0	0	0	0	0	0	0	0	0	0	0	0	0	0	0	0	0	0	0	0	0	0	0	0	0	0	0	0	0	0	0	0	0	0	0	0	0	0	0	0	0	0	0	0	0	1	0
hsa-miR-6876-3p	0	0	0	0	0	0	0	0	0	0	0	0	0	0	0	0	0	0	0	0	0	0	0	0	0	1	0	0	0	0	0	0	0	0	0	0	0	0	0	0	0	0	0	0	0	0	0	0	0
hsa-miR-6877-5p	0	0	0	0	0	0	0	0	0	0	0	0	0	130	0	0	1	0	0	0	0	0	0	0	0	0	0	0	0	0	0	0	0	0	0	0	0	0	0	0	0	0	0	0	0	0	0	0	0
hsa-miR-6878-3p	0	0	0	0	0	0	0	0	0	0	0	0	0	0	0	0	0	0	0	0	0	0	0	0	0	0	0	0	0	0	0	0	0	0	0	0	0	0	0	0	0	0	0	0	0	0	0	0	0
hsa-miR-6879-3p	0	0	0	0	0	0	0	0	0	0	0	0	0	0	0	0	0	0	0	0	0	0	0	0	0	0	0	0	0	0	0	0	0	0	0	0	0	0	0	0	0	0	0	38	0	0	0	0	0
hsa-miR-6880-3p	0	0	0	0	0	0	0	0	0	0	0	0	0	0	0	0	0	0	0	0	0	0	0	0	0	57	0	0	0	0	0	0	0	0	78	0	0	0	0	0	0	0	0	0	0	0	0	0	0
hsa-miR-6881-5p	0	136	0	0	0	0	0	0	0	0	0	0	0	0	0	0	0	0	0	0	0	0	0	0	0	0	0	0	0	0	0	0	0	0	0	0	0	0	0	0	0	0	0	0	0	0	0	0	0
hsa-miR-6882-3p	0	0	0	0	0	0	0	0	0	0	0	0	0	0	0	0	0	0	0	0	0	0	0	0	0	0	0	0	0	0	0	0	0	0	0	0	0	0	0	0	0	0	0	47	0	0	0	0	0
hsa-miR-6882-5p	0	0	0	0	0	0	0	0	0	0	0	0	0	0	0	0	0	0	0	0	0	0	0	0	0	1	0	0	0	0	14	0	0	0	0	0	0	0	0	0	0	0	0	24	0	0	0	0	0
hsa-miR-6883-3p	0	0	0	0	0	0	0	0	0	0	0	0	0	0	0	0	0	0	0	0	0	0	0	0	0	0	0	0	0	0	0	0	0	0	0	0	0	0	0	0	0	0	0	0	0	0	0	0	0
hsa-miR-6884-5p	0	0	0	0	0	0	0	0	0	0	0	0	0	0	0	0	0	0	0	0	0	0	0	0	0	0	0	0	0	0	0	0	0	0	0	0	0	0	0	0	0	0	0	0	0	0	0	0	0
hsa-miR-6885-3p	0	0	0	0	0	0	0	0	0	0	0	0	0	0	0	0	0	0	0	0	0	0	0	0	0	0	0	0	0	0	0	0	0	0	0	0	0	0	0	0	0	0	0	0	0	0	0	0	1
hsa-miR-6887-3p	0	0	0	0	0	0	0	0	0	0	0	0	0	0	0	0	0	0	0	0	0	0	0	0	0	0	0	0	0	0	0	0	0	0	0	0	0	0	0	0	0	0	0	0	0	0	0	0	0
hsa-miR-6891-5p	0	0	0	0	0	0	0	1	0	0	0	0	0	0	0	2	0	0	0	0	0	0	2	0	1	0	0	0	0	0	0	0	0	0	0	0	0	0	0	0	0	0	0	0	0	0	0	0	0
hsa-miR-6892-5p	0	0	0	0	0	1	0	0	0	0	0	0	0	0	0	0	0	0	0	0	0	0	0	0	0	0	0	0	0	0	0	0	0	0	0	0	0	0	0	0	0	0	0	0	0	0	0	0	0
hsa-miR-6893-3p	0	0	0	0	0	0	0	0	0	0	0	0	0	0	0	0	0	31	0	0	0	0	0	0	0	0	0	0	0	0	0	0	0	0	0	0	0	0	0	0	0	0	0	0	0	0	0	0	0
hsa-miR-6894-3p	0	0	1	0	0	0	0	0	0	0	0	0	0	453	1	0	0	92	0	0	0	0	0	508	473	99	0	0	0	0	0	1257	3	0	0	2	0	0	0	0	0	0	0	0	0	0	0	1	0
hsa-miR-6894-5p	0	0	0	0	0	0	0	0	0	0	0	0	0	0	0	0	0	0	0	0	0	0	0	0	0	0	0	0	0	0	72	0	0	0	0	0	0	0	0	0	0	0	0	0	0	0	0	0	0
hsa-miR-708-5p	0	0	1	8	0	0	0	1	0	0	0	0	0	0	0	0	0	0	0	0	0	0	0	0	0	12	0	0	0	0	0	1	0	0	2	1	0	8	0	0	1	1	0	0	0	1	0	0	0
hsa-miR-7108-3p	0	0	0	0	0	0	0	0	0	0	0	0	0	0	0	3748	0	0	0	0	0	76	0	0	0	0	0	0	0	0	0	0	0	0	0	0	0	0	0	0	0	0	0	0	0	0	0	0	0
hsa-miR-7108-5p	0	0	0	0	0	0	0	0	0	0	0	0	0	0	0	0	0	0	0	0	0	0	0	0	0	0	0	0	0	0	0	0	0	0	0	0	0	0	0	0	0	0	0	0	0	0	0	0	0
hsa-miR-7109-5p	0	0	0	0	0	0	0	0	0	0	0	0	0	0	0	0	0	0	0	0	0	0	0	0	0	0	0	0	0	0	8	0	0	0	0	0	0	0	0	0	0	0	0	0	0	0	0	0	0
hsa-miR-7110-3p	0	0	0	0	0	0	0	0	0	0	0	0	0	0	0	0	0	0	0	0	0	0	0	0	0	0	0	0	0	0	0	0	0	0	0	0	0	0	0	0	0	0	0	0	0	0	0	0	0
hsa-miR-7112-3p	0	0	0	0	0	0	0	0	0	0	0	0	0	0	0	0	0	0	0	0	0	0	0	0	0	0	0	0	0	0	0	0	0	0	0	0	0	0	0	0	0	0	0	0	0	1	0	0	0
hsa-miR-7113-3p	0	0	0	0	0	0	0	0	0	0	0	0	0	0	0	0	0	0	0	0	0	0	0	0	0	0	0	0	0	0	0	0	0	0	0	0	0	0	0	0	1	0	0	0	0	0	0	0	0
hsa-miR-7113-5p	0	0	0	0	0	0	0	0	0	0	0	0	0	0	0	0	0	0	0	0	0	0	0	0	0	0	0	0	0	0	0	0	0	0	0	0	0	0	0	0	0	0	0	0	0	0	0	0	0
hsa-miR-7114-3p	0	0	0	0	0	0	0	0	0	0	0	0	0	0	0	0	0	0	0	0	0	0	0	0	0	0	0	0	0	0	0	0	0	0	0	0	0	0	0	0	0	0	0	0	0	0	0	0	0
hsa-miR-7-1-3p	1	3343	2	1017	268	2472	410	5	2135	1	53	4	1207	3	6	0	175	460	53	11	953	0	1159	0	1183	349	6	4	2	1306	4596	0	5	324	193	1	4	164	1040	0	27	783	1	483	2	19	0	1439	3755
hsa-miR-7155-3p	0	0	0	0	0	0	0	0	0	0	0	0	0	0	0	0	0	0	0	0	0	0	0	505	0	0	0	0	0	0	0	0	0	0	0	0	0	0	0	0	0	0	0	0	0	0	0	0	0
hsa-miR-7156-3p	0	0	0	0	0	0	0	0	0	0	0	0	0	0	0	0	0	0	0	0	0	0	0	0	0	0	0	0	0	0	0	0	0	0	0	0	0	3	0	0	0	0	0	0	0	0	0	0	0
hsa-miR-7158-3p	0	0	0	0	0	0	0	0	0	0	0	0	0	1	0	0	0	0	0	0	0	0	0	0	0	0	0	0	0	0	0	0	0	0	0	0	0	1	0	0	1	0	0	0	0	1	0	0	0
hsa-miR-7-2-3p	0	0	0	2	0	0	0	0	0	0	0	0	0	0	0	0	0	0	0	0	0	0	0	0	0	5	0	0	0	0	0	0	0	0	0	0	0	0	0	0	0	0	0	0	0	0	0	0	0
hsa-miR-744-3p	0	2	0	6	0	0	0	1	0	0	0	0	0	0	0	0	0	0	6	0	180	0	1	0	0	12	0	0	0	0	43	0	0	0	0	0	0	16	0	0	2	0	0	0	0	3	0	0	0
hsa-miR-744-5p	0	3370	3821	40	0	1072	798	2	4247	0	6	2	4	1	0	5212	79	644	6	3	368	358	0	0	153	966	0	0	0	0	3178	8	0	10	1	2	0	38	395	1	3	380	3	39	0	1	0	2380	2757
hsa-miR-758-3p	0	0	0	7	0	0	0	0	0	0	0	0	0	0	0	0	0	0	2	0	0	0	0	0	0	3	0	0	0	0	0	0	0	0	0	0	0	1	0	0	0	0	0	0	0	1	0	0	0
hsa-miR-758-5p	0	0	0	0	0	0	0	0	0	1	0	0	0	0	0	0	0	0	1	0	0	0	0	0	0	2	0	0	0	0	0	0	0	0	0	0	0	0	0	0	1	0	0	0	0	0	0	0	0
hsa-miR-7-5p	436	492	4431	273	52	4224	9345	818	6526	2	7886	248	6649	17190	15	14875	1039	6620	347	4160	2092	1293	9034	1620	238	2515	12791	5	2	1866	127	666	13	1901	451	1236	18	1057	10710	3130	206	7840	857	1159	9077	138	0	2197	749
hsa-miR-760	0	824	1	1	0	1	0	0	0	0	0	0	0	1	1	0	103	135	2	0	0	0	0	0	1	2	0	0	0	0	191	0	2	0	975	2	1	9	0	0	4	0	0	0	0	2	0	1631	175
hsa-miR-7641	0	0	0	0	0	0	0	0	0	0	0	0	0	0	0	0	0	0	0	0	0	0	0	0	0	0	0	0	0	0	0	0	0	0	0	0	0	0	0	0	0	0	0	0	0	0	0	0	0
hsa-miR-765	0	0	0	1	0	0	0	0	0	0	0	0	0	0	0	0	0	0	0	0	0	0	0	0	0	0	0	0	0	0	0	0	0	0	0	0	0	0	0	0	0	0	0	0	0	0	0	0	0
hsa-miR-766-3p	0	42	0	6	0	0	686	0	0	0	0	0	0	0	0	0	48	0	2	6	0	0	0	73	1	6	1	0	0	0	88	154	1	0	0	1	1	2	0	0	0	0	0	0	1	1	0	2	1
hsa-miR-766-5p	0	0	0	0	0	0	0	0	0	0	0	0	0	0	0	0	0	81	0	0	0	0	0	0	0	0	0	3	1	0	64	0	0	0	0	0	0	2	0	0	0	0	0	0	0	0	0	0	0
hsa-miR-767-3p	0	0	0	0	0	0	0	0	0	0	0	0	0	0	0	0	0	0	0	0	0	0	0	0	0	0	0	0	0	0	0	0	0	0	0	0	0	1	0	0	0	0	0	0	0	0	0	0	0
hsa-miR-767-5p	0	0	0	0	0	0	0	0	0	0	0	0	0	0	0	0	0	0	0	0	0	0	0	0	0	1	0	0	0	0	0	0	0	0	0	0	0	2	0	0	0	0	0	0	0	0	0	0	0
hsa-miR-769-3p	0	0	2	14	0	0	0	0	0	0	0	1	0	2	1	0	0	1	15	0	0	0	0	2	0	18	1	0	0	0	0	0	0	0	0	0	0	65	0	0	14	0	0	0	0	16	0	0	0
hsa-miR-769-5p	0	0	0	10	0	0	0	0	0	0	0	0	0	1	0	0	0	0	0	0	0	0	0	0	0	16	0	0	0	0	0	0	0	0	0	2	0	3	0	0	0	0	0	0	0	1	0	0	0
hsa-miR-7704	0	1	0	3	0	0	0	0	0	0	0	0	0	0	0	0	0	0	1	4	0	0	0	1	0	1	0	0	0	0	0	1	0	0	0	0	0	11	0	0	0	0	0	0	1	3	0	0	0
hsa-miR-7705	0	0	0	0	0	0	0	0	0	0	0	0	0	1124	0	0	0	0	0	1	0	0	0	0	0	0	0	0	0	0	28	0	0	0	0	0	0	0	0	0	0	0	0	0	0	0	0	0	0
hsa-miR-770-5p	0	0	0	11	0	0	0	1	0	0	0	0	0	0	0	0	0	0	3	0	0	0	0	0	0	9	0	0	0	0	0	0	1	0	0	0	0	7	0	0	0	0	0	0	0	0	0	0	0
hsa-miR-7706	0	0	0	0	0	0	0	0	0	0	0	0	0	0	0	0	59	0	0	0	0	0	0	0	0	0	0	0	0	0	0	0	0	0	0	0	0	0	0	0	0	123	0	13	0	0	0	0	0
hsa-miR-7843-5p	0	0	0	0	0	0	0	0	0	0	0	0	0	0	0	0	0	0	0	0	0	0	0	0	0	0	0	0	0	0	0	0	0	0	0	0	0	0	0	0	0	0	0	0	0	0	0	0	0
hsa-miR-7845-5p	0	0	0	0	0	0	0	0	0	0	0	0	0	0	0	0	0	0	1	0	0	0	0	0	0	2	0	0	0	0	41	0	0	0	0	0	0	0	0	0	0	0	0	0	0	0	0	0	0
hsa-miR-7849-3p	0	0	0	0	0	0	0	0	2018	0	3	0	1	0	0	1	0	0	0	0	0	0	0	0	0	29	0	0	0	0	13	0	0	0	0	0	0	0	0	0	0	0	1	0	0	0	0	0	0
hsa-miR-7850-5p	0	0	0	0	0	0	0	0	0	0	0	0	0	0	0	0	0	0	0	0	0	0	0	0	0	0	0	0	0	0	0	0	0	0	0	0	0	0	0	0	0	0	0	0	0	0	0	0	0
hsa-miR-7854-3p	0	0	0	0	0	444	0	0	1	0	45	0	2818	0	0	0	0	0	0	0	0	0	0	0	0	0	0	0	0	0	0	0	1	0	0	0	0	0	0	0	0	0	1	0	0	0	0	0	0
hsa-miR-7855-5p	0	0	0	0	0	0	0	0	192	0	0	0	0	0	0	0	0	0	0	0	0	0	0	0	0	0	0	0	0	0	0	0	0	0	0	0	0	1	0	0	0	0	0	0	0	0	0	0	0
hsa-miR-7856-5p	0	168	0	0	0	0	0	0	0	0	0	0	0	0	0	0	0	0	0	0	0	0	0	0	0	0	0	0	0	0	0	1	0	2	0	0	0	0	0	0	0	0	0	0	0	0	0	621	3
hsa-miR-7975	0	0	0	2	0	0	0	0	0	0	0	0	0	0	0	0	0	0	0	0	0	0	0	0	0	2	0	0	0	0	38	0	0	0	0	0	0	0	0	0	0	0	0	0	0	0	0	0	0
hsa-miR-7976	0	0	0	0	0	0	0	0	0	0	0	0	0	0	0	0	0	0	0	0	0	0	0	0	0	0	0	0	0	0	0	0	0	0	0	0	0	0	701	0	0	94	0	0	0	0	0	0	0
hsa-miR-7977	512	2	4	4030	785	304	939	2	7776	1	6044	345	9	475	1	2513	192	244	8	2	807	103	1617	1629	232	999	6	515	7330	1396	19	563	1	0	3822	2	122	24	517	966	1	318	0	253	0	8	0	3	2
hsa-miR-7978	0	0	0	0	0	0	0	0	0	0	0	0	0	0	0	0	0	0	0	0	0	0	0	0	0	1	0	0	0	0	0	0	0	0	0	0	0	0	0	0	0	0	0	0	0	0	0	0	0
hsa-miR-8485	0	307	0	0	0	0	21	0	0	0	0	0	0	0	0	0	0	0	0	0	0	0	0	0	0	0	0	5	0	1208	32	0	1	247	0	0	0	0	0	0	0	0	0	0	1	0	0	1	0
hsa-miR-873-3p	0	0	0	0	0	0	0	0	0	0	0	0	0	0	0	0	0	0	0	0	0	0	0	0	0	0	0	0	0	0	0	0	0	0	0	0	0	0	0	0	0	0	0	0	0	0	0	0	0
hsa-miR-873-5p	0	0	0	0	0	0	0	0	0	0	0	0	0	0	0	0	0	0	0	0	0	0	0	0	0	0	0	0	0	0	0	0	0	0	0	0	0	1	0	0	0	0	0	0	0	0	0	0	0
hsa-miR-874-3p	0	26	526	31	0	156	0	3	0	0	0	0	0	1	0	0	0	1	12	1	0	0	0	0	0	30	0	0	0	0	116	0	0	1	2	0	0	53	1	0	7	0	0	98	0	4	0	0	0
hsa-miR-874-5p	0	0	0	6	0	0	0	0	0	0	0	1	0	0	0	0	0	0	1	0	0	0	0	0	0	5	1	0	0	0	0	0	0	0	0	0	0	3	0	0	2	0	0	0	0	0	0	0	0
hsa-miR-876-3p	0	0	1	0	0	0	0	0	0	0	0	0	0	0	0	0	0	86	0	0	0	0	0	0	0	4	1	0	0	0	0	0	0	0	1	0	0	8	0	0	0	0	0	0	0	0	0	0	0
hsa-miR-877-3p	0	0	0	0	0	0	0	0	0	0	0	0	0	0	0	0	0	0	0	0	0	0	0	0	1	2	0	0	0	0	0	0	0	0	0	0	0	3	0	0	1	0	0	0	0	0	0	0	0
hsa-miR-877-5p	2	2975	500	10156	2845	807	26466	15655	359	7	7146	458	6125	9	253	10663	601	1384	2	61	373	356	5793	2923	3	3888	7	1	0	2	987	8	25	89	9786	9426	11	15	4008	2	2	135	2989	483	460	1	1	9995	5
hsa-miR-885-3p	244	0	0	1	0	0	0	4	0	1	0	0	4	1	1	0	295	0	1	0	331	0	1	1884	1	1	3755	467	7254	2	2	0	0	25	1	1	2	4	0	0	1	0	1	272	0	0	0	1	0
hsa-miR-885-5p	733	1	5	50	4	0	312	6	6124	2	4531	2	7	817	5	0	27	65	22	0	133	0	4	235	11	428	1086	5266	6385	1766	0	2	1	1	1	776	4	71	0	5	16	284	4	30	0	944	0	2	2
hsa-miR-887-3p	0	0	0	1	0	0	0	1	0	0	0	0	0	0	0	0	0	0	0	0	0	0	0	0	0	1	0	0	0	0	0	0	0	0	0	0	0	3	0	0	1	0	0	0	0	1	0	0	0
hsa-miR-888-5p	0	0	0	1	0	0	0	0	0	0	0	0	0	0	0	0	0	0	0	0	0	0	0	0	0	0	0	0	0	0	0	0	0	0	0	0	0	2	0	0	0	0	0	0	0	0	0	0	0
hsa-miR-889-3p	0	855	3	415	0	0	2	1	0	0	0	1	0	1	2	0	0	0	28	2	52	0	0	0	0	39	1	0	0	0	164	0	1	1	0	0	0	58	490	0	9	1	0	0	0	17	0	718	0
hsa-miR-889-5p	0	0	0	1	0	0	0	0	0	0	0	0	0	0	0	0	0	0	0	0	0	0	0	0	0	0	0	0	0	0	0	0	0	0	0	0	0	1	0	0	0	0	0	0	0	0	0	0	0
hsa-miR-890	0	0	0	0	0	0	0	0	0	0	0	0	0	0	0	0	0	0	0	0	0	0	0	0	0	0	0	0	0	0	0	0	0	0	0	0	0	0	0	0	0	0	0	0	0	0	0	0	0
hsa-miR-891a-5p	0	0	0	3	0	0	0	0	0	0	0	0	0	0	0	0	0	0	0	0	0	0	0	0	0	2	0	0	0	0	0	0	0	0	0	0	0	1	0	0	2	108	0	0	0	0	0	0	0
hsa-miR-891b	0	0	0	0	0	0	0	0	0	0	0	0	0	0	0	0	0	0	0	0	0	0	0	0	0	0	0	0	0	0	0	0	0	0	0	0	0	0	0	0	0	0	0	0	0	0	0	0	0
hsa-miR-892a	0	0	0	0	0	0	0	0	0	0	0	0	0	0	0	0	0	0	0	0	0	0	0	0	0	0	0	0	0	0	0	0	0	0	0	0	0	0	0	0	0	0	0	0	0	0	0	0	0
hsa-miR-92a-1-5p	0	0	0	0	0	0	0	0	0	0	0	0	0	0	0	0	0	0	0	0	0	0	0	0	0	0	0	0	0	0	0	0	0	0	0	0	0	0	0	0	0	0	0	0	0	0	0	0	0
hsa-miR-92a-3p	448541	76119	122278	976246	68140	3531093	1155863	55282	2900874	77	2061203	46715	1454309	1903955	1812	1869414	300815	1169897	179639	291107	289246	92806	658841	510114	50877	954122	404843	2094960	989254	1341766	77675	516317	51688	593674	162188	972112	9877	398994	942057	728014	67348	1971027	93551	725959	1226846	571518	313	21262	53132
hsa-miR-92b-3p	3348	5	8	4569	3	2105	3115	769	101590	1	21131	98	19489	9523	4	98572	429	3390	730	21948	1908	1421	1649	4432	471	4701	417	23108	60813	1129	31	445	5	753	381	35	110	3580	13062	40287	392	4199	12125	1215	33987	12316	0	5	1
hsa-miR-92b-5p	233	3	8903	682	0	653	1906	7	0	0	5	2	5	2908	2	0	169	1071	57	0	217	0	1	2	7	931	14465	14735	4	0	234	0	7	25	395	50	2	99	524	0	22	795	2305	231	0	16	0	3	1
hsa-miR-93-3p	0	0	0	86	0	0	0	0	0	0	0	0	0	0	0	0	0	0	0	0	0	0	0	0	0	0	0	0	0	0	0	0	0	0	0	0	0	0	0	0	0	39	0	88	0	0	0	0	0
hsa-miR-935	398	2	2	92	2	0	3	7	0	1	0	4	0	3	2	0	0	24	15	0	0	0	4	0	3	118	2	0	0	0	21	2	4	1	2	1	1	64	3	0	7	77	0	0	0	5	0	1	0
hsa-miR-93-5p	4919	4092	1621	4194	1088	65236	49155	3283	45872	7	55596	702	53008	63570	81	38266	46378	206236	1546	2204	18410	724	15206	8120	195	15052	27317	22099	7402	61383	7702	632	8	2221	1722	3095	22	3931	73076	17221	483	158813	1240	98179	17137	12822	97	3499	4351
hsa-miR-937-3p	0	0	0	0	0	0	0	0	0	0	0	0	0	0	0	2	0	0	0	0	0	0	0	0	0	0	0	0	0	0	0	0	0	0	0	0	0	0	0	0	0	0	0	0	0	0	0	0	0
hsa-miR-939-5p	0	0	0	0	0	0	0	0	0	0	0	0	0	0	0	0	0	1	0	0	0	0	0	0	0	0	0	0	0	0	0	0	0	0	0	0	0	0	0	0	0	0	0	0	0	0	0	0	0
hsa-miR-9-3p	0	15	18	465	7	0	7	57	0	0	0	19	0	38	20	0	5	13	297	0	0	0	12	5	20	613	21	0	0	0	176	1	17	5	34	18	25	1003	15	0	232	2	0	2	0	139	0	17	10
hsa-miR-940	0	0	0	3	0	0	0	0	0	0	0	0	0	0	0	0	0	1	1	2	0	0	0	0	0	5	0	0	0	0	0	0	0	0	0	0	0	7	0	0	0	0	0	0	1	3	0	0	0
hsa-miR-941	119	543	570	178	4	4371	2287	211	3999	0	15329	1290	3353	2530	1	8478	595	2190	48	1851	206	157	578	95	160	823	0	0	0	1	334	48	2	1	0	415	0	125	1917	2	29	951	253	325	5	16	0	89	303
hsa-miR-942-3p	416	1957	5447	6	2	4257	1	5	0	0	0	259	0	3431	3	0	282	0	7	0	1141	0	1644	3	14	0	19171	0	0	1	1270	2104	4	284	2521	1706	3	23	0	0	4	0	0	83	1	1	0	115	7484
hsa-miR-942-5p	109	257	5	321	306	4797	5212	1514	8633	0	5282	0	6508	12676	1	12003	784	2405	208	2528	650	777	2016	653	157	1803	1391	23	6	5832	115	344	8	285	76	1958	4	519	6950	1333	91	3033	6	837	922	965	0	1246	17
hsa-miR-943	0	0	1	0	0	0	0	0	0	0	0	0	0	0	0	0	0	0	0	0	237	0	0	0	0	0	0	0	0	0	0	0	0	0	15	0	0	0	0	0	0	0	0	0	0	0	0	0	0
hsa-miR-95-3p	0	2	3	57	0	312	0	7	0	1	0	4	0	3	0	0	0	64	19	0	0	0	0	0	1	73	0	0	0	0	100	0	1	0	0	3	1	74	0	0	14	55	0	1	0	8	0	338	0
hsa-miR-95-5p	0	0	0	0	0	0	0	0	0	0	0	0	0	0	0	0	0	0	0	0	0	0	0	0	0	0	0	0	0	0	0	0	0	0	0	0	0	0	0	0	0	0	0	0	0	0	0	0	0
hsa-miR-9-5p	186	656	211	10252	94	1237	273	755	1113	52	0	267	0	8641	403	1	81	3299	6900	1	215	0	159	3072	966	9580	267	2	920	0	327	58	689	488	376	295	137	23887	240	0	4639	51	50	45	0	3555	0	301	91
hsa-miR-96-5p	0	253	0	1	0	0	1403	0	3	0	4	2	5	0	1	0	268	1119	3	57	869	0	694	0	0	82	0	0	0	0	39	154	0	255	0	412	0	7	1007	526	2	1372	1	1620	17	0	1	0	0
hsa-miR-98-3p	0	0	0	0	0	0	0	0	0	0	0	0	0	0	0	0	0	0	0	0	0	0	0	0	0	0	0	0	0	0	0	0	0	0	0	0	0	2	0	0	0	0	0	0	0	0	0	0	0
hsa-miR-98-5p	309	5923	6026	5198	188	3007	16332	1479	10996	9	13590	27	11231	7222	38	3285	1122	3765	496	402	1831	88	3619	6569	35	5303	26779	616	13624	5607	4788	964	34	436	6146	6865	28	1766	19230	3812	409	4493	221	2723	2410	286	4	772	2765
hsa-miR-99a-3p	0	1	0	1	0	0	0	0	0	0	0	1	0	0	0	0	0	0	0	0	0	0	1	0	0	8	0	0	0	0	0	0	0	0	0	1	0	0	0	0	0	0	0	0	0	0	0	0	0
hsa-miR-99a-5p	26472	3834	10014	11350	1417	56238	13257	400	78341	36	58441	3391	11381	34137	227	27348	15375	27228	3028	7167	12309	1604	14564	19673	5027	20580	79645	63726	24912	19897	5516	9155	2486	6918	8102	5979	116	9084	22593	501	2273	38082	1138	29079	14876	1221	460	3646	2253
hsa-miR-99b-3p	0	15	0	16	0	538	0	3	0	0	0	0	0	0	1	0	0	1	23	0	0	0	546	238	1	102	1	0	0	0	409	0	0	0	0	1	0	97	0	0	19	198	0	20	0	12	0	0	1
hsa-miR-99b-5p	9120	72	1258	15993	1346	31302	1873	944	39352	23	53015	1735	9016	4334	211	37442	5717	16182	1506	7044	10963	2976	6048	9642	2329	6173	40617	77530	32034	23960	3494	3099	76	837	2403	11473	62	4443	10901	7358	1300	21844	1881	8747	7869	7806	2	92	518
[truncated: 89 more columns]

## Sheet: Common
Sample	EQ01	EQ02	EQ03	EQ04	EQ05	EQ06	EQ07	EQ08	EQ09	EQ10	EQ11	EQ12	EQ13	EQ14	EQ15	EQ16	EQ17	EQ21	EQ22	EQ23	EQ24	EQ25	EQ26	EQ27	EQ28	EQ29	EQ30	EQ31	EQ32	EQ33	EQ34	EQ35	EQ36	EQ37	EQ38	EQ39	EQ40	EQ41	EQ42	EQ43	EQ44	EQ45	EQ46	EQ47	EQ48	EQ49	PC01	PC02	PC03
hsa-let-7a-2-3p	0	0	0	1	0	1	0	2	0	0	0	0	0	0	0	0	30	0	0	0	0	0	0	0	0	1	0	0	0	0	0	0	0	0	0	0	0	1	0	0	0	0	0	0	0	0	0	0	0
hsa-let-7a-3p	479	3310	2342	951	478	6883	1835	10	4681	2	32	475	892	2302	6	4752	615	1964	256	19	1002	107	2164	3921	148	1710	6871	5904	7	362	1964	358	3	245	928	2020	5	584	2642	1989	43	1510	418	1327	2	41	0	83	1279
hsa-let-7a-5p	44739	227849	356620	97524	24170	661213	429157	69399	89770	134	148225	44176	73351	243166	746	235583	50377	121036	15185	61445	48648	9824	272625	290865	41940	192016	228050	184983	795799	98103	133397	122406	27234	125710	169117	185387	1296	40626	605995	98655	8775	310387	53727	39025	116356	11892	357	124019	211750
hsa-let-7b-3p	1	0	1	120	0	670	1571	1	1979	0	13	107	4	327	0	2559	1	73	10	0	184	108	595	78	52	276	1	12013	16	5000	0	0	1	122	126	632	0	48	0	1388	9	77	0	133	0	9	0	1	0
hsa-let-7b-5p	49274	115741	206688	94160	64065	844162	3160103	643969	173922	240	2199962	41737	801690	2841375	2964	1025064	384394	921900	31799	114786	286035	87892	1089992	651297	123666	642641	1205293	765002	3487620	457276	66412	300407	43706	125073	282979	296998	4142	40188	4226722	1101829	6863	1519907	407519	909913	957851	83106	192	126387	146001
hsa-let-7c-3p	0	0	0	1	0	0	0	0	0	0	0	0	0	0	0	0	0	0	0	0	0	0	0	0	0	0	0	0	0	0	0	0	0	0	0	0	0	0	0	0	0	10	0	0	0	0	0	0	0
hsa-let-7c-5p	1624	2107	9744	4890	29	10756	9047	5076	3201	9	9748	958	74	8651	47	7517	2937	6359	2803	678	2664	287	17475	6120	1965	8310	9957	33702	463674	2847	2271	4349	2896	1532	4403	13443	54	6818	34950	8506	1513	15415	2925	5050	12659	1026	1080	4709	5303
hsa-let-7d-3p	22099	1049	10483	338636	7334	187640	231064	39813	381435	40	451456	17540	45279	301270	397	556083	12166	42066	2166	14648	30752	25614	160898	141891	14924	172369	260312	204527	291171	137526	317	46668	10058	71382	86110	258703	855	9559	227817	59338	1474	46346	25284	16483	83499	6810	17	699	4134
hsa-let-7d-5p	3950	12816	14502	5702	1599	60287	37003	3330	17168	6	48913	2542	2731	14215	48	19036	6224	22299	1000	5697	8101	692	21177	25294	814	22241	4668	13928	31905	11161	12429	16264	223	8418	13801	12535	56	3679	48162	6844	733	32867	3120	7885	10294	872	529	9549	7351
hsa-let-7e-3p	1	3	8	258	280	1431	230	64	0	1	0	821	2	1	31	3429	295	903	58	0	348	93	249	9	7	305	8	139	4778	4075	0	1	2	1	74	3	2	1061	690	0	107	838	0	808	0	34	0	7	0
hsa-let-7e-5p	806	3059	456	1856	96	1804	16479	1742	6186	2	16695	1901	8306	711	44	10133	1571	3850	626	335	1471	628	36284	18377	3703	3015	705	791	12862	9205	12270	3812	9308	947	15309	14888	41	2384	8357	1438	510	840	23	2085	2717	323	6	1621	420
hsa-let-7f-1-3p	283	2	6	536	136	3049	2151	112	8368	1	64	1	1805	3043	2	0	166	764	53	1223	529	0	503	3309	1	996	981	6082	2	5	0	1522	3	10	122	160	4	193	950	3	32	509	205	433	1851	36	0	1	0
hsa-let-7f-2-3p	0	332	4	21	0	0	1	1	0	0	0	0	0	0	1	0	33	0	5	1	0	54	250	0	1	7	0	7	0	0	411	0	3	0	0	0	0	57	0	1	8	48	0	0	1	0	0	3	3
hsa-let-7f-5p	9938	82664	119481	34283	3715	220863	87750	16456	24638	33	16428	13115	30986	49401	181	49601	9997	32218	6314	11095	11036	2395	64546	44917	4718	50337	46309	95163	146828	34832	34346	14476	9005	26478	29933	55768	333	18625	186368	16424	4133	89983	14028	14606	28895	3846	31	47369	38295
hsa-let-7g-3p	0	0	0	1	0	342	0	0	0	0	0	0	0	0	0	0	0	0	0	1	0	0	0	0	0	5	0	0	0	0	7	0	1	0	0	0	0	1	0	0	1	64	0	0	1	3	0	0	0
hsa-let-7g-5p	9505	388374	356068	40716	7830	160063	256791	22260	90591	43	134189	12209	100461	341675	240	65540	35169	147152	8393	28194	56878	2690	110006	142113	10303	106651	182039	97592	102305	51280	303180	30789	5395	36938	33544	49222	3076	19714	260071	25395	4653	156914	13665	68553	73213	12682	47	308084	377496
hsa-let-7i-3p	0	1	0	27	0	683	0	1	0	0	0	0	0	1	0	0	0	0	1	1	0	0	0	0	0	27	1	0	0	0	101	1	0	0	0	2	0	10	432	0	0	0	0	140	1	1	0	2	1
hsa-let-7i-5p	27509	148755	95379	62446	7533	242543	203095	10427	70468	32	93528	7875	83384	188628	450	126318	21738	85257	6381	22422	32755	5660	177378	90921	10910	125985	112896	25442	81224	42595	103543	58365	12258	56516	25190	65380	365	14532	124159	17773	2726	102717	5069	74952	66873	5340	457	180088	87386
hsa-miR-100-5p	4394	813	36	1982	183	10614	2305	188	9313	11	200	1265	2595	851	87	4	2543	7255	1423	193	2134	614	2964	2600	211	5195	40299	33903	11260	3299	1298	1543	56	1679	1067	1795	34	4581	3123	5	1198	6641	737	6115	4030	657	305	1281	910
hsa-miR-101-3p	0	2	0	19	0	0	114	2	0	0	0	0	0	1	1	0	50	0	5	0	0	0	1	0	0	16	1	0	0	0	49	0	0	0	0	0	1	8	0	0	2	66	0	251	0	28	0	0	0
hsa-miR-103a-2-5p	0	0	0	1	0	0	0	0	0	0	0	0	0	0	0	0	0	0	0	0	0	0	0	0	0	0	0	0	0	0	0	0	0	0	0	0	0	1	0	0	0	0	0	0	0	0	0	0	0
hsa-miR-103a-3p	339	0	3	104	0	2341	7	8	0	1	0	2	0	4	5	0	28	366	11	6	0	0	4	1308	147	228	5	0	0	0	164	0	0	111	8	1	2	284	6	0	64	113	0	206	1	44	0	0	1
hsa-miR-103b	0	3	3	154	0	293	1	14	0	0	0	0	0	0	4	0	1	212	96	25	0	0	0	1	0	150	0	0	0	0	187	3	3	1	6	8	3	47	1	0	11	564	0	249	4	16	0	12	0
hsa-miR-105-5p	0	0	0	0	0	0	0	0	0	0	0	0	0	0	0	0	0	0	1	0	0	0	0	0	0	1	0	0	0	0	0	0	0	0	0	0	0	0	0	0	0	0	0	0	0	0	0	1	0
hsa-miR-106a-5p	0	0	0	0	0	0	0	0	0	0	0	0	0	0	0	0	0	0	0	2	0	0	1	0	0	0	0	0	0	0	0	0	0	0	0	0	0	1	1	0	0	145	0	81	0	0	0	0	0
hsa-miR-106b-3p	0	96	0	1	0	0	0	0	0	0	0	0	0	0	0	0	34	162	0	9	0	0	0	0	0	0	0	0	0	0	126	0	0	0	0	0	0	1	287	0	0	169	0	52	2	0	0	51	0
hsa-miR-106b-5p	0	0	0	9	0	0	0	0	3936	0	1	0	2	0	64	0	247	389	3	16	135	0	0	0	0	6	1	0	1	0	54	0	0	0	0	0	0	18	495	0	4	26	0	347	3	3	1	10	0
hsa-miR-107	0	0	0	10	0	0	1	1	0	0	0	0	0	1	0	0	0	0	2	0	0	0	0	0	1	5	0	0	0	0	0	0	0	0	0	0	0	2	0	0	0	0	0	0	0	1	0	0	1
hsa-miR-10a-3p	0	0	0	0	173	0	964	0	0	0	0	0	0	0	0	0	0	0	0	0	0	0	0	0	0	2	0	0	0	0	0	0	0	0	0	0	0	0	0	0	0	0	0	0	0	0	0	0	0
hsa-miR-10a-5p	6528	5	9	9848	1077	25668	16731	603	37676	2	55253	2932	2178	24247	16	62328	3070	14397	205	5535	5452	1543	19553	14359	2517	12270	15535	25719	12149	23355	159	4979	344	5090	11248	6068	26	996	13282	8146	83	17604	290	5945	16941	11	1	9	14
hsa-miR-10b-5p	4620	1	1	2285	3	7022	3348	8	3856	1	2415	2355	9	3402	48	5950	797	6400	45	56	1400	166	2699	6771	680	3564	9781	5613	1782	4402	17	4389	8	995	3958	2681	20	815	3735	409	39	5411	4	2096	1667	1043	1	1	2
hsa-miR-1179	0	0	0	1	0	0	0	0	0	0	0	0	0	0	0	0	0	0	0	0	0	0	0	0	0	0	0	0	0	0	0	0	1	0	0	0	0	0	0	0	0	0	0	0	0	0	0	0	0
hsa-miR-1180-3p	15009	7868	20892	18864	1332	115446	25948	927	5168	2	54334	2876	40680	47749	43	39705	11047	20529	1587	974	14233	24694	6262	17041	2479	16260	31294	38432	22913	14094	1177	26646	4571	10234	12072	12089	50	3668	14547	5113	580	21825	2024	19648	17090	6920	6	2698	9836
hsa-miR-1185-1-3p	0	0	0	0	0	0	0	0	0	0	0	0	0	0	0	0	0	0	0	0	0	0	0	0	0	2	0	0	0	0	0	0	0	0	0	0	0	1	0	0	0	0	0	0	0	1	0	0	0
hsa-miR-1185-5p	0	1	0	9	0	0	0	1	0	0	0	0	0	0	0	0	0	0	5	0	0	0	0	0	0	20	0	0	0	0	0	0	0	0	0	0	0	11	0	0	1	0	0	0	0	1	0	0	0
hsa-miR-1197	0	0	0	0	0	0	0	0	0	0	0	0	0	0	0	0	0	0	0	0	0	0	0	0	0	2	0	0	0	0	18	0	1	0	0	0	0	0	0	0	0	0	0	0	0	1	0	0	0
hsa-miR-122-3p	894	0	1	211	0	2111	457	3	13722	0	6	0	7	2	1	0	286	2760	13	0	140	0	1996	1128	1	0	0	13742	43391	3971	1	10	1	0	0	156	2	32	267	572	4	1386	113	500	0	4	0	3	0
hsa-miR-1224-3p	0	1	1	10	0	0	0	0	0	0	0	0	0	0	0	0	0	0	1	0	0	0	0	0	0	604	0	0	0	0	0	0	0	0	0	1	0	8	0	0	8	1	0	0	0	2	0	0	0
hsa-miR-1224-5p	0	0	0	2	0	0	0	715	9	0	151	2208	6074	1	0	0	1	0	1	0	0	0	0	0	0	1573	1	0	0	0	0	0	0	0	0	130	50	12	1	0	2	0	2	31	0	3	0	0	1
hsa-miR-122-5p	92959	38377	27587	23769	5828	175840	243994	66558	521113	362	95353	183735	107613	317590	1211	74620	74546	186638	5930	53918	28572	15200	381635	73646	6105	136337	2640269	1952667	6064337	542335	865	31773	12513	107393	38052	113509	1741	8206	356066	80456	950	783729	159171	65871	589773	36123	31	95388	5631
hsa-miR-1226-3p	0	0	0	0	0	0	0	7	0	0	0	1	0	116	0	0	0	0	6	1	0	0	1	0	0	4	1	0	0	5	0	0	0	0	0	42	0	18	0	1161	2	64	0	0	1	2	0	0	0
hsa-miR-1227-3p	0	1	3	605	1	0	67	1	6422	0	3	121	1	1257	0	0	0	86	11	43	525	0	261	1649	88	421	0	0	0	0	28	1	1	382	1045	901	0	19	0	0	1	81	1	45	1502	5	0	2	0
hsa-miR-1228-3p	0	0	0	0	0	0	0	0	0	0	0	0	0	0	0	0	0	0	22	0	0	0	0	0	0	0	0	0	0	0	0	0	0	0	0	0	0	13	0	0	1	0	0	0	0	225	0	0	0
hsa-miR-1228-5p	0	0	1	0	0	0	745	676	0	0	0	1	0	0	1	0	1	0	0	0	0	0	28	0	0	0	0	0	0	0	0	0	1099	0	0	0	0	0	458	0	0	0	0	0	0	0	0	0	0
hsa-miR-1229-3p	0	0	0	205	0	0	0	0	0	0	0	0	0	0	0	0	0	0	1	0	0	0	0	0	0	0	0	0	0	0	0	0	0	0	0	0	0	0	126	0	1	0	0	0	0	1	0	0	0
hsa-miR-1233-3p	2	0	0	0	0	0	0	0	17	0	293	0	0	0	0	0	0	0	1	0	0	0	0	0	0	48	0	0	0	0	0	0	0	0	0	0	0	0	0	0	0	0	0	0	0	0	0	0	0
hsa-miR-1238-3p	0	0	0	0	0	0	0	0	0	0	0	0	0	275	0	0	0	0	0	0	0	0	0	0	0	0	0	2	0	1198	0	0	0	0	0	0	0	0	0	0	0	0	0	0	0	0	0	0	0
hsa-miR-1243	0	0	0	0	0	0	0	0	0	0	0	0	0	0	0	0	0	0	0	0	0	0	0	0	0	1	0	0	0	0	0	0	0	0	0	0	0	1	0	0	0	0	0	0	0	0	0	0	0
hsa-miR-124-3p	2	535	363	21303	166	1247	189	1724	1	99	4	409	3	9476	624	1	106	1330	1953	52	1	1	3286	3344	411	27695	469	0	0	0	1749	972	19706	139	1418	522	247	7171	229	0	1546	94	0	71	1193	1136	1	1103	184
hsa-miR-124-5p	0	0	0	5	0	0	0	0	0	0	0	0	0	0	0	0	0	0	0	0	0	0	0	0	0	1	0	0	0	0	0	0	0	0	1	0	0	0	0	0	0	0	0	0	0	0	0	1	0
hsa-miR-1246	1045	3031	4674	3	1894	3060	40058	6511	80880	7	61323	32	14533	8365	128	41802	3362	4188	463	6492	1834	3307	11673	6512	698	1288	18117	15474	220	2686	679	17614	69	1233	7565	8565	52	365	19416	12940	343	5457	2822	3744	6363	1335	3	4757	571
hsa-miR-1247-5p	0	0	0	1	0	0	0	0	0	0	0	0	0	0	22	0	0	133	0	0	0	0	0	0	0	1	0	1	0	0	0	0	0	0	0	184	0	1	191	0	0	45	0	0	0	1	0	0	0
hsa-miR-1249-3p	0	7	97	39	0	0	2	16	0	0	0	2	0	1	3	0	0	1	12	1	0	0	0	2	2	43	9	0	0	0	0	1	4	0	4	2	1	53	1	0	13	0	0	0	0	12	0	18	9
hsa-miR-1250-5p	0	0	0	7	0	0	0	0	0	0	0	0	0	0	0	0	0	0	2	0	1	0	0	0	0	4	0	0	0	0	113	0	0	0	0	0	0	4	0	0	2	52	0	0	0	0	0	0	0
hsa-miR-125a-3p	0	0	0	0	0	0	0	1	0	0	0	0	0	0	0	0	55	0	0	0	0	0	0	0	0	0	0	0	0	0	65	0	0	0	0	0	0	3	1	0	0	0	0	0	0	0	0	0	0
hsa-miR-125a-5p	887	22	60	1015	17	4348	5814	2252	27602	9	8004	621	3576	5599	76	3524	1185	5135	504	2761	2363	198	4381	3889	3340	2836	1730	35849	5886	3597	92	2857	51	1364	386	3808	481	1787	7459	8469	602	7244	664	912	8661	257	4	49	18
hsa-miR-125b-1-3p	0	0	0	2	0	0	0	1	0	0	0	0	0	0	0	0	0	0	3	0	0	0	0	0	0	4	0	0	0	0	0	0	0	0	0	0	0	15	0	0	3	0	0	0	0	4	0	0	0
hsa-miR-125b-2-3p	0	0	1	5	0	0	0	0	0	0	0	0	0	2	0	0	0	0	4	0	0	0	0	0	0	5	0	0	0	0	0	0	1	0	0	0	0	5	0	0	0	0	0	0	0	2	0	0	0
hsa-miR-125b-5p	660	30	39	1652	17	642	1096	124	18581	5	11412	1204	705	472	60	0	378	614	498	80	348	0	27	1265	42	2694	56	8495	40	10826	38	1850	42	460	42	52	31	1555	1309	1120	358	683	2833	396	1617	237	0	36	9
hsa-miR-1260a	1192	5	19	18559	833	10692	4577	808	52117	5	51812	12	1388	3031	103	43746	489	1661	1948	2747	1551	1553	1503	15630	962	10284	5792	10077	30165	8325	0	1813	46	2054	2176	10067	16	1139	427	1238	3426	1120	2531	1353	11655	14124	0	176	8
hsa-miR-1260b	374	154	317	330596	2783	3095	26927	9011	301654	3	226566	3153	4304	21263	85	434504	336	1510	324	1016	6172	36753	18084	99787	7053	71587	50958	51051	175	61896	17	2539	252	1284	26031	104473	136	3399	949	6119	1741	1517	1727	1455	19529	14623	1	191	164
hsa-miR-126-3p	27466	53693	147676	34722	7091	151432	68330	6403	36743	26	114967	16899	30454	109430	295	108960	14793	102736	4956	14541	52271	2181	144562	77233	19460	25059	156172	15815	25873	41374	71562	10591	4627	7281	44063	64613	1706	6121	31088	16245	807	117666	1318	25914	25505	473	29	41573	31290
hsa-miR-126-5p	214	0	1	35	2	663	682	615	3331	2	5	0	3	2	3	0	81	552	48	2	518	0	0	1081	2	814	9139	0	0	0	599	0	0	0	2	2	5	266	1178	0	38	360	1	291	0	21	0	0	0
hsa-miR-1268a	0	0	0	1	0	0	0	0	0	0	0	0	0	0	0	0	0	1	0	0	0	0	0	0	0	1	0	0	0	0	0	0	0	0	0	0	0	0	0	0	0	0	0	0	0	0	0	0	0
hsa-miR-1268b	0	0	0	0	0	0	0	0	0	0	0	0	0	0	0	0	0	0	1	0	0	0	0	0	0	0	0	0	0	0	0	0	0	0	0	0	0	0	0	0	0	0	0	0	0	0	0	0	0
hsa-miR-1270	0	48	0	1	0	0	0	0	0	0	0	0	0	0	0	6095	0	316	1	0	0	180	0	0	0	1	0	0	0	0	0	0	0	0	0	592	0	5	1	0	3	181	0	0	0	1	0	0	0
hsa-miR-1271-5p	0	0	0	10	1	0	1	1	0	0	0	1	0	0	1	0	1	0	4	0	0	0	1	0	0	15	0	0	0	0	43	1	0	0	1	1	0	16	0	0	6	0	0	0	0	2	0	0	0
hsa-miR-1273h-5p	0	0	0	0	0	0	0	0	0	0	0	0	0	0	0	0	0	0	1	0	0	0	0	0	0	0	0	0	0	0	0	0	0	0	0	0	0	1	0	0	0	0	0	0	0	0	0	0	0
hsa-miR-127-3p	30054	538	36	3180	996	10796	931	897	25528	8	10114	50	14	1596	65	13839	17	1921	994	214	2169	771	810	1402	528	1837	158	5	4	0	2571	16	33	16	1102	119	23	3783	15075	6	855	4764	8	91	5721	590	3	745	64
hsa-miR-1275	1	473	1	0	0	0	523	0	0	0	0	0	0	1935	0	0	0	0	0	0	0	0	0	0	493	297	0	0	0	0	141	1	0	1	2	1	0	0	0	0	0	0	0	0	0	0	0	2655	49
hsa-miR-127-5p	0	0	0	1	0	0	0	0	0	0	0	0	0	0	1	0	0	0	0	0	0	0	0	0	0	0	0	0	0	0	0	0	0	0	0	0	0	0	0	0	0	0	0	0	0	0	0	0	0
hsa-miR-1277-3p	0	0	0	3	0	0	0	0	0	0	0	0	0	0	0	0	0	0	0	0	1	0	0	381	0	4	0	0	0	0	32	0	0	0	0	0	0	2	0	0	1	27	0	69	0	0	0	0	0
hsa-miR-128-1-5p	0	0	0	138	0	1	0	1	0	0	0	0	0	0	0	0	0	1	2	14	0	0	0	0	0	8	0	0	0	0	7	0	0	0	0	0	0	8	0	0	1	12	0	9	264	2	0	0	13
hsa-miR-128-3p	680	3467	4320	3460	155	3925	4619	145	5127	1636	7	1648	0	1887	72	0	334	1641	895	110	944	0	340	4827	58	2869	6624	14	2	3563	5366	325	43	440	1343	59	32	3058	828	0	690	1180	0	941	2055	495	0	510	4038
hsa-miR-1284	449	1	1	4874	3	3609	909	244	2338	0	5	1	2	1069	0	0	156	156	227	1	430	0	1159	1001	36	2279	0	11	1	1317	16	0	2	144	858	915	1	72	312	722	9	417	1	443	1	692	0	4	1
hsa-miR-1287-3p	0	0	0	1	0	0	0	0	0	0	0	0	0	0	0	0	0	0	0	0	0	0	0	0	0	3	0	0	0	0	13	0	0	0	0	0	0	1	0	0	0	0	0	0	0	0	0	0	0
hsa-miR-1287-5p	0	1011	473	788	40	321	61	0	42	0	0	1	0	0	0	0	19	288	40	2	0	0	9	0	0	155	0	0	0	0	531	2	0	0	113	0	2	98	0	0	17	114	0	141	0	19	0	828	41
hsa-miR-1290	1540	2492	18	1610	3874	886	29130	17379	146485	10	46090	811	10069	5959	420	25358	1341	763	67	268	681	1039	9329	2177	2183	4700	643	8583	23602	4157	879	16861	18	3513	22460	10672	106	135	4516	9768	405	1438	19173	1759	5270	2190	3	1057	1634
hsa-miR-129-1-3p	0	1	2	31	1	0	0	6	0	0	0	1	0	2	2	0	0	1	17	0	0	0	0	0	3	35	2	0	0	0	0	0	0	1	1	1	1	77	4	0	16	0	0	0	0	11	0	1	0
hsa-miR-1292-3p	0	0	0	0	0	0	0	0	2573	0	2	0	2	0	0	0	0	0	0	0	0	0	0	0	0	0	0	0	0	0	0	0	0	0	0	0	0	0	0	0	0	0	1	0	0	0	0	0	0
hsa-miR-129-2-3p	0	0	2	39	1	0	1	4	0	0	0	0	0	1	2	0	1	1	42	0	0	0	1	0	3	52	2	0	0	0	0	0	1	0	0	1	1	202	2	0	42	1	0	0	0	35	0	4	2
hsa-miR-1294	0	0	0	236	0	402	25	0	0	0	0	0	0	0	1	0	0	0	0	4	0	0	632	0	0	0	0	0	0	0	31	0	1	0	0	0	0	0	0	0	0	0	0	0	2	0	0	0	0
hsa-miR-129-5p	0	4	3	66	1	0	0	14	0	0	0	4	0	9	4	0	32	3	58	0	0	0	2	328	5	108	6	0	0	0	8	0	0	1	3	6	0	183	2	0	36	117	0	0	0	29	0	8	3
hsa-miR-1296-5p	0	1	2	94	1	0	3	5	0	1	0	0	0	2	0	0	3	2	33	1	0	0	1	0	3	126	7	0	0	0	30	0	2	2	2	1	1	149	2	0	33	0	0	0	0	23	0	3	1
hsa-miR-1298-5p	0	0	0	3	0	0	0	0	0	0	0	0	0	0	0	0	0	0	2	0	0	0	0	0	0	4	0	0	0	0	0	0	0	0	0	0	0	4	0	0	0	0	0	0	0	0	0	0	0
hsa-miR-1299	0	0	0	1	0	0	0	0	0	0	0	0	0	0	0	0	0	0	0	0	0	0	0	0	0	0	0	0	0	0	0	0	0	0	0	0	0	2	0	0	0	0	0	0	0	1	0	0	0
hsa-miR-1301-3p	0	0	0	2	0	0	0	0	0	0	0	0	0	1	0	0	0	1	2	0	0	0	0	0	112	6	0	0	0	0	318	0	0	0	0	0	0	10	0	0	0	64	0	0	0	0	0	0	0
hsa-miR-1303	0	0	0	0	0	0	0	0	0	0	0	0	0	0	0	0	44	0	0	1	0	0	0	0	0	1	0	0	0	0	17	0	0	0	0	0	0	0	0	0	0	35	0	0	0	0	0	0	0
hsa-miR-1304-3p	0	0	1	993	0	244	0	0	1401	0	2	0	0	0	0	0	0	1	0	269	0	0	0	808	15	10	0	0	0	0	36	0	0	0	0	1	0	0	0	0	0	0	0	0	1	0	0	1	0
hsa-miR-1306-3p	2	190	921	0	332	300	1093	1	0	0	5	3	2	0	0	3	36	296	4	2	1	0	1808	1	642	848	1	0	0	0	42	75	3	700	0	501	38	10	0	0	4	235	0	20	5	4	0	1094	0
hsa-miR-1306-5p	380	15	27	30243	340	753	13354	4902	46454	3	46196	1882	36	20428	10	28217	39	44	18	3903	307	914	5390	25032	3428	13224	27847	15306	25659	5842	1	8487	355	3016	3077	4633	25	43	0	2044	10	99	27	388	5173	68	0	28	19
hsa-miR-1307-3p	213	2180	4384	6617	735	2383	2227	761	8986	0	83	1	2349	2672	4	11888	1923	3315	30	142	2004	807	1033	6081	129	2772	6683	9263	33	1986	4810	2	2	18	3	799	3	160	3737	1	32	4692	243	3979	3162	363	1	1381	2963
hsa-miR-1307-5p	0	0	0	5	0	0	0	0	0	0	0	0	0	0	0	0	0	0	0	3	162	0	0	0	0	9	0	0	0	0	51	0	0	0	0	0	0	2	0	0	0	1	0	30	1	0	0	0	0
hsa-miR-130a-3p	351	2	0	7	0	1610	1	2	3175	0	4	0	1	3	0	0	50	1001	56	13	5	0	696	1	0	17	3	12	2	6972	2168	0	0	0	1381	129	1	190	0	0	32	575	0	799	0	38	0	0	0
hsa-miR-130b-3p	0	0	0	0	0	0	0	0	0	0	0	0	0	0	0	0	0	0	0	0	0	0	2	0	0	0	0	0	0	0	272	0	0	0	0	0	0	1	0	0	1	131	0	0	0	0	0	0	0
hsa-miR-130b-5p	169	3	4	6264	2	1039	3314	416	3431	0	2	718	1	5888	7	0	139	197	5	1	758	0	1147	2308	447	1739	8113	0	0	0	1	627	2	306	144	659	5	17	259	0	8	470	0	570	0	4	0	3	4
hsa-miR-132-3p	0	1196	90	25	2	93	1411	3	0	0	0	1	0	64	0	0	6	74	15	418	0	0	0	118	0	676	1	5	15	456	10	0	0	14	1	2	1	64	116	3	11	13	0	25	118	3	0	1	65
hsa-miR-132-5p	0	876	10	128	1	876	3	8	0	0	0	6	0	5	7	0	16	0	116	0	67	0	2	608	2	543	11	0	0	0	233	2	5	3	10	10	2	404	5	0	98	0	0	0	0	60	0	7	5
hsa-miR-133a-3p	0	0	1	9	0	0	0	1	0	0	0	0	0	2	2	0	0	0	2	0	0	0	1	0	0	104	0	0	0	1	0	0	0	0	0	0	0	9	1	0	2	3	0	0	0	0	0	0	0
hsa-miR-134-3p	0	0	0	3	0	0	0	0	0	0	0	0	0	1	0	0	0	0	1	0	0	0	0	0	0	1	0	0	0	0	0	0	0	0	0	0	0	0	0	0	2	0	0	0	0	2	0	0	0
hsa-miR-134-5p	0	42	0	8	0	0	0	0	0	0	0	0	0	0	0	0	0	0	2	0	0	0	0	0	0	8	0	0	0	0	20	0	0	0	0	0	0	4	1	0	2	150	0	37	1	1	0	47	0
hsa-miR-135a-5p	0	1	2	74	0	0	1	3	0	0	0	2	0	3	1	0	0	1	68	0	0	0	2	3	1	79	0	0	0	0	0	1	0	1	0	3	3	265	5	0	59	0	0	1	0	35	0	3	2
hsa-miR-135b-3p	0	0	0	0	0	0	0	0	0	0	0	0	0	0	0	0	0	0	3	0	0	0	0	0	0	0	0	0	0	0	0	0	0	0	0	0	0	1	0	0	1	0	0	0	0	0	0	0	0
hsa-miR-135b-5p	0	4	8	226	4	0	5	32	0	2	0	7	0	16	12	0	1	7	131	0	0	0	6	1	5	317	7	0	0	0	0	2	5	1	8	12	4	461	4	0	111	6	0	1	0	62	0	4	3
hsa-miR-136-3p	0	29	1	40	0	0	1	4	0	0	0	3	0	1	0	0	0	1	4	0	0	0	1	0	1	51	3	0	0	0	25	0	2	0	0	2	0	29	0	0	8	0	0	0	0	5	0	0	0
hsa-miR-136-5p	0	0	0	3	0	0	0	0	2726	0	0	0	1	0	0	0	0	216	0	0	0	0	0	0	0	5	0	1	0	0	0	0	0	0	0	1	0	3	0	0	0	0	0	0	0	0	0	0	0
hsa-miR-137	0	0	0	16	0	0	2	0	0	1	0	0	0	2	4	0	1	0	6	0	0	0	0	1	1	30	1	0	0	0	12	0	0	0	0	0	0	15	0	0	4	1	0	0	0	4	0	2	0
hsa-miR-138-1-3p	0	0	0	0	0	0	0	0	0	0	0	0	0	0	0	0	0	0	2	0	0	0	0	0	0	3	0	0	0	0	0	0	0	0	0	0	0	4	0	0	0	0	0	0	0	0	0	0	0
hsa-miR-138-2-3p	0	0	1	1	0	0	0	0	0	0	0	0	0	0	0	0	0	0	1	0	0	0	0	0	0	2	0	0	0	0	0	0	1	0	0	0	0	5	0	0	2	0	0	0	0	1	0	0	0
hsa-miR-138-5p	0	6	15	435	5	0	3	54	0	0	0	15	0	18	22	0	4	58	141	0	100	0	13	899	17	668	13	0	0	0	32	5	14	4	23	16	11	500	14	0	132	4	0	1	0	88	0	18	8
hsa-miR-139-3p	292	44	8158	1466	2	1274	804	3495	4699	2	12	500	5	3177	97	18176	390	602	47	234	1095	1748	10212	1794	387	2041	11916	860	12482	1124	85	587	6	834	799	7835	12	143	2411	855	27	1453	2852	234	16901	24	1	225	2276
hsa-miR-139-5p	4311	4212	21859	11643	291	18635	20060	365	8435	242	8378	4402	3246	16948	124	12364	3846	10592	1436	3928	7315	575	17283	21690	4909	16207	11690	3200	15287	2585	4247	11178	135	4973	2882	22410	141	4867	13415	3431	1106	16027	128	9785	5164	776	4	191	5948
hsa-miR-1-3p	0	1	0	15	0	0	434	2	0	0	0	1	0	0	1	0	1	145	20	0	0	0	1	0	0	425	3	0	0	0	35	1	0	0	180	3	0	65	0	3	11	211	0	0	0	9	0	0	1
hsa-miR-140-3p	0	0	1	6	0	510	0	0	0	0	0	0	1	4	0	0	90	163	2	29	225	0	0	0	1	20	0	0	0	0	1165	0	0	0	3	1	0	13	0	0	2	101	0	0	6	3	0	0	0
hsa-miR-140-5p	249	525	2	104	1	1288	5	13	0	0	79	4	2084	11	6	0	143	670	16	6	162	0	2	2	48	204	6	0	0	0	586	1	0	20	1	4	1	57	771	0	7	1018	1	455	2	11	0	21	2
hsa-miR-141-3p	151	0	0	0	0	0	0	0	2983	0	3	0	2	0	0	0	0	164	0	2	0	0	0	0	0	174	0	0	0	0	223	0	0	0	0	0	0	1	0	0	0	6	3	0	0	0	0	0	0
hsa-miR-142-3p	0	0	0	6	0	2	0	0	1	0	3	0	1	0	0	0	18	168	1	2	1	0	0	0	0	3	0	0	0	0	432	0	0	0	0	0	0	146	0	1	8	452	1	0	0	1	0	0	0
hsa-miR-142-5p	0	364	0	4	0	2	0	1	2476	0	1	0	0	0	1	0	22	220	0	12	162	0	0	0	0	0	0	0	0	0	819	0	0	0	0	0	0	0	0	0	1	0	3	73	3	0	0	0	0
hsa-miR-143-3p	1145	6216	2679	3803	26	22265	8924	301	8651	16	22288	122	11156	18338	106	19308	7469	19218	869	117	3837	357	1613	2162	963	3935	53	42	7	12975	23668	2430	2364	22	3428	4344	49	2212	5403	1090	409	20600	1167	11317	1859	5713	2	4861	375
hsa-miR-144-3p	571	0	0	1	75	1121	0	0	745	0	55	0	1197	0	0	2604	273	3780	426	185	40	80	307	0	0	3	0	9607	1740	1205	115	0	0	177	0	1	0	772	493	348	223	505	0	577	1513	105	0	1	1
hsa-miR-144-5p	0	0	0	0	0	0	0	0	0	0	0	0	0	0	0	0	0	0	0	1	0	0	0	0	0	0	0	0	0	0	0	0	0	0	0	0	0	0	0	0	0	0	0	0	0	0	0	0	0
hsa-miR-145-3p	0	0	0	0	0	0	0	0	0	0	0	0	0	0	0	0	1	0	0	1	0	0	0	0	0	1	0	0	0	0	0	0	0	0	0	0	0	0	0	0	0	0	0	0	0	0	0	0	0
hsa-miR-145-5p	0	0	3	34	1	0	2	6	0	0	0	0	0	2	1	0	1	2	5	5	0	0	1	0	0	57	1	0	0	0	27	1	0	0	2	1	2	30	0	0	5	0	0	0	1	2	0	6	0
hsa-miR-1468-5p	1	292	7	606	0	910	2802	585	14040	2	6630	619	1729	1018	4	9028	169	658	44	181	222	371	1651	1994	1061	1099	7791	13632	8520	1	47	1	1	115	320	621	1	133	1283	638	19	626	1	47	3178	26	0	506	0
hsa-miR-146a-5p	3809	518046	337019	197288	17046	52418	201435	8904	116369	24	48674	5029	18100	45225	74	230797	7629	17614	449	5302	46751	8279	73896	86434	17378	85140	175538	61435	18090	33873	689735	15014	2500	6437	33248	61598	162	1636	24593	5697	367	31323	1122	22065	11642	1534	107	402893	389932
hsa-miR-146b-5p	1	13	17	25	0	10	4	2	4	0	5	1	0	9	0	9	29	75	0	3	276	2	13	5	4	404	54	13	0	7	361	1	0	1	2	4	0	11	9	0	1	92	0	170	4	0	2	7	57
hsa-miR-148a-3p	249	0	0	4	94	1	0	1	1548	0	2	1	0	0	0	0	24	0	0	63	131	0	0	0	0	3	0	0	1	637	162	0	0	0	0	0	0	3	0	0	1	1	212	11	1574	0	0	0	0
hsa-miR-148b-3p	0	0	0	6	0	1	0	0	0	0	0	0	0	0	0	0	0	0	2	0	0	0	0	0	0	13	0	0	0	0	29	0	0	1	0	0	0	8	0	0	3	0	0	0	0	2	0	0	1
hsa-miR-149-5p	1	256	40	1838	16	146	32	127	0	10	0	53	0	77	76	0	186	579	1293	0	66	0	403	29	45	2786	51	0	0	0	29	15	36	19	38	68	19	4552	20	0	1003	71	0	4	0	735	0	45	17
hsa-miR-150-3p	0	1300	20	0	0	562	0	0	227	0	8051	0	7	0	0	0	174	317	38	0	1	575	536	0	0	0	0	0	0	0	394	0	2	4	0	0	0	118	541	0	23	3	1	0	0	24	0	1803	3605
hsa-miR-150-5p	6751	2643	28	17148	934	64440	75141	5396	53401	6	56513	6427	8734	76453	159	45314	4979	17809	451	4468	8375	2451	26852	39797	2341	5274	44022	39429	13182	49552	921	6985	156	4947	6510	27650	43	1016	10965	13303	430	35589	2449	4294	13178	1459	3	2401	669
hsa-miR-151a-3p	0	88	1213	796	0	0	721	2	1739	0	0	1	2	476	1	3872	209	270	12	31	503	455	1	1	0	44	1	7	1	2583	470	331	5	1	95	288	0	26	307	1	4	492	0	219	10	3	0	761	0
hsa-miR-151a-5p	3950	19032	39525	17591	5747	19499	36223	5235	26054	11	20553	1834	1521	13223	80	36712	3183	9869	1234	212	6950	2308	17732	28295	1005	38205	14939	26034	21630	17117	32325	7665	2466	3482	5694	17504	61	4481	13978	1320	976	14515	10	8519	2119	2241	5	12960	17981
hsa-miR-151b	1923	2841	7	2833	1141	7248	6241	8	489	0	103	251	3668	10062	25	7922	4790	4177	180	1926	1726	331	1584	2198	224	8293	2483	9808	196	4065	1879	1766	3	635	2123	2011	4	556	4767	6	88	6208	0	3704	4	88	0	1314	905
hsa-miR-152-3p	0	0	0	4	0	0	0	1	0	0	0	0	0	1	1	0	0	0	0	1	0	0	0	124	0	8	1	0	0	0	37	0	0	0	0	0	0	2	0	0	0	0	0	0	0	0	0	0	0
hsa-miR-153-3p	0	4	10	336	2	0	6	46	0	2	0	17	0	15	20	0	3	3	62	0	0	0	2	2	10	387	14	0	0	0	0	4	4	6	14	7	4	157	9	0	36	2	0	2	0	32	0	12	6
hsa-miR-153-5p	0	0	0	0	0	0	0	0	0	0	0	0	0	0	0	0	0	0	0	0	0	0	0	0	0	2	0	0	0	0	0	0	0	0	0	0	0	0	0	0	1	0	0	0	0	0	0	0	0
hsa-miR-1537-3p	0	0	0	0	0	104	0	0	0	0	0	0	0	0	0	0	18	45	0	0	106	0	0	0	0	1	0	0	0	0	196	0	0	0	0	0	0	0	0	0	0	94	0	0	0	0	0	0	180
hsa-miR-154-3p	0	0	0	5	0	0	0	0	0	0	0	0	0	0	0	0	0	0	2	0	0	0	0	0	0	4	0	0	0	0	0	0	0	1	0	0	0	5	0	0	0	0	0	0	0	2	0	0	0
hsa-miR-154-5p	0	5908	3	93	145	381	607	8	2184	0	2	2	1	3	4	0	0	0	39	1	144	0	528	608	3	367	2	0	0	0	1132	5	6	8	2	710	2	184	411	1	27	1	1	1	0	29	1	3456	501
hsa-miR-155-5p	0	1090	183	3	1	455	202	0	0	1	0	0	0	269	0	0	150	125	5	32	154	0	0	0	0	12	0	0	0	0	604	1	0	0	0	185	1	9	0	0	3	307	0	193	3	0	0	1	101
hsa-miR-15a-3p	0	1	0	0	0	1	0	0	0	0	0	0	0	0	0	0	0	0	0	0	0	0	0	0	0	1	0	0	0	0	7	0	0	0	0	0	0	0	0	0	0	0	0	0	0	0	0	0	0
hsa-miR-15a-5p	5549	5699	3586	1942	930	34756	5052	14	1803	1	319	1075	5941	18714	29	0	2643	6042	551	162	1797	0	3326	5103	361	8100	10921	48	12	12390	2908	2800	993	6775	3673	1141	28	718	3275	1	121	6149	0	6876	2918	83	4	1345	1663
hsa-miR-15b-3p	335	1082	4	1356	2	5288	1780	0	0	0	0	1	0	4948	0	0	371	1183	28	1687	299	0	0	1523	460	913	0	167	2876	2	699	423	285	329	2526	8	1	156	2	0	23	1546	0	895	1	602	0	652	13
hsa-miR-15b-5p	223	2236	2759	56	198	5078	4907	3	3465	0	129	3	1440	5	2	6603	606	689	41	22	1956	457	1005	7555	82	3574	3	2	1	0	12241	2	4	356	4	489	5	123	373	0	33	2100	0	1093	3	31	2	956	1807
hsa-miR-16-2-3p	0	110	0	0	0	167	693	0	0	0	0	1	0	2426	0	0	0	0	0	0	0	0	0	0	0	433	0	0	0	0	27	0	0	0	0	0	0	0	0	0	0	0	0	0	0	0	0	0	0
hsa-miR-16-5p	18408	20740	4929	7905	1798	201041	59922	2892	60985	14	15038	2845	53892	54125	180	36017	35115	101700	3524	9090	37948	1690	23165	44313	2544	39521	16440	95001	21474	65306	75657	8638	215	5657	3779	8352	240	8263	80614	15758	1097	157576	2879	108344	23476	9626	18	4737	6084
hsa-miR-17-3p	0	0	0	0	0	0	0	1	2	0	0	0	0	0	1	0	0	35	0	2595	0	0	0	0	0	0	0	0	0	0	0	0	0	0	0	0	0	0	0	0	0	0	0	0	0	0	0	0	0
hsa-miR-17-5p	0	0	0	6	0	1	1	0	0	0	44	0	319	0	2	2228	24	154	0	28	0	82	193	0	0	11	0	0	0	0	54	1	0	0	0	1	0	3	179	0	1	176	0	412	6	1	0	1	0
hsa-miR-181a-2-3p	0	4416	4831	1537	171	4190	1016	3	2549	0	12736	268	8	4921	3	3777	365	311	17	2	301	163	319	1183	2	176	4102	2	0	1	729	10	6	4	1	586	2	45	439	619	70	1078	7	683	0	8	0	2472	3932
hsa-miR-181a-3p	1	550	0	50	0	0	0	3	0	0	1	0	0	4	5	0	37	146	25	1	64	0	0	679	0	81	0	0	0	0	213	0	1	0	1	5	1	52	2	1	14	2	612	85	0	19	1	2	0
hsa-miR-181a-5p	13629	180437	143780	44549	7255	123835	37749	3436	62093	122	66732	21388	35119	61897	969	39092	20548	55463	8611	10291	23496	2231	17333	35507	2982	52586	37826	22839	26439	46042	124242	13036	4822	4769	9897	11058	318	28571	32539	4166	5992	56224	1816	48964	16523	5684	198	102572	124131
hsa-miR-181b-5p	1108	29769	24004	5499	1268	9155	1563	185	6624	18	5069	56	8739	3079	79	9094	2065	4075	1215	149	2422	692	1862	2785	801	8676	12552	0	1	2	19573	638	132	756	1072	2410	37	2851	3671	8	802	6936	8	4666	2621	2071	3	18225	12547
hsa-miR-181c-3p	0	0	0	1	0	0	0	0	0	0	0	0	0	0	0	0	0	0	1	0	0	0	0	0	0	2	0	0	0	0	9	0	0	0	0	0	0	1	0	0	0	0	0	0	0	0	0	0	0
hsa-miR-181c-5p	243	308	76	743	12	2179	10	90	118	7	6194	22	2	24	36	6919	122	610	217	5	4	119	14	5	20	924	24	0	0	0	1085	1285	10	9	24	24	4	834	520	1	170	826	0	554	2	127	0	18	10
hsa-miR-181d-5p	0	17	13	59	0	333	0	13	0	0	8	2	1	3	4	1	19	5	20	1	0	0	1	1	2	261	10	0	0	0	307	0	2	1	4	13	1	44	3	0	13	1	0	2	1	4	0	12	5
hsa-miR-182-5p	117	1	1	1	2	0	1767	0	0	0	0	0	0	4	0	0	96	299	1	17	232	0	0	2688	0	45	0	0	0	0	487	0	0	422	1	160	4	1	680	0	0	78	15	793	7	0	0	64	983
hsa-miR-1827	0	0	0	0	1	2	0	4	0	0	1	0	0	3	0	0	0	0	0	0	0	0	6	1	0	0	0	0	0	1	0	0	0	0	0	0	0	0	0	0	0	0	0	0	0	0	0	1	0
hsa-miR-183-3p	0	0	0	0	0	295	344	0	8	0	54	0	1866	562	0	0	8	72	0	0	1	0	0	0	0	231	0	0	0	0	0	0	0	0	0	0	0	0	0	1	0	0	0	98	0	0	0	0	0
hsa-miR-183-5p	313	1210	161	989	1	526	9180	761	7643	2	7435	16	4500	3705	2	10121	484	2807	43	2181	2147	160	3120	4310	369	2910	3	785	8870	2336	454	2894	5	1138	2704	658	6	75	4297	1435	13	228	7	4340	4925	1502	0	258	225
hsa-miR-184	0	0	0	0	0	0	0	2	0	0	0	0	0	0	1	0	107	0	1	0	0	0	1	0	0	2	0	0	0	0	0	0	0	0	0	0	0	5	0	0	4	0	0	53	0	2	0	0	0
hsa-miR-185-3p	0	0	0	1	0	0	0	0	0	0	0	0	0	0	0	0	0	0	0	0	0	0	0	0	0	1	0	0	0	0	90	0	0	0	0	0	0	0	0	0	0	0	0	0	0	0	0	0	0
hsa-miR-185-5p	4281	2952	1029	762	753	67691	32254	477	12944	2	30894	1985	15339	36341	3	16866	39683	48768	1911	280	16673	2463	12618	18372	1429	36879	15426	20696	30	20332	12315	6282	6927	2670	5730	6861	30	1916	25346	9344	544	129862	15	25233	2901	199	6	174	7772
hsa-miR-186-5p	0	0	0	1	0	0	0	0	0	0	0	0	0	0	0	0	0	48	1	8	1	0	0	0	0	0	0	0	0	0	64	0	0	0	0	0	0	1	0	0	1	55	0	24	1	2	0	0	0
hsa-miR-187-3p	0	135	0	13	0	0	1	0	0	0	0	0	0	0	0	0	0	0	7	0	0	0	0	0	0	14	0	0	0	0	0	0	0	0	0	1	0	13	1	0	3	59	0	1	0	2	0	0	1
hsa-miR-188-5p	0	0	0	0	0	0	0	0	2438	0	0	0	3	0	0	0	0	0	0	0	0	0	0	0	0	0	0	0	0	0	0	0	0	0	0	0	0	0	0	1	0	0	0	0	0	0	0	0	0
hsa-miR-18a-3p	0	0	0	0	0	0	0	0	0	0	0	0	0	0	0	0	0	0	2	46	0	0	0	0	0	0	0	0	0	0	0	0	0	0	0	0	0	7	0	0	1	0	0	0	1320	1	0	0	0
hsa-miR-18a-5p	0	0	0	0	0	0	0	0	0	0	0	0	0	0	0	0	70	0	0	2	0	0	0	1	0	1	0	0	0	0	109	0	0	0	0	0	0	2	0	0	0	2	0	95	0	1	0	0	0
hsa-miR-18b-5p	0	0	0	0	0	173	0	0	0	0	0	0	0	2	0	0	43	239	0	0	0	0	0	594	0	0	0	0	0	0	16	0	0	0	0	0	0	0	0	0	0	180	0	197	0	0	0	0	0
hsa-miR-1908-3p	0	0	0	150	0	0	0	0	0	0	0	0	0	0	0	2	0	0	0	0	0	1	0	0	0	4	0	0	0	0	0	0	0	0	0	313	0	0	0	0	0	0	0	0	0	0	0	0	0
hsa-miR-1908-5p	3	6830	7	3	369	9	1692	1019	4	0	2	2	5	182	0	12676	204	259	123	113	8	267	5862	0	0	615	3	15	5	5741	960	2	4	7	29	2186	5	503	1582	1	79	365	1	136	417	105	1	6928	1838
hsa-miR-190a-3p	0	0	0	1	0	0	0	0	0	0	0	0	0	0	0	0	0	0	0	0	0	0	0	0	0	4	0	0	0	0	0	0	0	0	0	0	0	1	0	0	0	0	0	0	0	0	0	0	0
hsa-miR-190a-5p	0	0	0	4	0	0	0	0	0	0	0	0	0	0	0	0	0	34	0	1	0	0	0	0	0	4	0	0	0	0	0	0	0	0	0	0	1	3	0	0	1	0	0	35	0	0	0	0	0
hsa-miR-190b	0	1	0	0	0	0	0	0	0	0	0	0	0	0	0	0	7	0	0	1	136	0	0	0	0	0	0	0	0	0	141	0	0	774	0	0	0	0	0	0	0	83	0	0	0	0	0	0	0
hsa-miR-191-3p	0	0	0	2	1	438	1	0	2676	0	3	0	1	0	0	0	0	0	0	0	294	0	0	414	419	393	1	2	0	702	90	0	0	0	0	0	1	0	648	1	1	156	1	34	0	0	0	0	0
hsa-miR-191-5p	13306	7443	10131	13562	1483	123093	24729	1271	38515	7	43491	1545	18341	41931	45	66546	13552	38519	1321	8132	25430	7817	9801	26642	2189	11378	35024	3169	34736	13990	40385	7456	495	2577	942	19093	52	3078	33743	3896	568	70093	1511	38687	9830	408	110	3971	8103
hsa-miR-192-5p	2027	998	4127	1855	135	13781	9366	1569	28943	2	7164	672	8018	5491	52	8	8530	19017	254	467	4910	265	4632	3929	563	5980	19536	14570	20165	8091	1253	1014	5	32	664	2175	11	1256	5499	485	491	24392	179	20314	2050	1852	1	557	2984
hsa-miR-193a-3p	0	0	0	1	0	0	0	0	0	0	0	0	0	0	0	0	35	44	0	0	0	0	0	0	0	0	0	0	0	0	0	0	0	0	0	0	0	1	0	0	0	0	0	204	0	0	0	0	0
hsa-miR-193a-5p	245	218	1238	1	1	1486	389	1	0	0	0	763	0	5166	1	0	723	1881	9	2	449	0	0	49	34	466	3253	11	2	1771	342	369	0	520	0	0	1	27	1142	0	3	2247	0	514	0	6	0	1365	1390
hsa-miR-193b-3p	0	1	0	44	2	0	0	2	0	0	0	0	0	2	0	0	0	171	7	2	0	0	0	0	3	62	3	0	0	0	0	0	1	1	0	2	1	25	0	0	3	53	0	0	1	8	0	2	2
hsa-miR-193b-5p	0	2	2	173	0	1	387	0	13144	0	84	1321	2682	3	2	0	140	101	4	33	1093	0	191	995	4	386	869	21004	16271	2275	46	1238	1943	1	1070	92	3	39	0	3	0	468	8	531	1111	0	0	0	103
hsa-miR-194-5p	3463	1489	1907	835	7	17805	7931	11	53663	3	2486	8	4785	5133	58	0	4456	12598	612	291	3603	0	5204	4992	1620	3422	5	22653	23957	12882	3207	2485	8	637	7	3229	30	311	8564	1165	57	15280	2092	13658	5251	1338	2	1827	1984
hsa-miR-195-3p	0	0	0	1	0	0	0	0	0	0	0	0	0	0	1	0	0	0	490	0	0	0	0	0	0	2	0	0	0	0	0	0	0	0	0	0	0	38	0	0	5	41	0	0	0	3	0	0	0
hsa-miR-195-5p	0	2	11	112	2	15	2	10	7	1	0	6	0	2	5	0	2	7	35	1	3	1	3	1	2	140	16	0	0	3	26	9	4	6	1	2	0	142	12	0	20	1	0	180	2	24	0	5	4
hsa-miR-196a-5p	1	205	0	381	1	566	396	1	0	0	0	0	0	0	0	0	64	0	0	0	0	0	42	0	1	0	0	0	2	0	23	0	1	198	0	0	1	0	3	0	0	133	0	18	3	0	0	0	0
hsa-miR-196b-5p	172	4555	1	1302	0	3909	4159	2145	3	0	3	9	2	7410	0	0	1506	3065	500	301	718	38	2727	1604	10	1830	2	269	4031	1318	1579	0	5	1169	1323	804	3	528	10562	0	100	2592	1	1601	3395	111	1	2749	244
hsa-miR-197-3p	0	2	9	24	1	0	1	4	7878	0	6	1	3	7	4	1468	17	383	23	4	28	231	2	556	4	27	3	290	4262	3258	69	0	2	0	34	3	0	243	455	835	27	265	1	25	3	20	0	1	1
hsa-miR-197-5p	0	0	0	0	0	0	1	0	2	0	0	0	2	1	1	0	0	0	0	0	0	0	2511	910	1	1219	0	1	1	2	0	1	0	0	0	440	0	0	0	0	0	0	1	0	0	0	0	0	0
hsa-miR-1976	0	0	0	0	0	0	0	0	0	0	0	0	0	0	0	0	0	55	0	2	0	0	0	0	0	0	0	0	0	0	0	0	0	0	0	0	0	0	0	0	0	0	0	0	0	0	0	0	0
hsa-miR-199a-3p	2	1034	93163	66704	9314	29045	3931	7	1300	7	45928	1025	5813	27218	101	25	3876	11308	230	17	1192	1	1362	1643	3	37266	11286	21203	5567	18	5205	10301	3	685	0	8	1	999	7	5	156	16346	239	10869	8855	1068	0	1317	92577
hsa-miR-199a-5p	0	0	0	1	0	0	0	0	0	0	0	0	0	148	0	0	25	0	0	4	243	1	240	0	0	1	0	0	0	0	274	0	0	0	0	0	0	1	0	0	1	43	0	0	1	0	1	0	0
hsa-miR-199b-3p	4089	152736	9	2417	27	6	68316	12099	15063	1	2	1670	0	6	0	102511	2	220	19	2654	9406	4826	24433	47242	7799	1085	61848	2	2	14624	109933	1186	1582	4150	18678	34700	62	60	27573	0	4	12	3185	56	15	1408	17	94453	8
hsa-miR-199b-5p	0	0	0	1	0	0	548	0	0	0	0	1	0	0	0	0	0	0	0	0	0	0	0	0	0	0	0	0	0	0	0	0	0	0	0	0	0	1	0	0	1	0	0	0	0	0	0	0	0
hsa-miR-19a-3p	0	1	0	0	0	0	2	0	2	0	2	0	0	1	0	0	12	1	0	0	0	1	0	2	0	1	1	14	0	1270	34	0	0	1	1	1	0	1	0	0	0	1	0	1	1	0	0	0	0
hsa-miR-19b-3p	1	952	304	41	124	5196	9124	220	4658	0	7209	5	12455	1795	1	2	883	2633	308	4165	2372	244	413	8668	3	4941	4392	43047	12	3360	4733	1189	8	1355	1307	577	5	941	302	727	127	4164	7	2535	1502	493	1	513	2169
hsa-miR-200a-3p	0	0	0	5	0	0	0	0	0	0	0	0	0	0	0	0	0	0	0	0	0	0	0	0	0	1	0	0	0	0	16	0	0	0	0	0	0	1	0	0	0	32	0	0	0	0	0	0	0
hsa-miR-200a-5p	0	0	0	0	0	0	0	0	96	0	5875	0	1	0	0	0	0	0	0	0	0	0	0	0	0	1	0	0	0	0	0	0	0	0	0	0	0	0	0	0	0	0	1	0	0	0	0	0	0
hsa-miR-200b-3p	0	0	0	1	0	0	0	0	0	0	0	0	0	0	0	0	0	1	0	0	0	0	0	0	0	3	0	0	0	0	0	0	1	0	0	0	0	1	1	0	0	161	0	146	0	0	0	0	0
hsa-miR-200c-3p	0	0	0	0	308	0	845	0	0	0	0	1	0	0	0	0	0	65	0	3	1	0	0	0	0	6	0	1	0	0	0	114	0	0	0	0	0	2	355	0	0	88	0	0	0	0	0	0	0
hsa-miR-202-3p	0	0	0	0	0	0	1020	0	0	0	3	0	1	0	0	0	24	0	0	0	0	0	0	0	0	0	0	0	0	0	0	0	0	0	0	0	0	0	0	1285	0	0	0	0	0	0	0	0	0
hsa-miR-203a-3p	0	0	0	1	0	0	0	0	0	0	0	0	0	0	0	0	0	0	0	0	0	0	0	0	0	2	0	0	0	0	0	0	0	0	0	0	0	1	0	0	0	0	0	0	0	1	0	0	0
hsa-miR-204-3p	0	0	0	2	0	0	0	0	0	0	0	0	0	0	0	0	0	0	2	0	0	0	0	0	1	10	0	0	0	0	0	0	0	0	0	0	0	16	0	0	1	0	0	108	0	2	0	1	0
hsa-miR-204-5p	1713	116	177	4030	225	9149	10723	2811	47511	32	44378	4021	12461	10936	328	35203	1724	7267	2527	2767	1654	932	8266	8864	890	8969	8405	100359	133870	8378	34	3805	637	1961	6438	3650	135	8962	26046	5497	15962	5710	352	1718	9535	2354	0	172	76
hsa-miR-206	567	2	3	5	4	0	1609	10	0	3	0	116	3	4508	9	0	1218	776	38	0	814	577	4	3974	9403	639	9	0	1	0	0	2	1	569	3	837	5	58	1034	2041	7	2289	0	1657	0	1439	0	1	2
hsa-miR-20a-5p	0	0	0	4	0	610	738	2	0	0	0	0	0	115	1	677	174	1399	3	9	98	17	0	535	0	663	1	0	0	0	276	0	0	0	1	0	2	333	930	0	29	1117	0	276	6	1	0	1	0
hsa-miR-20b-5p	0	1	0	2	0	0	0	0	1	0	59	0	2008	0	0	0	390	1636	1	2	82	0	0	36	1	243	0	0	0	0	84	0	0	0	0	0	0	4	486	0	1	2098	1	521	1	0	0	3	0
hsa-miR-210-3p	0	0	0	0	0	0	554	0	0	0	0	0	0	1	0	0	59	19	0	0	0	0	0	0	0	2	0	0	0	0	0	0	0	0	0	0	0	0	0	0	0	79	0	0	0	0	0	0	0
hsa-miR-2110	8469	47780	95994	32230	2285	32678	26111	5804	63569	5	56424	2642	19497	29979	75	45626	3095	7792	953	6585	11263	29146	25192	15786	1911	18555	53135	49139	47587	8649	12828	29356	2535	12466	9271	28566	56	3558	18836	8063	1772	10576	3043	13768	9643	727	3	42345	63677
hsa-miR-2113	0	0	0	0	0	0	0	0	0	0	0	0	0	0	0	0	0	0	0	0	0	0	0	0	0	5	0	0	0	0	0	0	0	0	0	0	0	0	0	0	0	0	0	0	0	1	0	0	0
hsa-miR-2115-5p	0	0	0	0	0	0	0	0	0	0	0	0	0	0	0	0	0	0	0	0	0	0	0	0	0	0	0	0	0	0	0	0	0	0	0	0	0	0	0	0	0	0	0	0	1	0	0	0	0
hsa-miR-211-5p	154	1	0	9	0	0	148	1	1	0	3	0	2	189	0	0	54	220	1	0	289	0	5	145	8	300	163	163	0	1	0	0	0	0	0	3	0	14	1	0	4	113	302	116	0	2	0	1	0
hsa-miR-212-3p	0	0	0	21	1	510	0	2	0	0	0	0	0	1	0	0	54	103	10	0	56	0	1	30	0	32	2	0	0	0	54	1	0	0	0	0	0	44	1	0	9	81	0	58	0	4	0	1	0
hsa-miR-212-5p	0	0	0	0	0	0	0	0	0	0	0	0	0	0	0	0	0	0	0	0	0	0	0	0	0	1	0	0	0	0	0	1	0	0	0	0	0	2	0	0	0	0	0	0	0	0	0	0	0
hsa-miR-21-3p	60	0	0	0	0	707	170	0	0	0	0	0	0	0	0	0	0	103	0	0	0	0	0	0	0	174	0	0	0	0	235	0	0	0	0	0	0	0	0	0	0	95	0	0	0	0	1	0	0
hsa-miR-214-3p	0	0	0	1	0	0	0	0	0	0	0	0	0	0	0	0	1	0	0	0	0	0	0	0	0	1	0	0	0	0	27	0	0	0	0	0	0	5	0	0	2	0	0	0	3	0	0	0	0
hsa-miR-21-5p	16160	63435	69917	32896	6094	75493	35854	409	39979	1	17321	4376	11116	32921	27	40751	9620	22986	421	586	19382	1799	8367	28682	4379	15605	8264	51179	12748	11461	153934	7802	348	4716	6863	27746	49	1600	7713	1496	408	27604	845	24512	5870	685	405	10438	36481
hsa-miR-218-2-3p	0	0	0	4	0	0	0	0	0	0	0	0	0	0	0	0	0	0	0	0	0	0	0	0	0	3	0	0	0	0	0	0	0	0	0	0	0	0	0	0	0	0	0	0	0	0	0	0	0
hsa-miR-218-5p	2	351	32	819	21	0	24	98	0	8	124	43	1820	64	36	3503	35	782	1112	0	82	115	28	9	43	1139	50	374	3335	1	206	7	28	19	30	312	32	4062	15	1	726	325	1	3	0	1641	0	41	483
hsa-miR-219a-2-3p	0	259	16	252	5	0	5	26	0	1	0	9	0	107	12	0	2	61	551	0	184	0	9	0	12	546	13	0	0	0	6	5	11	1	16	6	6	1736	7	0	442	2	0	0	0	273	0	5	2
hsa-miR-219a-5p	0	2	0	41	2	0	1	7	0	2	0	2	0	2	3	0	1	0	19	0	0	0	3	0	0	62	3	0	0	0	0	0	0	0	1	2	1	65	0	0	12	0	0	0	0	14	0	3	0
hsa-miR-219b-5p	0	55	0	130	1	0	2	3	0	0	0	2	0	4	2	0	0	72	50	0	0	0	0	0	3	352	5	0	0	0	18	0	1	0	0	1	2	325	0	0	37	2	0	0	0	39	0	0	172
hsa-miR-221-3p	51	476	1	528	0	1053	596	2	1	1	99	4	1824	321	3	2266	66	406	24	112	178	26	2	1254	1	798	2	2	0	1052	3443	1	2	0	1760	2	6	78	242	1	14	493	1	18	1655	3	1	1200	841
hsa-miR-221-5p	0	0	0	2	0	0	0	0	0	0	0	0	0	0	0	0	0	0	0	0	0	0	0	0	0	1	1	0	0	0	13	0	0	0	0	0	0	0	0	0	0	0	0	0	0	0	0	0	0
hsa-miR-222-3p	2177	4534	3578	1535	438	9689	6625	328	3856	0	223	1200	3458	3518	4	12240	1215	5620	51	46	3889	320	3473	4042	354	2684	10650	5787	7555	907	7534	799	5	136	1991	1255	11	134	2852	0	31	7920	2	1866	338	1641	1	3461	1335
hsa-miR-223-3p	469	2076	2910	1766	231	5614	13839	4	1245	1	4280	4	8239	9902	1	2822	809	3517	67	2155	3790	288	859	14984	834	8789	1	33	10	5864	10580	0	4	11	11	1781	14	355	2176	831	53	4410	3	3724	1338	1082	3	1041	2070
hsa-miR-223-5p	2	1277	304	0	0	80	1921	1	0	0	0	0	0	3637	0	0	67	242	8	8	149	91	1220	3	0	984	0	0	0	0	1134	2	0	0	2	2	0	21	427	0	9	36	0	13	1	3	0	426	557
hsa-miR-22-3p	62037	80198	124840	54073	12368	215209	72667	10123	109271	25	102691	3903	42664	108282	221	175192	17655	41533	2954	19128	26353	20993	43814	57517	10402	49742	130306	159366	97512	45392	112942	44626	4777	35997	19910	68394	218	8818	20642	9019	2317	63067	3414	35930	29132	2549	17	56257	73397
hsa-miR-224-5p	82	976	275	698	0	0	1481	0	0	0	0	0	0	317	0	0	207	403	1	3	1212	0	256	0	543	1119	2497	129	2399	2	167	0	0	0	0	202	0	339	452	0	17	178	0	270	0	0	0	242	455
hsa-miR-22-5p	428	1016	4	6	153	888	478	0	0	0	0	0	0	588	0	0	44	708	10	1	111	0	0	0	1	7	0	0	0	0	633	0	0	280	500	1	0	32	263	0	2	195	0	129	0	5	0	46	1072
hsa-miR-2277-3p	0	0	0	1	0	0	0	0	0	0	0	0	0	0	0	0	0	0	0	0	0	0	0	0	0	0	0	0	0	0	65	0	0	0	0	0	0	2	0	0	0	0	0	0	0	0	0	0	0
hsa-miR-23a-3p	10344	552556	424026	70775	9104	225336	92255	17114	77292	19	65934	3710	33548	108143	272	24838	29083	64318	2022	8141	29005	1596	32039	72688	6276	76811	78505	97269	52387	39685	261218	15769	1823	9867	25774	21163	150	4624	105133	5823	705	66281	4634	44490	9745	6220	28	90320	100803
hsa-miR-23b-3p	748	1257	797	1745	6	2766	1210	38	1	2	4	9	2	1283	19	4555	613	2212	230	92	814	99	230	120	576	1146	20	259	5885	4	1706	1	16	93	260	345	9	753	744	3	162	2913	797	1885	1875	131	0	15	14
hsa-miR-23b-5p	0	2266	800	1198	106	484	321	1	0	0	0	0	0	1	0	0	0	123	1	24	115	0	0	252	34	93	3101	864	15768	3	60	1	300	805	1730	4	2	1	1	0	0	257	0	94	571	1	0	1999	453
hsa-miR-24-1-5p	0	0	0	1	0	0	0	0	0	0	0	0	0	0	0	0	0	0	0	0	0	0	0	0	0	1	0	0	0	0	0	0	0	0	0	0	0	0	0	0	0	0	0	0	0	0	0	0	0
hsa-miR-24-3p	1113	33134	19970	17571	2219	35522	10404	10091	335116	4	29453	59	16477	6254	37	184519	1538	7282	1413	16687	4027	9080	4383	7979	1712	8480	49	112313	164350	20213	35802	1148	43	8447	3956	15269	29	3434	82290	7939	1353	4953	13304	4799	10178	5452	54	16316	13220
hsa-miR-25-3p	26245	31998	11551	16392	2004	95460	36711	3634	20650	2	66820	2011	31081	79214	8	11134	10842	33374	5721	16928	11119	4170	23601	30372	795	67891	11647	33295	8018	24389	21372	14362	1416	16476	12295	20592	116	13975	23280	3065	2319	44297	1559	24376	33709	22976	7	15446	17013
hsa-miR-25-5p	0	0	1200	0	0	0	0	3059	7532	0	7	0	1	0	0	0	0	234	78	0	0	398	902	0	0	0	0	0	0	0	1	1	0	0	0	0	0	282	0	1	52	0	1544	0	0	54	0	178	2
hsa-miR-26a-1-3p	0	0	0	0	0	0	660	0	0	0	0	0	0	0	0	0	0	0	0	0	70	0	0	0	0	0	0	0	0	0	32	0	0	0	0	0	0	0	0	0	0	0	0	0	0	0	0	0	0
hsa-miR-26a-5p	20756	16917	21211	35926	2575	179212	63032	2411	53207	134	14662	2924	26719	25014	1114	35330	17965	51715	9234	6456	42236	944	19057	33216	3459	42754	17596	54725	50299	25438	184612	8910	497	2368	9572	15822	353	28239	32342	5611	6115	105304	398	56928	18047	7786	516	6457	27342
hsa-miR-26b-3p	0	0	0	3	0	0	0	0	0	0	0	0	0	0	0	0	0	209	1	3	0	0	0	0	0	3	0	0	0	0	165	1	1	0	0	1	0	3	1313	0	0	215	0	1	1	0	0	0	0
hsa-miR-26b-5p	2533	2181	1913	2466	244	15615	6104	1255	16368	17	38488	423	35017	3970	90	3901	9856	42431	1585	3638	6372	90	3115	14201	45	4195	51	283	5015	28614	14817	544	34	79	1402	3138	1735	4014	17574	2742	666	31852	23	24109	10933	3135	7	916	1026
hsa-miR-27a-3p	17777	217915	120374	36989	12240	177519	74903	5367	40613	12	40670	8661	14451	55660	52	11961	28216	58236	622	792	29681	475	11712	80731	3416	53574	14425	46006	15808	10678	291402	24077	3459	12873	25592	33699	95	4820	52907	5325	827	45180	1364	38265	8400	3907	50	104601	107472
hsa-miR-27a-5p	0	0	0	0	0	0	0	0	0	0	0	0	0	0	0	0	0	0	0	0	0	0	0	0	0	0	0	0	0	0	0	0	0	0	0	0	0	0	0	0	0	0	0	6	0	0	0	0	0
hsa-miR-27b-3p	17404	204955	46614	50054	17874	40936	114278	13386	77023	30	37259	9760	13333	219625	308	16415	12201	28631	2314	1713	14305	1304	43256	126338	13327	79261	81900	100593	124516	51613	34792	26544	3415	24629	83929	57069	494	6759	56986	4269	1546	26048	5755	31284	10010	5212	13	59568	69248
hsa-miR-27b-5p	0	0	0	1	0	0	0	0	0	0	0	0	0	0	0	0	18	0	2	0	0	0	81	0	0	2	0	0	0	0	31	0	0	0	0	0	0	7	0	0	0	0	0	0	0	0	0	0	0
hsa-miR-28-3p	124	4568	7109	991	550	1211	2029	473	1616	0	2	413	4	4	7	5	100	854	17	10	767	1	328	1685	261	827	65	1	2	511	2516	1496	3	188	884	194	3	70	983	593	21	778	136	219	5	13	2	1243	2281
hsa-miR-28-5p	0	1	1	22	0	0	712	3	0	0	0	0	0	1	0	0	39	336	6	1	0	0	0	178	0	908	0	0	0	0	224	1	0	1	0	0	0	38	0	0	13	147	0	41	0	6	0	3	32
hsa-miR-296-5p	0	1	35	9	0	0	0	2	0	0	0	0	0	0	0	0	0	1	1	0	0	0	0	3	1	11	2	0	0	0	0	0	0	0	1	0	2	10	0	0	2	0	0	0	0	1	0	8	4
hsa-miR-299-3p	0	0	0	2	0	0	0	0	0	0	0	0	0	0	0	0	0	0	1	0	0	0	0	0	0	3	0	0	0	0	0	0	0	0	0	0	0	6	0	0	2	0	0	0	0	0	0	0	0
hsa-miR-299-5p	0	0	0	7	0	0	0	0	0	0	0	1	0	0	0	0	0	1	1	0	0	0	0	0	0	6	0	0	0	0	0	0	0	0	0	0	0	4	0	0	0	0	0	0	0	1	0	0	1
hsa-miR-29a-3p	246	2720	23	716	295	2208	16	178	1633	8	4	313	2	349	36	1	439	2510	230	22	120	0	651	3770	39	1055	44	0	0	0	7787	7	26	9	152	39	14	1053	288	0	173	1720	0	821	9	929	4	1152	2765
hsa-miR-29a-5p	0	36	0	1	0	0	0	0	0	0	0	125	0	0	0	0	0	23	0	0	0	0	0	0	0	0	0	0	0	0	60	0	0	0	0	38	1	1	0	0	0	0	0	0	0	0	0	349	170
hsa-miR-29b-2-5p	0	1	0	10	0	275	0	1	0	0	0	0	0	0	0	0	0	0	4	0	0	0	0	0	3	16	0	0	0	0	6	0	0	0	1	2	0	9	0	0	1	0	0	0	0	0	0	0	0
hsa-miR-29b-3p	0	0	0	25	0	0	492	3	0	0	0	2	0	0	2	0	0	63	14	2	0	0	0	0	1	34	0	0	0	0	7	2	0	0	0	0	0	54	1	0	12	60	0	0	0	11	0	0	1
hsa-miR-29c-3p	260	589	2	187	2	1146	4	17	0	2	0	8	0	4	8	0	248	769	29	2	626	0	2	76	6	232	5	0	0	0	1548	1	4	26	1	6	3	95	1	0	19	649	0	152	0	8	0	455	2
hsa-miR-29c-5p	0	5	1447	153	1	116	554	10	0	1	0	4	0	8	6	3	151	668	50	13	95	0	0	86	4	747	6	1350	9853	3	22	1	8	2	8	7	2	230	447	0	47	321	0	109	3	32	0	10	3
hsa-miR-301a-3p	0	0	0	2	0	0	0	1	0	0	0	0	0	0	0	0	37	89	2	0	0	0	1	0	0	3	0	0	0	0	24	0	1	0	0	0	0	3	0	0	0	7	0	245	1	0	0	0	0
hsa-miR-301a-5p	0	0	0	0	0	0	0	0	0	0	0	0	0	0	0	0	0	0	0	0	0	0	0	0	0	0	0	0	0	0	0	0	0	0	0	0	0	1	0	0	0	0	0	0	0	0	0	0	0
hsa-miR-302a-3p	0	0	0	0	0	0	0	1	0	0	0	0	0	0	0	0	0	0	1	0	0	0	0	0	1	2	0	0	0	0	0	0	0	0	0	0	0	5	0	0	2	0	0	0	0	1	0	0	0
hsa-miR-302b-3p	0	0	0	3	0	0	0	0	0	0	0	0	0	0	0	0	0	0	1	0	0	0	0	0	0	0	0	0	0	0	0	0	0	0	0	0	0	6	0	0	0	0	0	0	0	0	0	0	0
hsa-miR-302c-3p	0	0	0	3	0	0	0	0	0	0	0	0	0	0	0	0	0	0	1	0	0	0	0	0	0	4	0	0	0	0	0	0	0	0	0	0	0	6	0	0	0	0	0	0	0	0	0	0	0
hsa-miR-302d-3p	0	0	0	0	0	0	0	0	0	0	0	0	0	0	0	0	0	0	0	0	0	0	815	0	1	0	0	0	0	0	0	0	0	0	0	0	0	0	0	0	0	0	0	0	0	1	0	0	0
hsa-miR-3064-5p	0	0	0	1	0	0	0	0	0	0	0	0	0	0	0	0	0	0	0	0	0	0	0	0	0	0	0	0	0	0	49	0	0	0	0	0	0	0	0	0	0	0	0	0	0	0	0	0	0
hsa-miR-3065-3p	0	0	0	3	0	0	0	0	0	0	0	0	0	0	0	0	0	0	2	0	0	0	0	0	0	2	0	0	0	0	0	0	0	0	0	0	0	3	0	0	0	0	0	0	0	0	0	0	0
hsa-miR-3065-5p	0	0	0	4	0	0	0	0	0	0	0	0	0	0	0	0	0	0	0	0	0	0	2	0	0	1	0	0	0	0	0	0	0	0	0	1	0	0	0	0	0	0	0	0	0	0	0	0	0
hsa-miR-3074-3p	0	0	0	1	0	0	0	0	0	0	0	0	0	0	0	0	0	0	0	0	141	0	0	0	0	1	0	0	0	0	106	0	0	0	0	0	0	2	0	0	0	0	0	0	0	0	0	0	0
hsa-miR-3074-5p	3829	6851	71	3749	581	15279	2274	61	23482	1	108	3	2575	680	7	10094	806	6138	887	298	1375	1563	906	9	198	913	6	1314	23819	4797	8805	1457	10	1812	1571	2101	7	762	42289	7	900	4864	2045	1902	19	84	11	7618	2513
hsa-miR-30a-3p	0	1	1978	387	0	0	338	4	0	1	0	2	0	144	3	1	20	379	60	6	0	0	877	0	56	278	2	107	3070	1	131	4	3	0	1	182	0	197	2662	0	36	366	0	20	3	31	0	765	63
hsa-miR-30a-5p	0	8	8	195	2	0	1	12	47	0	17	7	4	6	8	9	48	537	34	1550	113	0	559	1	6	250	4	21	4	5	31	1	1	0	3	5	2	114	0	0	31	265	208	68	0	18	0	7	0
hsa-miR-30b-3p	0	0	0	1	0	0	454	0	0	0	0	0	0	0	0	0	0	182	14	0	0	0	0	0	0	0	0	0	0	0	158	0	0	0	0	0	0	59	1	0	11	143	0	0	0	9	0	0	0
hsa-miR-30b-5p	119	3	5	96	0	249	6	17	0	0	0	7	0	2	9	0	0	86	89	21	6	0	2	1	11	114	7	0	0	0	65	2	0	0	0	5	2	289	2	0	72	102	0	3	8	45	0	7	0
hsa-miR-30c-1-3p	0	0	0	1	0	0	0	0	0	0	0	0	0	0	0	0	0	0	0	0	0	0	0	0	0	0	0	0	0	0	0	0	0	0	0	1	0	1	0	0	1	0	0	0	0	0	0	0	0
hsa-miR-30c-2-3p	0	0	0	3	0	0	0	0	0	0	0	0	0	0	0	0	0	0	0	0	0	0	0	0	0	2	0	0	0	0	0	0	0	0	0	0	0	3	0	0	2	0	0	0	0	1	0	0	0
hsa-miR-30c-5p	0	1	3	109	3	0	115	9	0	2	0	5	0	5	4	0	3	2	69	106	1	0	3	1	2	189	4	0	0	0	13	0	2	3	2	3	1	239	117	0	61	3	0	40	20	46	0	0	1
hsa-miR-30d-3p	0	54	810	14	0	0	0	0	60	0	3742	0	4	1	0	0	0	89	0	1	0	0	0	0	0	133	0	0	0	0	150	0	1	0	1	0	0	5	848	1	1	31	0	19	0	0	0	0	0
hsa-miR-30d-5p	2742	4048	8080	1905	51	12113	2341	1241	100217	5	33811	26	27593	2571	53	51145	1610	6928	962	1495	4606	2431	1258	2417	296	1973	32	95162	47345	17754	4289	4	18	407	475	844	14	3096	8094	4850	463	11733	1325	4228	17038	15781	0	3274	1354
hsa-miR-30e-3p	0	1390	2	179	1	605	835	6	4	0	67	2	2218	0	1	5962	0	112	30	116	183	86	87	1109	1	830	6484	0	0	0	1008	1	2	284	2	203	0	101	3115	0	25	392	825	0	30	13	0	524	1655
hsa-miR-30e-5p	0	1	1	10	0	20	241	0	2483	0	3	0	3	1	2	2	28	68	5	3	27	0	0	0	0	37	0	7	0	1	118	0	0	1	2	0	0	18	200	1	1	315	2	18	0	0	0	1	0
hsa-miR-3115	0	0	0	0	0	0	0	0	0	0	0	0	0	0	0	0	0	0	0	1	0	0	0	0	0	0	0	0	0	0	0	0	0	0	0	0	0	0	0	0	0	0	0	0	0	0	0	0	0
hsa-miR-3117-3p	0	0	0	0	0	0	0	0	0	0	0	0	0	0	0	0	0	0	1	0	0	0	0	0	0	3	0	0	0	0	0	0	0	0	0	0	0	2	0	0	1	0	0	0	0	0	0	0	0
hsa-miR-3120-3p	0	0	0	0	0	0	0	0	0	0	0	0	0	0	0	1	0	0	0	0	0	0	0	0	0	0	0	0	0	0	32	0	0	0	0	0	0	1	0	0	0	54	0	0	0	0	0	0	0
hsa-miR-3120-5p	0	118	0	0	0	0	0	0	0	0	0	0	0	0	0	0	0	0	0	0	0	0	0	0	0	0	0	0	0	0	0	0	0	0	0	100	0	0	0	0	0	0	0	0	0	0	0	1	0
hsa-miR-3124-5p	1	409	0	0	0	710	0	0	0	0	0	0	0	375	0	0	0	0	0	0	175	0	0	0	0	0	0	0	0	0	257	0	0	1	0	0	0	1	0	0	0	79	0	0	0	0	0	345	620
hsa-miR-3125	0	0	0	0	0	0	0	0	0	0	0	0	0	0	0	0	0	0	0	0	0	0	0	0	0	242	0	0	0	0	62	0	0	0	0	0	0	0	0	0	0	0	0	0	0	0	0	0	0
hsa-miR-3127-5p	0	0	0	0	0	0	0	0	0	0	0	0	0	0	0	0	0	0	1	0	0	0	0	0	0	0	0	0	0	0	0	0	0	0	0	0	0	0	0	0	0	0	0	0	0	0	0	0	0
hsa-miR-3135b	0	0	0	0	0	0	0	0	0	0	0	0	0	0	0	0	0	0	0	0	0	1	0	0	0	0	0	0	0	0	0	0	0	0	0	1	0	0	0	0	0	0	0	0	0	0	0	0	0
hsa-miR-31-3p	0	0	0	13	1	0	0	0	0	1	0	0	0	2	2	0	0	0	11	0	0	0	0	0	0	16	0	0	0	0	0	0	0	1	0	0	0	34	0	0	11	2	0	0	0	9	0	0	0
hsa-miR-3150b-3p	0	0	0	0	0	369	0	0	0	0	0	0	0	419	0	0	0	176	0	0	0	0	0	0	0	0	0	0	0	0	38	0	0	0	0	0	0	0	0	0	0	96	0	115	1	0	0	0	0
hsa-miR-3152-5p	0	0	0	0	0	0	0	0	0	0	0	0	0	0	0	0	0	0	0	0	0	0	0	0	0	0	0	0	0	0	0	0	0	0	0	0	0	1	0	0	0	0	0	0	0	0	0	0	0
hsa-miR-3154	0	0	0	0	0	0	0	0	841	0	3	0	3	0	0	0	0	0	0	2	0	0	0	0	0	0	0	0	0	0	0	0	0	0	0	0	0	0	0	0	0	0	1	0	0	0	0	0	0
hsa-miR-3157-5p	0	0	0	1	0	0	0	0	0	0	0	0	0	0	0	0	0	0	0	0	0	0	0	0	0	0	0	0	0	0	38	0	0	1	0	0	0	0	487	0	1	0	0	0	0	0	0	0	0
hsa-miR-3158-3p	0	0	0	0	0	0	0	0	3	0	2	0	5	0	0	0	0	79	0	0	0	0	0	0	0	0	0	0	0	0	0	0	0	0	0	0	0	0	0	2	0	0	3634	0	0	0	0	0	0
hsa-miR-3158-5p	0	0	0	0	0	0	0	0	0	0	0	0	0	0	0	0	0	0	0	0	0	0	0	0	0	0	0	0	0	0	0	0	0	0	0	0	0	0	0	0	0	0	162	0	0	0	0	0	0
hsa-miR-31-5p	0	1	0	40	1	0	1	3	0	0	0	1	0	0	0	0	1	2	6	0	0	0	0	0	0	37	1	0	0	0	0	0	0	0	2	0	0	38	0	0	11	90	0	0	0	2	0	0	0
hsa-miR-3173-5p	0	2	1	0	0	240	1685	635	0	0	0	0	1	387	1	2336	52	214	1	0	182	98	1418	804	0	817	0	0	0	270	0	0	0	54	0	134	1	1	136	624	1	326	0	134	0	0	0	1	0
hsa-miR-3180	0	0	0	0	0	0	0	0	0	0	0	0	0	0	0	0	67	129	0	0	0	0	0	0	0	0	0	0	0	0	0	0	0	0	1458	0	0	0	342	0	0	2	0	0	0	0	0	0	0
hsa-miR-3184-3p	2	193	4020	75	798	358	4734	6	6671	0	135	734	16	0	2	3	137	489	0	57	2090	2065	692	1960	22	1540	5	0	2	0	43070	50	1191	1049	3806	6323	5	3	4	1865	49	0	777	412	11	43	2	40319	48356
hsa-miR-3187-3p	236	197	1303	2	635	1	824	0	0	0	0	0	0	3122	0	0	345	155	29	16	129	0	976	1	0	31	0	0	0	1	272	0	0	2	1	420	2	120	0	0	31	443	0	76	0	10	0	1104	479
hsa-miR-3190-5p	0	0	0	0	0	0	681	0	0	0	0	0	0	0	0	0	0	0	0	0	0	0	0	0	0	0	0	0	0	0	0	0	1	0	0	0	0	0	0	0	0	0	0	0	0	0	0	929	0
hsa-miR-3200-3p	0	0	0	7	0	0	0	0	0	0	0	1	0	0	0	0	0	60	3	2	0	0	0	0	0	184	0	0	0	0	12	0	0	0	1	0	0	19	0	0	1	19	0	0	2	2	0	0	0
hsa-miR-3200-5p	0	0	0	1	0	0	0	0	0	0	0	0	0	0	0	0	35	0	0	0	0	0	0	0	0	2	0	0	0	0	34	0	0	0	0	0	0	0	0	0	0	0	0	0	0	0	0	0	0
hsa-miR-320a	44185	2960	14723	5763	890	55814	40843	758	41918	7	46945	745	22744	1988	113	221447	25155	81847	1824	14685	20123	12850	97891	43236	2721	9638	14969	11772	37601	1912	48689	16883	6350	9250	22251	8958	36	5026	67581	34072	924	26947	1228	63443	20658	2162	8	9948	3238
hsa-miR-320b	89	184	7	52	0	39	979	216	11	0	10	2	7	3	0	63	399	1154	2	9	112	14	1590	656	123	125	19	5	10	1	1543	4	1	456	8	48	2	14	1795	8	2	89	10	1296	14	5	0	430	4
hsa-miR-320c	41453	4689	12416	5019	609	1192	3833	4748	74479	28	51672	927	51276	1858	425	194661	22165	76735	1390	12785	12189	10039	11945	1895	2916	12755	4761	25301	64289	22660	13462	21582	1227	11730	33616	17940	54	2713	50432	23701	779	13937	3399	48159	29235	5228	6	9308	12573
hsa-miR-320d	4047	3016	36	4467	423	4	6883	24980	31421	29	24016	478	2199	51	76	37348	1661	2361	116	5860	124	8974	26597	3969	299	8	25	196	23	24040	658	15442	5975	5508	12414	9136	8	623	6709	27	50	203	4024	3222	10161	7465	1	3265	5
hsa-miR-320e	0	2	0	2	0	0	135	864	23	0	10	156	0	2	0	17	5	5	0	4	1	13	36	1	0	78	0	1	14	29	1	387	8	4	116	298	1	2	17	0	0	0	20	432	6	14	0	1	0
hsa-miR-323a-3p	88	1	10	5006	1201	0	0	888	3176	1	13226	8	12	15	9	0	2	133	97	0	0	0	2	955	31	985	12038	0	0	0	0	6	5	2	1345	1318	6	352	384	4	68	0	9	71	0	64	0	5	2
hsa-miR-323a-5p	0	291	1	6	239	0	0	1	0	0	0	3	0	0	0	7115	0	0	5	0	0	151	1	0	0	293	2543	0	0	0	8	1	2	1	0	0	1	13	0	0	2	0	0	0	0	2	0	1	588
hsa-miR-323b-3p	0	0	5	1284	1	0	0	1	275	0	11366	1	4	237	1	1	71	0	23	0	0	0	145	0	1	208	0	0	0	0	0	0	1	3	1410	2	1	120	0	2	27	0	2	0	0	14	0	0	2
hsa-miR-32-3p	0	0	0	0	0	0	0	0	0	0	0	0	0	1	0	0	0	0	0	0	0	0	0	1011	0	2	0	0	0	0	28	0	0	0	0	0	1	0	0	0	0	0	0	10	0	0	0	0	0
hsa-miR-324-3p	0	0	0	10	0	241	0	0	91	0	5620	1	2	0	0	0	1	74	2	7	116	1	0	0	0	8	1	1	0	0	24	0	0	0	1	0	0	6	0	0	0	52	0	0	3	1	0	0	0
hsa-miR-324-5p	0	0	0	15	0	0	0	0	0	0	0	1	0	1	0	0	26	0	3	2	0	0	0	0	0	17	0	0	0	0	20	0	0	0	0	0	0	5	0	0	4	0	0	0	2	1	0	0	0
hsa-miR-32-5p	246	1	1	339	0	1540	0	1	0	0	0	0	0	0	0	0	1	136	11	3	137	0	0	0	0	10	0	0	0	74	733	0	0	0	0	0	0	41	0	0	11	261	0	66	1	3	0	0	0
hsa-miR-326	0	0	2	41	0	1	0	3	0	0	0	1	0	3	2	0	0	1	4	4	0	0	0	0	1	52	2	0	0	0	722	0	1	0	0	1	0	18	0	0	0	1	0	0	2	4	0	168	1
hsa-miR-328-3p	599	8	12	21617	1	4588	2706	1241	15288	1	6005	10	15	3896	39	21787	265	2384	171	44	1312	437	7074	2615	419	1784	8727	150	3321	4843	98	971	46	212	1264	9967	28	662	1208	852	116	2357	10	311	918	79	0	49	9
hsa-miR-329-3p	0	0	0	3	0	0	0	1	0	0	0	1	0	0	0	0	0	0	6	0	0	0	0	0	0	2	1	0	0	0	0	1	0	0	0	0	0	9	0	0	1	0	0	0	0	2	0	0	0
hsa-miR-330-3p	0	0	1	32	0	0	0	2	0	0	0	0	0	3	1	0	0	0	4	0	0	0	0	0	0	34	0	0	0	0	60	0	0	0	1	1	0	18	0	0	10	0	0	0	0	4	0	2	2
hsa-miR-330-5p	0	0	0	17	0	486	0	4	0	0	0	1	0	52	1	0	0	2	17	1	0	0	572	0	0	30	1	0	0	0	37	1	1	1	1	22	1	63	1	0	9	76	0	7	0	11	0	1	35
hsa-miR-331-3p	0	0	0	3	0	0	0	1	0	0	0	0	0	0	0	0	0	0	4	2	135	0	1	0	0	7	0	0	0	0	0	0	1	0	0	0	0	4	0	0	2	0	0	0	0	0	0	0	0
hsa-miR-331-5p	0	0	0	0	0	0	0	0	0	0	0	0	0	0	0	0	0	0	0	0	0	0	0	0	0	1	0	0	0	0	0	0	0	0	0	0	0	1	0	0	0	0	0	0	0	0	0	0	0
hsa-miR-335-3p	0	1	1	3	0	0	1	0	0	0	0	0	0	0	0	0	0	0	1	0	0	0	0	0	0	5	0	0	0	0	25	0	0	0	0	0	0	2	0	0	0	0	0	0	0	1	0	0	0
hsa-miR-335-5p	0	549	363	14	0	3	0	3	1	0	0	2	0	0	0	0	0	0	18	0	1	0	0	0	1	7	1	0	0	0	1934	0	1	0	1	0	1	44	0	0	11	0	0	0	0	4	1	0	0
hsa-miR-337-3p	127	93	1	3330	438	240	4471	1560	7344	0	3547	714	6	3075	3	1930	55	287	16	0	1190	83	1936	1527	148	2669	1019	5	1	2941	16	0	4	0	904	2899	4	51	1931	0	14	73	0	104	0	8	0	5	4
hsa-miR-337-5p	0	0	0	0	0	0	0	0	0	0	0	0	0	0	0	0	1	0	0	0	0	0	0	0	0	2	0	0	0	0	95	0	0	0	0	0	0	0	0	0	0	0	0	0	0	0	0	0	0
hsa-miR-338-3p	0	1	2	58	0	0	0	7	0	1	0	0	0	3	0	0	1	1	24	0	0	0	0	2	0	56	5	0	0	0	15	1	1	2	0	1	1	57	1	0	8	0	0	0	0	6	0	1	0
hsa-miR-338-5p	1	1	385	18	0	606	0	2	0	0	0	0	0	750	1	0	0	0	14	2	2	0	0	1	0	40	1	0	0	0	181	1	2	1	4	4	1	62	2	0	8	123	0	33	0	6	0	1	1
hsa-miR-339-3p	0	310	2	9	0	0	0	0	0	0	0	0	0	0	0	0	0	78	1	7	0	0	0	0	1	17	0	12334	2	1	555	0	0	0	0	0	0	4	0	0	2	0	0	0	0	1	0	59	145
hsa-miR-339-5p	0	1	0	3	0	0	0	0	0	0	0	0	0	0	0	0	0	0	1	1	0	0	0	0	0	2	0	0	0	0	0	0	0	0	0	0	0	4	0	0	1	0	0	0	1	0	0	0	0
hsa-miR-33a-5p	151	254	7	220	2	680	4	17	0	2	0	10	0	10	11	0	182	306	16	0	235	0	8	889	2	580	8	0	0	0	790	3	5	1	7	5	9	47	5	0	6	74	0	121	0	6	0	8	3
hsa-miR-33b-3p	0	0	0	0	0	370	0	0	0	0	0	0	0	0	0	0	21	0	0	0	0	0	0	0	0	0	0	0	0	0	0	0	0	0	0	0	0	0	0	0	0	0	0	0	0	0	0	0	0
hsa-miR-33b-5p	0	0	0	2	0	0	0	0	0	0	0	0	0	0	0	0	0	0	0	0	0	0	0	0	0	0	0	0	0	0	0	0	0	0	0	0	0	0	0	0	0	0	0	0	0	0	0	0	0
hsa-miR-340-3p	210	0	2	55	63	2306	203	7	0	0	0	2	0	5	4	0	62	202	21	0	263	0	34	234	3	183	3	0	3	0	171	1	1	4	219	229	0	57	579	0	16	331	0	177	0	4	0	93	0
hsa-miR-340-5p	1	304	6	180	1	547	604	16	4922	4	72	6	2437	5	8	0	0	2	52	5	428	0	0	273	4	659	3	0	0	0	1738	2	5	4	3	4	6	155	299	1	37	418	0	110	1	22	0	15	192
hsa-miR-342-3p	530	595	641	355	5	8525	1360	90	3678	1	4	244	7	13	11	6296	275	1164	168	164	1496	141	1004	221	124	510	5	14541	14	3269	1650	1	1	3	11	173	3	551	1401	1	135	4260	5	833	3547	83	2	58	680
hsa-miR-342-5p	441	3935	5298	2	111	586	704	54	0	0	0	0	0	1219	0	2915	134	219	2	1	111	123	23	0	0	280	0	0	0	0	1828	1213	5	371	0	0	1	8	0	0	0	877	0	116	0	0	0	2108	4914
hsa-miR-345-5p	3691	2559	3178	12561	919	10469	3307	7	16525	0	82	1388	3344	467	11	9770	2465	3324	82	4016	733	4174	325	3476	4	5365	793	15979	18507	3	1094	3982	10	1028	1078	3441	4	459	4569	2	64	3333	6	5316	16	59	1	707	446
hsa-miR-346	0	0	0	12	0	0	0	0	0	0	0	0	0	0	0	0	1	53	5	0	0	0	0	0	2	18	0	0	0	0	0	0	0	0	1	0	0	15	0	0	0	0	0	0	0	1	0	0	1
hsa-miR-34a-5p	632	1115	69	1002	428	4314	2677	51	7364	4	109	598	2364	4574	106	6446	1399	8477	853	230	1216	102	6088	5843	228	1491	30	1286	18163	2	3452	131	18	167	25	953	17	2079	4797	2	419	11073	2	2358	2847	343	1	559	4
hsa-miR-34b-3p	0	0	0	2	0	465	0	0	0	0	0	0	0	149	0	0	0	135	6	1	0	0	0	0	0	4	1	0	0	0	0	0	0	0	0	0	0	19	0	0	4	72	0	103	0	2	0	0	0
hsa-miR-34c-3p	0	0	0	0	0	0	0	0	0	0	0	0	0	0	0	0	0	0	22	0	0	0	0	0	0	6	0	0	0	0	0	0	0	0	0	0	0	67	0	0	22	0	0	0	0	11	0	0	0
hsa-miR-34c-5p	0	0	0	0	0	0	0	0	0	1	0	0	0	0	0	0	0	0	0	0	0	0	0	0	0	0	0	0	0	0	0	0	0	0	0	0	0	0	0	0	0	0	0	0	0	0	0	0	0
hsa-miR-3529-3p	454	1462	2530	314	3	4272	1925	175	67	3	1795	134	6	2452	19	1	76	661	740	149	656	84	1216	1447	260	577	17148	76	4066	250	439	1492	12	2276	13	1599	12	2865	1296	957	583	872	233	171	25	371	1	1700	1107
hsa-miR-3529-5p	0	0	0	0	0	0	0	0	0	0	0	0	0	0	0	0	0	0	1	0	0	0	0	0	0	0	0	0	0	0	0	0	0	0	0	0	0	1	0	0	0	0	0	0	0	0	0	0	0
hsa-miR-3591-3p	0	1	0	0	0	0	81	2	2	0	0	0	2	3	0	0	0	445	2	2	0	1	1	1	0	88	15	61	229	9	0	0	0	3	2	6	0	1	108	1	0	433	1	218	6	1	0	0	1
hsa-miR-3605-3p	1194	5	13	4844	201	4032	7664	1165	11028	5	9457	263	4447	15778	6	3778	482	1379	53	3426	976	214	4109	3601	967	6869	11732	18048	15062	7892	0	1706	1026	5282	3676	7551	6	151	5584	1088	31	2000	495	1200	5405	730	0	13	3
hsa-miR-3605-5p	0	812	1	1	0	0	0	0	0	0	0	0	0	1	0	0	0	0	0	4	0	0	661	1808	0	0	0	0	0	0	239	1	0	1	1	1	2	0	0	0	0	87	0	117	2	0	0	0	336
hsa-miR-3613-5p	94	273	3	238	2	792	529	1	0	1	31	2	720	1751	3	0	73	332	24	15	22	0	2	950	0	219	1	0	0	0	71	23	0	164	1	146	2	80	1	1	16	223	0	71	2	9	0	1	4
hsa-miR-361-3p	0	0	0	3	0	0	0	0	0	0	0	0	0	0	0	0	0	0	0	0	0	0	0	0	0	2	0	0	0	0	0	0	0	0	0	0	0	0	0	0	0	0	0	0	0	0	0	0	0
hsa-miR-3614-5p	0	0	0	0	1	0	0	0	0	0	0	0	0	0	0	0	0	0	6	2	0	0	0	0	0	0	0	8678	3	0	0	0	0	0	1	0	0	22	0	0	6	0	0	0	0	2	0	0	0
hsa-miR-3615	4314	1	0	874	1	10909	3173	1	10	0	2596	0	10578	2	0	0	492	1534	110	1893	1413	3	505	196	487	1071	0	1075	13772	1099	156	1619	31	261	1	3940	0	636	848	668	79	1591	2	1957	2610	64	0	9	288
hsa-miR-361-5p	0	1	0	25	0	0	0	0	0	0	0	1	0	1	0	0	0	147	35	10	0	0	0	0	1	532	1	0	0	0	277	0	0	14	1	1	0	120	1	0	25	184	0	153	1	13	0	0	0
hsa-miR-3622a-3p	0	0	0	1	0	427	0	0	0	0	0	0	1	0	0	0	0	0	1	0	69	0	0	462	0	0	0	0	0	0	0	0	0	314	0	0	0	0	0	1084	1	0	0	0	0	0	0	0	0
hsa-miR-362-5p	0	0	0	1	0	0	0	0	0	0	0	0	0	0	0	0	0	0	2	0	0	0	1	0	0	2	0	0	0	0	3	0	0	0	0	1	0	1	1	0	2	49	0	0	0	1	0	0	0
hsa-miR-363-3p	1100	1080	0	17	96	4804	1715	1	0	0	0	0	0	4760	0	0	575	1989	42	45	73	0	36	0	632	586	2	0	1	0	719	456	1	679	2	839	6	110	599	0	36	1633	0	1042	483	18	0	1086	191
hsa-miR-3653-3p	0	271	1	0	0	0	0	0	0	0	1	0	2	0	0	0	0	0	1	1	0	0	0	0	0	0	0	0	0	0	45	0	0	0	0	0	0	3	0	970	2	0	0	0	0	3	0	0	760
hsa-miR-3656	499	342	0	1	0	0	0	0	0	0	0	1	0	0	0	1	30	171	0	80	0	1389	0	0	0	0	0	0	1	1	74	0	0	0	0	2501	14	2	1310	0	0	176	0	6	601	0	0	0	0
hsa-miR-365a-3p	0	1	0	8	0	0	0	1	0	0	0	0	0	0	0	0	0	0	0	0	0	0	0	1	0	0	0	0	0	0	0	0	1	0	0	1	0	11	0	0	1	0	0	0	0	0	0	1	1
hsa-miR-365b-3p	0	0	0	0	0	0	1	0	0	1	0	0	0	0	0	0	0	0	4	0	0	0	0	0	0	4	0	0	0	0	0	0	0	0	0	1	0	5	0	0	4	0	0	0	0	6	0	0	0
hsa-miR-3679-5p	0	101	1	201	0	1	1	5473	0	1	0	0	0	2	2	3347	0	155	2	0	778	230	65	1	1	1	3	0	0	0	224	1	1	0	2603	828	1	1	634	0	0	1	0	0	0	2	0	338	141
hsa-miR-3682-3p	0	0	0	0	0	0	1	0	0	0	0	0	0	0	0	0	55	0	0	0	0	0	0	0	0	0	0	0	0	0	0	1399	2	0	0	0	0	0	0	0	0	0	0	0	0	0	0	1	0
hsa-miR-3688-3p	0	0	0	0	0	0	0	0	0	0	0	0	0	0	0	0	0	38	0	2	0	0	0	0	0	61	0	0	0	0	56	0	0	0	67	0	0	0	195	0	0	157	0	259	1	0	0	0	0
hsa-miR-3688-5p	215	0	0	0	0	391	0	0	0	0	0	0	0	2015	0	0	0	256	0	0	0	0	0	0	0	0	0	0	0	0	0	0	0	0	0	2	0	0	0	0	0	0	0	20	0	0	0	7	0
hsa-miR-369-3p	1	345	1	32	141	2	1	0	0	0	0	0	0	1	0	0	1	0	3	0	224	0	1	0	3	360	2	0	0	0	251	0	0	0	1	3	0	18	0	0	6	0	0	0	0	1	0	0	0
hsa-miR-369-5p	0	188689	27070	20612	5805	403	18976	4892	33074	2	3899	4619	27	4100	38	5612	239	733	162	415	2345	233	17376	5890	3444	16109	9100	68	10	17259	4285	1586	195	215	9669	11002	32	537	538	5	116	297	8	350	7	86	0	90178	10713
hsa-miR-370-3p	0	1	0	7	0	0	1	1	0	0	0	0	0	0	0	0	0	1	1	0	137	2	0	0	0	8	0	0	0	0	0	0	0	0	0	0	0	6	0	0	3	0	0	0	0	1	0	0	0
hsa-miR-370-5p	0	0	0	0	0	0	0	0	0	0	0	0	0	0	0	0	0	0	1	0	0	0	0	0	0	0	0	0	0	0	0	0	0	0	0	0	0	1	0	0	0	0	0	0	0	1	0	0	0
hsa-miR-374a-3p	0	0	0	5	147	0	148	1	0	0	0	0	0	0	0	0	0	0	2	0	0	0	0	0	0	6	0	0	0	0	27	0	0	0	0	0	0	2	0	0	1	0	0	0	0	0	0	0	0
hsa-miR-374a-5p	0	0	2	16	0	0	0	1	0	0	0	1	0	0	0	0	1	67	5	1	0	0	0	0	1	15	0	0	0	0	0	0	0	0	1	0	1	10	0	0	0	0	0	0	0	1	0	0	0
hsa-miR-374b-3p	0	0	0	6	0	0	0	1	0	0	0	1	0	0	0	0	0	1	5	0	0	0	1	0	1	5	0	0	0	0	42	0	0	0	0	0	0	17	0	0	4	0	0	0	0	2	0	0	0
hsa-miR-374b-5p	0	0	0	23	0	0	1	3	0	0	0	1	0	0	0	0	0	0	2	30	0	0	1	0	0	25	3	0	0	0	4	0	0	0	0	149	3	25	0	0	8	88	0	0	2	6	0	1	0
hsa-miR-374c-3p	0	0	1	13	0	0	0	4	0	1	0	0	0	1	0	0	28	0	11	55	0	0	0	0	1	29	0	0	0	0	184	0	0	0	0	1	0	28	0	0	10	2	0	19	14	5	0	0	0
hsa-miR-375	1987	2112	1177	2892	425	3664	24130	1947	44094	4	3829	2766	10744	22237	112	13797	1868	11739	284	6543	8019	1348	42203	10398	2853	9687	34694	47427	166286	20810	260	2241	9	4764	2931	5018	16	2060	100550	8890	1000	32302	16406	6339	13895	4725	1	1011	2477
hsa-miR-376a-3p	0	279	4	234	218	2	1	3	0	0	0	2	0	1	4	0	0	62	24	1	80	0	1	0	4	62	2	0	0	0	199	0	1	1	3	1	1	106	2	0	21	0	0	0	0	16	0	506	0
hsa-miR-376b-3p	0	238	0	294	0	0	1	1	0	0	0	0	0	2	1	0	0	66	4	0	0	0	0	0	1	11	1	0	0	0	86	0	1	0	0	1	0	12	0	0	0	0	0	0	0	1	0	1	0
hsa-miR-376b-5p	0	1	0	6	1	0	1	2	0	0	0	0	0	0	0	0	0	0	14	0	0	0	0	0	0	7	0	0	0	0	9	0	1	0	1	0	0	43	0	0	10	0	0	0	0	2	0	0	0
hsa-miR-376c-3p	236	3	5	196	1	0	0	14	3180	0	2	168	2	10	2	0	2	3	38	0	263	0	50	2	6	242	9	0	0	0	137	3	2	3	5	9	4	124	2	0	28	2	0	0	0	11	0	3	7
hsa-miR-376c-5p	0	0	0	0	0	0	0	0	0	0	0	0	0	0	0	0	0	0	9	0	0	0	0	0	0	3	1	0	0	0	0	0	0	0	0	0	0	27	0	0	0	0	0	0	0	2	0	0	0
hsa-miR-377-3p	0	0	1	2	0	0	0	0	0	2	0	1	0	0	0	0	0	0	1	0	1	0	0	0	0	6	1	0	0	0	0	0	0	0	0	0	0	10	0	0	2	0	0	1	0	1	0	0	0
hsa-miR-377-5p	0	0	0	1	0	0	0	0	0	0	0	0	0	0	0	0	0	0	0	0	0	0	0	0	0	0	0	0	0	0	0	0	0	0	0	1	0	1	0	0	0	0	0	0	0	1	0	0	0
hsa-miR-378a-3p	9390	18231	14476	1487	1042	31903	16355	490	34773	5	6889	494	9839	17344	9	23473	11655	11416	210	247	3285	2144	2012	5855	1758	8609	32110	17303	34444	4294	69585	4646	548	726	184	10076	15	763	6689	1991	166	19730	11	17838	3787	127	206	16335	23195
hsa-miR-378a-5p	0	0	0	3	0	0	1	0	0	0	0	0	0	0	0	0	51	1	0	1	0	0	0	0	0	0	0	0	0	0	42	0	0	0	0	0	0	3	223	0	1	123	0	57	0	0	0	0	0
hsa-miR-378b	0	2	0	1	0	2	4	0	6	0	0	1	1	0	0	6	1	2	0	0	1	0	506	12	0	4	1	2	0	0	0	1	0	11	0	1	0	0	1	0	0	2	0	0	0	22	0	3	7
hsa-miR-378c	332	1	0	1	0	568	0	1	7	0	0	0	0	0	0	0	4	0	0	0	1	0	0	0	1	2	0	0	0	0	46	0	0	0	0	0	0	11	0	0	5	0	0	0	0	1	0	0	0
hsa-miR-378d	63	1	164	0	621	8	1	0	11	0	0	0	1	0	0	0	2065	7	34	82	556	1391	1	682	0	1	134	4	0	18	49	0	0	0	0	3	1	120	1	1	1	3745	0	1715	1240	0	0	0	5379
hsa-miR-378e	981	10	7	82	1	8	109	1	34678	0	163	472	8	1867	55	48	194	2858	9	1	0	4	3	0	1402	41	2	25	12668	1	5547	1	0	0	15	220	0	32	4	0	4	4	6	9	3	0	0	56	30
hsa-miR-378f	0	0	29	0	0	2	3992	0	1	0	0	1	1	2	0	0	379	1	0	0	0	0	0	0	4	1564	1	31834	0	1	1	0	0	0	0	21	0	0	0	6	25	1	0	90	0	0	0	7	0
hsa-miR-378g	0	0	0	6	1	5954	6	0	10	0	1	2	3426	2	0	8	1	2	0	0	0	0	3	0	1	6	0	7	1	19	2	139	0	0	0	0	2	1	0	0	1	2	0	43	10	1	0	59	2
hsa-miR-378h	0	0	1	0	0	0	3	0	15	0	2	0	1	0	0	0	0	1	0	1	0	0	0	0	0	0	0	6	3	0	0	0	0	0	0	1	0	0	0	0	0	1	0	0	0	0	0	1	2
hsa-miR-378i	1	1367	0	0	1	4	1	3	8	0	23	0	1	1	0	0	0	0	0	0	0	2	0	0	0	9	0	14	1	0	190	2	9	0	0	410	0	0	778	4	0	1	0	191	0	0	0	3319	0
hsa-miR-379-3p	0	16	0	12	0	0	1	0	0	0	0	0	0	1	0	0	0	0	4	0	0	0	0	595	0	13	1	0	0	0	93	0	0	1	0	1	0	28	0	0	8	0	0	0	0	4	0	0	0
hsa-miR-379-5p	370	8685	329	3055	308	205	1072	32	4275	2	2	13	2	18	14	4387	28	243	227	13	207	204	5	2	13	919	3551	5	3	3646	599	69	13	510	10	11	11	779	585	1	141	343	0	48	1	108	0	1464	17
hsa-miR-380-3p	0	0	0	9	1	0	0	0	0	0	0	0	0	0	0	0	0	0	2	0	0	0	0	0	0	7	0	0	0	0	0	0	0	0	0	0	0	3	0	0	1	0	0	0	0	0	0	0	0
hsa-miR-381-3p	0	1	1	48	1	0	1	3	0	0	0	0	0	0	2	0	2	1	8	1	0	0	1	0	1	62	2	0	0	0	82	1	0	0	0	0	1	24	1	0	5	1	0	1	0	6	0	1	1
hsa-miR-381-5p	0	0	0	2	0	0	0	1	0	0	0	0	0	0	0	0	0	0	2	0	0	0	0	0	1	0	0	0	0	0	0	0	0	0	0	0	0	1	0	0	0	0	0	0	0	0	0	0	0
hsa-miR-382-3p	0	0	0	6	0	0	0	1	0	0	0	0	0	0	0	0	0	0	2	0	0	0	0	0	0	5	2	0	0	0	47	0	0	0	0	0	0	3	0	0	0	0	0	0	0	0	0	0	0
hsa-miR-382-5p	0	6406	4	890	167	535	942	0	0	0	0	1	0	1	0	0	36	0	10	1	262	0	828	215	1	612	0	0	0	0	382	105	4	2	0	1	0	24	74	0	8	233	0	17	0	3	0	11184	2
hsa-miR-383-3p	0	0	0	0	0	0	0	0	0	0	0	0	0	0	0	0	0	0	0	0	0	0	0	0	0	2	0	0	0	0	0	0	0	0	0	0	0	1	0	0	1	0	0	0	0	0	0	0	0
hsa-miR-383-5p	0	4	4	86	1	0	3	13	0	2	0	2	0	5	6	0	0	247	55	0	0	0	0	0	2	122	2	0	0	0	11	0	1	1	0	10	1	161	1	0	30	0	0	0	0	19	0	4	2
hsa-miR-3909	0	0	0	0	0	0	0	0	0	0	0	0	0	0	0	0	1	0	0	2	0	0	0	0	0	4	0	0	0	0	9	0	0	0	0	0	0	0	0	0	1	137	0	0	0	0	1	0	0
hsa-miR-3912-3p	0	0	0	1	0	0	0	0	0	0	0	0	0	0	0	0	9	0	1	0	0	0	0	0	0	1	0	0	0	0	0	0	0	0	0	0	0	0	0	0	0	0	0	125	0	0	0	0	0
hsa-miR-3940-3p	0	0	0	1	0	0	0	1	0	0	0	0	0	0	0	0	0	33	4	0	0	0	780	0	0	60	0	0	0	0	0	0	0	0	0	0	0	5	0	0	0	16	0	6	0	1	0	0	0
hsa-miR-3943	0	0	0	1	0	0	0	0	0	0	0	0	0	0	0	0	0	0	0	0	0	0	0	0	0	3	0	0	0	0	0	0	0	0	0	0	1	2	0	0	0	0	0	0	0	0	0	0	0
hsa-miR-3944-5p	0	0	0	0	0	371	0	0	0	0	0	0	0	0	0	0	0	0	0	0	0	0	0	0	0	0	0	0	0	0	31	0	0	0	0	0	0	0	0	0	0	102	0	0	0	0	0	0	0
hsa-miR-3960	0	0	0	0	0	0	0	0	0	0	3	0	0	0	0	0	86	0	3	1	0	4	0	0	0	1	0	0	0	0	0	0	0	0	1	0	0	452	0	589	12	3	3393	0	0	3	0	0	0
hsa-miR-409-3p	0	264	0	395	347	0	1177	53	2367	1	1	257	3	726	2	0	104	114	15	0	982	0	69	138	3	742	3	4	2	1115	259	633	0	1	3	245	1	38	466	4	8	271	1	0	1	2	0	285	0
hsa-miR-410-3p	1	650	4	120	2	3	5	17	0	1	0	4	0	6	9	0	0	144	24	0	49	0	909	2	9	167	7	0	0	0	518	3	3	1	6	5	0	56	0	0	21	209	0	0	0	3	0	1146	1
hsa-miR-411-3p	0	0	0	14	0	0	0	0	0	0	0	0	0	0	0	0	0	0	3	0	0	0	0	0	0	162	1	0	0	0	0	0	1	0	0	0	2	16	0	0	7	0	0	0	0	1	0	0	0
hsa-miR-411-5p	1	6275	17	887	10	5	793	69	2798	4	4	24	0	535	34	0	73	394	551	11	381	0	452	239	25	1338	1575	0	1	2	1554	8	10	11	147	1255	15	1882	15	0	402	442	0	132	0	307	0	604	12
hsa-miR-412-5p	0	0	0	1	0	0	120	0	0	0	0	0	0	1	0	0	0	0	3	1	0	0	0	0	0	3	0	0	0	0	8	0	0	0	0	0	0	1	0	0	1	0	0	0	0	2	0	0	0
hsa-miR-421	0	0	0	3	0	0	0	0	0	0	0	0	0	0	0	0	0	89	9	0	0	0	0	0	0	2	0	0	0	0	133	0	0	0	0	0	0	39	0	0	8	0	0	0	0	10	0	0	0
hsa-miR-422a	0	0	4	0	0	3	0	0	0	0	0	0	0	0	0	0	1	2	0	0	1	0	0	1	0	0	15	6	4	0	0	1	0	0	0	0	0	0	1	0	0	0	0	3	0	0	0	3	7
hsa-miR-423-3p	1523	728	99	12016	827	20609	3734	281	5438	0	5049	4	5608	4706	7	8144	556	2813	163	84	4513	516	2398	5956	245	2479	1874	7	1	2017	3441	891	834	538	1242	3458	181	605	1918	570	114	4483	2	726	1765	113	2	304	2388
hsa-miR-423-5p	2136	50335	126216	7449	12	519	2764	366	71	0	0	4	2439	7	0	953	95	4	80	9	195	15	3032	25	2802	6	0	1	0	0	1221	5079	6	2131	67	64	4	262	417	10	0	0	9	2	1112	9	0	2434	5593
hsa-miR-424-3p	133	802	1	613	0	2749	489	0	0	0	0	0	0	613	0	5514	109	527	0	1	1	218	0	498	0	875	0	7	1	1780	604	0	2	0	0	0	0	1	988	0	1	557	0	283	0	0	0	329	1468
hsa-miR-424-5p	3424	6121	2232	256	338	21457	3365	443	111	0	3329	5	1141	3233	6	6340	1928	5701	446	304	607	207	537	1261	2	1947	3395	7737	2	3779	19191	96	8	3	454	1081	2	1097	3182	1	151	4083	1	4538	4781	1863	3	2254	3282
hsa-miR-425-3p	202	3099	2110	974	259	691	367	2	0	1	1	1	2	366	0	1	173	207	684	601	372	154	361	427	231	974	2	8	0	1491	8560	1	5	5	0	654	0	855	639	0	45	478	971	193	156	6	3	1486	931
hsa-miR-425-5p	1088	1722	4330	1889	646	7356	8175	761	8191	6	8242	4	2671	10586	3	8448	3552	4050	604	253	4219	1513	3630	2681	789	3285	3727	8070	10	4665	1393	1480	6	355	123	1169	3	1140	3144	1369	129	10009	12	8685	3426	207	1	415	659
hsa-miR-4286	0	0	0	473	0	0	0	0	0	0	0	0	0	0	0	0	0	0	0	0	0	0	0	0	0	0	0	0	0	0	19	0	1	0	0	0	0	1	0	0	0	0	0	46	0	0	0	0	0
hsa-miR-429	0	38	0	2	0	0	210	1	0	0	0	1	0	0	0	0	27	68	1	0	1	0	0	0	1	6	0	0	0	0	49	0	0	0	0	0	0	2	0	0	2	257	0	156	0	0	0	0	0
hsa-miR-4306	0	0	0	0	0	0	3	1	0	0	1	0	1	6	0	0	27	35	0	0	0	0	4	0	0	2	1	0	0	0	0	1	1	0	8	2	0	0	23	1	0	178	0	32	0	0	0	0	1
hsa-miR-431-3p	0	0	0	1	0	0	0	0	0	0	0	0	0	0	0	0	0	0	0	0	0	0	0	0	0	3	0	0	0	0	10	0	0	0	0	0	0	2	0	0	0	0	0	0	0	1	0	0	0
hsa-miR-431-5p	1	3431	3	0	561	305	0	0	0	0	0	0	0	0	0	0	0	0	0	0	216	0	0	19	0	360	0	0	0	0	194	0	2	0	0	130	0	0	0	0	0	0	0	1	1	0	0	1376	552
hsa-miR-432-3p	0	0	0	2	0	0	0	0	0	0	0	0	0	0	0	0	0	0	2	0	0	0	0	0	0	87	0	0	0	0	0	0	0	0	0	0	0	5	0	0	1	0	0	0	0	1	0	0	0
hsa-miR-432-5p	0	7687	326	486	175	1	839	686	1069	1	1	5	0	357	1	9284	49	1	68	10	1234	190	1	377	3	304	753	5	0	1808	478	3	2	19	1900	719	1	204	626	836	34	0	0	61	1	28	0	5341	4
hsa-miR-4326	0	0	0	0	0	0	0	0	0	0	0	0	0	0	0	0	0	0	0	0	0	0	0	0	0	1	0	0	0	0	0	0	0	0	0	0	0	0	0	0	0	0	0	0	0	0	0	0	0
hsa-miR-433-3p	0	0	0	17	0	0	0	2	0	0	0	0	0	0	0	0	0	1	7	0	0	0	0	0	0	25	2	0	0	0	0	0	0	0	0	0	1	33	503	0	3	66	0	0	0	11	0	1	0
hsa-miR-433-5p	0	0	0	0	0	0	0	0	0	0	0	0	0	0	0	0	0	0	1	0	0	0	0	0	0	1	0	0	0	0	12	0	0	0	0	0	0	3	0	0	0	0	0	0	0	2	0	1	0
hsa-miR-4429	1	0	2	0	0	1	0	1	24	0	22	0	21	0	0	25	0	72	3	4	0	4	1	0	0	1	0	7	11	13	0	0	0	0	0	0	0	4	8	15	0	0	6	1	9	62	0	0	1
hsa-miR-4433a-3p	0	0	8	4	0	0	861	770	14	0	4	0	0	0	0	0	0	0	0	1	0	0	0	230	0	173	0	0	0	0	97	0	0	0	146	46	0	0	0	0	0	0	0	0	0	0	0	1	0
hsa-miR-4433a-5p	0	134	0	12	0	1	0	1	0	0	0	0	0	5	2	0	0	0	0	0	0	0	590	3395	1311	0	2	0	0	0	142	1	0	0	0	0	1	0	0	0	0	0	0	0	0	0	0	0	0
hsa-miR-4433b-3p	0	1130	7251	984	420	1	0	444	0	1	0	1	0	5	2	6108	0	0	1	0	344	123	0	16	877	62	0	0	0	0	2175	3	3	3	454	5	1	4	0	0	2	0	0	1	1	2	0	2753	13
hsa-miR-4433b-5p	0	2	0	1311	1	0	134	405	3511	0	1	0	1	0	0	0	0	0	0	0	0	0	5	134	4	412	1	0	0	0	574	0	0	0	1	0	1	0	0	1	0	130	0	0	0	0	0	0	0
hsa-miR-4435	0	112	0	0	0	0	0	506	0	0	0	0	0	0	0	0	6	0	0	1	0	0	569	752	0	0	1	0	0	0	0	0	0	0	0	0	0	0	0	0	0	0	0	0	0	0	0	0	23
hsa-miR-4443	0	0	0	0	0	0	0	0	0	0	0	0	0	0	0	0	0	0	0	1	0	0	0	0	0	0	0	0	0	0	0	0	0	0	0	0	0	2	0	0	0	0	0	0	0	0	0	0	0
hsa-miR-4446-3p	1	5470	21206	840	728	15	11567	2549	4069	0	9313	330	12	6470	1	21827	133	0	1	0	2029	1148	4146	462	1	3822	24	3	2	1	907	143	13	13	2237	6104	6	3	0	3	1	114	7	65	0	0	1	3730	87
hsa-miR-4454	0	0	0	2	0	0	0	0	0	0	0	0	0	1	1	0	0	0	0	0	0	0	0	0	0	4	0	0	0	0	0	0	0	0	1	0	0	2	0	0	0	0	0	0	0	0	0	0	0
hsa-miR-4473	0	0	0	0	0	0	0	0	0	0	0	0	0	0	0	0	0	69	1	0	0	0	0	0	0	127	0	0	0	0	0	0	0	0	0	0	0	0	0	0	0	0	0	0	0	0	0	0	0
hsa-miR-4488	0	0	0	4	0	0	0	0	0	0	0	0	1	0	0	0	0	0	2	0	0	0	2179	0	0	1	0	1	1	1	0	0	0	0	1	0	0	5	0	4227	0	0	1	0	0	1	0	1	0
hsa-miR-449a	0	0	0	3	0	0	0	0	0	0	0	0	0	0	0	0	0	0	2	0	0	0	0	0	0	6	0	0	0	0	19	0	0	1	1	1	0	8	0	0	0	0	0	1	0	1	0	0	0
hsa-miR-4508	0	0	0	0	0	0	0	0	0	0	0	0	0	0	0	0	92	0	0	0	0	0	0	0	0	0	0	0	0	0	0	0	0	0	0	0	0	0	0	0	0	0	0	0	0	0	0	0	0
hsa-miR-450a-5p	1	0	0	250	0	0	0	0	0	0	0	0	0	0	0	0	37	156	1	4	0	0	0	0	0	152	0	0	0	0	205	0	0	1	0	0	0	4	0	0	2	0	0	0	0	0	1	0	0
hsa-miR-450b-5p	0	0	0	1	0	0	0	0	0	0	0	0	0	0	0	0	0	67	0	0	0	0	0	0	0	0	0	0	0	0	9	0	0	0	0	0	0	0	0	0	0	0	0	0	0	0	0	0	23
hsa-miR-4510	1	0	0	0	0	0	4	0	0	0	0	1	0	0	0	0	0	0	0	0	0	0	0	0	0	4	0	0	0	0	0	0	0	0	0	0	0	0	4	0	0	0	0	0	0	0	0	0	0
hsa-miR-4516	0	0	0	0	0	0	1	0	0	0	0	0	0	0	0	1	137	0	0	7	0	2	0	0	0	0	0	6	28	1	0	0	0	1	0	1	0	0	1578	0	0	0	0	0	4	0	0	0	0
hsa-miR-451a	3885092	5581837	6751851	3744738	496071	30123852	18357144	1318368	13054237	3299	17492474	1411626	11453021	29238992	24905	8493265	7480910	25066365	413980	2837196	5444827	559284	9648365	4473440	937584	8843911	22626054	28731399	5132085	12108334	1129912	8431678	1128467	1732424	2775823	3789550	42631	1084194	5914936	2555077	201370	22203137	209754	9815289	8093419	792878	4051	3785714	1406896
hsa-miR-4525	2	0	0	0	0	4	0	0	2	0	2	0	1	0	0	0	0	0	0	0	4	0	0	0	0	175	0	0	0	0	51	1227	0	0	0	0	1	2	0	0	0	104	905	0	0	1	0	1	0
hsa-miR-4532	0	0	0	1	0	0	0	0	0	0	0	0	0	0	0	0	0	0	0	0	0	0	0	0	0	0	0	0	0	0	0	0	0	0	0	0	0	0	0	0	0	0	0	0	0	0	0	0	0
hsa-miR-454-3p	0	0	0	10	0	0	0	0	0	0	0	0	0	0	0	0	1	102	24	7	0	0	0	0	1	23	1	0	0	0	60	0	1	0	1	0	0	70	1	0	10	42	0	0	0	16	0	1	0
hsa-miR-454-5p	0	0	0	0	0	0	0	0	0	0	0	0	0	0	0	0	0	0	0	0	0	0	0	0	0	0	0	0	0	0	0	0	0	66	98	0	0	0	0	0	0	0	0	0	0	0	0	0	0
hsa-miR-455-3p	0	0	0	70	1	0	1	2	0	1	0	1	0	4	3	0	2	84	45	0	0	0	2	0	4	82	5	0	0	0	7	1	0	0	2	2	1	156	2	0	47	127	0	149	0	38	0	3	0
hsa-miR-455-5p	0	0	1	25	0	0	0	6	0	0	0	1	0	3	2	0	0	46	5	0	0	0	1	0	2	45	1	0	0	0	0	0	1	2	2	3	0	15	3	0	3	0	0	0	0	0	0	0	0
hsa-miR-4634	0	0	0	0	0	0	0	0	0	0	0	0	0	0	0	0	0	0	0	0	0	0	0	0	0	2	0	0	0	0	17	0	0	0	0	0	0	0	0	0	0	0	0	0	0	0	0	0	0
hsa-miR-4646-5p	0	0	0	0	0	0	0	0	0	0	0	0	0	0	0	0	0	0	0	0	0	0	0	0	0	0	0	0	0	0	0	0	0	0	1095	1	1	0	0	0	0	0	0	78	0	0	0	0	0
hsa-miR-4659a-3p	0	2	5	0	0	0	1025	2695	0	0	53	0	1900	1	2	0	70	279	25	1	0	0	1	0	1	375	1	0	0	0	139	396	0	0	0	0	0	99	413	1	20	183	0	286	1	11	0	1	0
hsa-miR-4659a-5p	0	0	4	0	0	0	634	0	0	0	0	0	0	0	0	0	0	103	9	1	0	0	0	0	0	148	0	0	0	0	52	0	0	0	0	0	0	28	0	0	3	114	0	92	0	3	0	0	0
hsa-miR-4659b-3p	0	0	0	0	0	671	0	0	0	0	0	0	0	1649	0	0	41	458	3	1	0	0	0	0	0	0	0	0	0	0	99	0	0	0	1	0	0	12	1	0	5	318	0	112	0	3	0	0	0
hsa-miR-4659b-5p	1	169	413	0	0	352	4717	0	2136	0	0	0	2	627	0	0	555	970	1	4	200	0	2	88	119	84	0	0	0	0	168	89	1	1	0	0	0	2	2594	1	0	713	0	19	0	0	0	0	0
hsa-miR-4662a-5p	0	0	0	0	0	0	0	0	0	0	0	0	0	0	0	0	15	0	2	0	75	0	0	0	0	1	0	0	0	0	34	0	0	0	0	0	1	1	0	0	1	116	0	124	0	0	0	0	0
hsa-miR-4685-3p	1605	4	3	3368	38	2952	6614	9	27002	2	25304	2	7534	22956	29	31451	533	2723	133	2754	905	1032	13228	5793	652	8093	15536	21639	9576	5987	0	3419	19	3280	2180	4507	39	1141	1822	2794	99	1036	13	909	6219	2517	0	8	4
hsa-miR-4695-3p	0	0	0	0	0	0	0	0	3991	0	12	0	5	0	0	1	0	0	4	50	0	68	0	0	0	0	0	208	5949	0	0	0	0	0	0	0	0	13	0	737	3	176	2194	31	1393	691	0	0	0
hsa-miR-4701-5p	0	0	0	0	0	0	0	0	0	0	0	0	0	0	0	0	0	0	1	0	0	0	0	0	0	0	0	0	0	0	88	0	1	1	0	0	0	0	0	0	1	0	0	0	0	0	0	460	0
hsa-miR-4705	0	0	0	0	0	0	0	0	0	0	0	0	0	0	0	0	0	0	0	0	0	0	0	0	0	0	0	0	0	0	0	0	0	0	0	0	0	2	0	0	0	0	0	0	0	0	0	0	0
hsa-miR-4732-3p	11334	84	232	114880	1983	42065	131699	29730	206267	24	234194	21082	87956	373506	494	140899	6118	24866	4224	50377	9446	15672	100277	66330	12463	122835	239454	151064	172498	60163	11	133860	41705	47783	81981	71748	351	7497	63253	27876	2369	23710	26520	9530	161919	8417	3	317	81
hsa-miR-4732-5p	950	0	219	0	0	765	1222	0	0	0	0	1	0	667	0	4412	105	468	16	2	523	79	1387	0	0	740	0	5	3	2340	203	0	179	41	1102	1168	0	62	1562	0	4	1057	0	323	0	10	0	0	0
hsa-miR-4742-3p	0	0	0	0	0	0	0	0	0	0	0	0	0	0	1	0	33	0	0	0	0	0	0	0	0	0	0	0	0	0	0	0	0	0	0	0	0	0	0	0	0	0	0	0	0	0	0	0	0
hsa-miR-4749-3p	0	0	0	1	0	0	0	0	0	0	0	0	0	0	0	0	0	0	0	1	0	0	0	0	0	0	0	0	0	0	0	0	0	0	0	0	0	0	0	0	0	0	0	0	0	0	0	0	0
hsa-miR-4750-5p	0	355	0	0	0	0	0	0	0	0	0	0	0	0	0	0	0	0	0	0	0	0	0	0	0	0	0	0	0	0	54	0	0	0	0	0	0	0	0	0	0	0	0	0	0	0	0	0	0
hsa-miR-4754	0	0	0	0	0	0	0	0	0	0	0	0	0	0	0	3133	0	0	0	0	0	148	0	0	0	0	0	0	0	0	0	0	0	0	0	0	0	0	0	0	0	0	0	0	0	0	0	0	0
hsa-miR-4779	0	0	0	0	0	0	0	0	0	0	0	0	0	0	0	0	0	0	0	0	0	0	0	0	0	0	0	0	0	0	0	0	0	0	0	0	0	0	0	0	0	0	0	0	0	0	0	0	0
hsa-miR-4787-3p	0	0	0	8	0	0	1	0	0	0	0	0	0	1	0	0	0	1	0	0	0	0	0	0	0	9	0	0	0	0	0	0	0	0	0	0	0	6	0	0	2	0	0	0	0	2	0	0	0
hsa-miR-4800-3p	0	0	0	0	0	0	0	0	0	0	0	0	0	0	0	0	0	98	0	0	0	0	0	0	0	0	0	516	6083	16	0	0	0	0	0	0	0	0	1	0	0	0	0	0	0	0	0	0	0
hsa-miR-483-3p	0	0	0	0	2	0	799	358	9147	3	8	551	4	1139	4	2469	35	197	0	197	0	52	153	455	233	128	2262	608	9653	1083	0	0	0	1	580	1	1	2	1	3	0	362	4	82	4189	0	0	0	0
hsa-miR-483-5p	2303	599	3	0	0	0	1	3	10147	0	6805	13	23	5	0	3977	109	0	0	0	0	104	0	468	2	547	1	0	0	1	0	0	0	1663	1772	511	104	2	0	2	1	0	6	135	0	0	0	1	1
hsa-miR-484	2201	826	1852	8086	307	12656	2178	508	11786	0	3637	6	8	11315	3	2930	1779	4591	2420	36	1811	330	1172	3669	186	3302	3	19024	4285	4	1059	700	6	603	328	150	6	932	12374	1357	108	8983	4	7445	5	96	3	93	1
hsa-miR-485-3p	0	0	0	8	0	0	144	1	0	0	0	0	0	0	1	0	33	0	4	0	0	0	502	0	0	8	1	0	0	0	0	1	0	0	0	0	0	14	1	0	6	0	0	1	0	0	0	0	0
hsa-miR-485-5p	1	25366	4349	17563	1534	12	9274	3551	5908	3	5409	209	8	1254	19	11050	9	22	33	35	459	1234	3693	1751	2263	6458	36943	17	1	1602	326	206	18	19	3297	4898	14	98	2888	1448	25	187	346	62	1165	14	0	12722	2811
hsa-miR-486-3p	2514	430	4	5264	1537	900	1870	2134	36788	0	11	797	5530	9	2	27134	1461	1233	73	952	2133	1708	578	10850	0	11122	3	13179	4	45168	61	13556	1015	13200	3330	155	39	23	963	4022	6	4453	1	3044	17805	7003	0	3	537
hsa-miR-486-5p	2987	540	18	12372	842	39698	32335	971	63703	1	47688	1437	35068	15192	53	45987	7007	9597	11195	22828	7607	5777	12435	7924	1293	16359	12808	78779	9780	26745	2873	13985	14	3987	526	18293	8	21642	16389	10575	4183	18447	5293	11285	61342	60417	3	132	1671
hsa-miR-487a-3p	0	0	0	6	0	0	1	1	0	0	0	0	0	0	0	0	0	0	18	0	0	0	1	0	0	25	0	0	0	0	0	0	0	0	0	0	1	45	0	0	13	0	0	0	0	14	0	1	0
hsa-miR-487a-5p	0	534	0	10	0	0	0	2	0	0	0	0	0	2	2	0	0	93	9	0	0	0	0	1	0	416	0	0	0	0	9	0	4	1	1	3	1	41	1	0	6	1	0	0	0	6	0	582	588
hsa-miR-487b-3p	0	2554	3	781	425	0	4	62	0	2	0	6	0	5	9	0	40	63	197	4	249	0	624	79	128	640	5	1	0	0	231	4	6	3	3	270	6	735	806	0	137	66	0	0	0	109	0	2275	2
hsa-miR-487b-5p	0	0	0	0	0	0	0	0	0	0	0	0	0	0	0	0	0	0	0	0	0	0	0	0	0	2	0	0	0	0	0	1	0	0	0	0	0	4	0	0	1	0	0	0	0	0	0	0	0
hsa-miR-488-3p	0	0	0	16	3	0	0	3	0	0	0	0	0	1	0	0	0	0	4	0	0	0	1	0	0	21	1	0	0	0	0	0	0	0	0	1	0	19	0	0	3	0	0	0	0	2	0	0	0
hsa-miR-490-3p	0	0	0	0	0	0	0	0	0	0	0	0	0	0	0	0	0	0	0	0	0	0	0	0	0	2	0	0	0	0	0	0	0	0	0	0	0	1	0	0	0	0	0	0	0	0	0	0	0
hsa-miR-490-5p	504	801	322	12	0	630	0	2	0	1	0	2	0	1	0	3649	0	39	8	0	2	426	1	1114	1	20	0	0	0	0	1446	0	1	0	0	1	0	14	0	0	3	358	0	72	0	0	0	513	623
hsa-miR-491-5p	0	0	0	8	0	0	0	1	0	0	0	1	0	1	0	0	0	0	3	0	0	0	0	0	0	11	0	0	0	0	203	0	0	1	0	0	0	8	0	0	0	1	0	0	0	2	0	1	0
hsa-miR-493-3p	0	282	224	0	0	0	0	0	0	0	0	0	0	0	1	0	0	0	2	1	109	0	0	0	0	1	0	0	0	0	85	1	1	1	1	47	0	1	0	0	0	0	0	12	0	0	0	185	0
hsa-miR-493-5p	0	99	0	615	0	0	0	1	0	0	0	0	0	0	0	0	0	0	1	0	168	0	1083	0	1	6	0	0	0	0	257	0	0	0	0	0	0	1	0	0	0	0	0	0	0	0	0	1	0
hsa-miR-494-3p	0	0	0	0	0	0	1	0	0	0	0	1	0	0	0	0	0	1	2	0	0	0	0	0	0	1	0	0	0	0	0	0	0	0	0	0	0	4	0	0	0	0	0	0	0	0	0	0	0
hsa-miR-494-5p	0	195	1	1	0	0	0	0	0	0	0	0	0	0	0	0	0	0	1	0	0	0	0	0	0	0	0	0	0	0	0	0	0	0	0	0	0	2	0	0	0	0	0	0	0	0	0	419	1
hsa-miR-495-3p	0	0	2	16	0	0	0	2	0	1	0	0	0	0	1	0	0	0	7	1	0	0	0	0	2	20	0	0	0	0	43	0	2	1	0	1	0	27	0	0	5	0	0	0	0	1	0	1	0
hsa-miR-495-5p	0	40	0	3	0	0	0	77	0	0	0	1	0	0	0	0	0	0	3	0	0	0	2171	0	1	43	1	0	0	0	10	0	0	0	0	0	0	7	0	0	2	0	0	0	0	2	0	25	0
hsa-miR-496	0	0	0	5	28	0	0	2	0	0	0	0	0	0	1	0	0	0	1	0	0	0	1	0	1037	3	1	0	0	0	42	0	0	0	0	0	0	1	0	0	2	0	0	0	0	0	0	0	0
hsa-miR-497-5p	0	1	2	114	0	15	0	17	0	1	0	3	0	5	6	0	89	138	23	0	116	0	366	0	1	102	4	0	0	0	130	2	3	2	0	1	0	93	2	0	21	143	0	147	0	21	0	2	0
hsa-miR-499a-5p	0	1016	1897	821	98	2771	881	9	0	4	0	3	0	6206	2	0	273	606	37	1	155	0	85	399	552	570	4	0	0	0	571	536	415	7	6	65	4	175	632	0	40	422	0	304	0	18	0	454	921
hsa-miR-5001-3p	0	0	0	0	0	0	0	0	0	0	0	0	0	0	0	0	32	0	0	1	0	0	0	0	0	2	0	2	0	1024	0	0	0	0	0	0	0	1	0	0	0	75	0	0	0	0	0	0	0
hsa-miR-500a-3p	0	0	0	1	0	0	0	0	0	0	0	0	0	0	0	0	0	0	1	0	0	0	0	0	0	1	0	0	0	0	0	0	0	0	0	0	0	0	0	0	0	0	0	0	0	0	0	0	0
hsa-miR-500a-5p	0	0	0	0	0	0	0	0	0	0	0	0	0	0	0	0	0	0	1	0	0	0	0	0	0	0	0	0	0	0	0	0	0	0	0	0	0	0	0	0	0	0	0	0	0	0	0	0	0
hsa-miR-5010-3p	0	0	0	1	0	0	0	0	0	0	0	0	0	3070	0	0	6	57	1	1	41	0	0	457	0	136	0	0	0	0	6	0	0	0	1	2	0	4	393	0	1	0	0	38	1	0	0	0	0
hsa-miR-5010-5p	3	2077	1	1	0	17	0	0	0	0	0	0	0	0	0	0	114	323	0	0	3	0	1	1145	0	150	0	470	8969	3769	1106	1	2	2	1	0	0	0	0	0	0	249	0	0	0	0	0	132	818
hsa-miR-501-3p	0	0	2	354	0	0	0	0	0	0	0	0	0	0	0	0	47	0	0	0	0	0	0	0	0	220	0	0	0	0	23	0	1	0	0	0	0	10	0	0	1	0	0	0	0	0	0	0	0
hsa-miR-501-5p	0	0	0	1	0	0	0	0	0	0	0	0	0	0	0	0	0	0	0	0	0	0	0	0	0	0	0	0	0	0	0	0	0	0	0	0	0	0	0	0	0	0	0	0	0	0	0	0	1
hsa-miR-502-3p	0	0	0	0	0	0	0	0	0	0	0	0	0	0	0	0	0	0	1	0	0	0	0	0	0	1	0	0	0	0	44	0	0	0	0	0	0	1	0	0	0	0	0	0	0	0	0	0	0
hsa-miR-503-5p	0	0	0	0	0	0	0	0	0	0	0	0	0	0	0	0	85	0	0	0	0	0	137	0	0	0	0	0	0	0	44	0	0	0	0	0	0	0	0	0	0	0	0	57	0	0	0	0	0
hsa-miR-504-5p	0	0	0	0	0	0	0	0	0	0	0	0	0	0	0	0	0	0	1	0	0	0	0	0	0	5	0	0	0	0	0	0	0	0	0	0	0	8	0	0	2	0	0	0	0	0	0	0	0
hsa-miR-505-3p	0	0	0	2	0	516	0	0	0	0	0	0	0	0	0	0	2	0	2	0	1	0	0	0	0	1	0	0	0	0	87	0	0	0	0	0	0	4	0	0	1	0	0	25	0	0	0	0	0
hsa-miR-505-5p	0	0	0	0	0	0	648	1	0	0	0	0	0	0	1	0	40	55	0	0	234	0	627	0	0	2	0	0	0	0	0	0	0	78	0	0	0	1	0	0	0	320	0	0	0	0	0	1	0
hsa-miR-508-3p	0	0	0	0	0	0	0	0	0	0	0	0	0	0	0	0	0	0	0	0	0	0	0	0	0	0	0	0	0	0	0	0	0	0	0	0	0	2	0	0	0	0	0	0	0	0	0	0	0
hsa-miR-509-3-5p	0	0	0	0	0	0	0	0	0	0	0	0	0	0	0	0	0	92	0	0	0	0	0	0	0	0	0	0	0	0	0	0	0	0	0	0	0	0	0	0	0	0	0	0	0	0	0	0	0
hsa-miR-509-3p	1	357	0	0	0	0	1244	0	1	0	1	0	0	2412	0	0	0	0	0	0	0	0	0	0	0	235	0	360	6251	1801	367	0	0	0	0	2	1	0	0	1651	0	0	1	0	0	0	0	0	1
hsa-miR-5187-5p	114	2	3	584	1	496	1688	2	2578	0	4	2	6	1	0	0	0	0	0	0	0	1	0	0	1951	0	1	0	0	0	302	0	0	1	1379	506	13	0	0	0	0	0	787	62	0	0	0	138	1906
hsa-miR-5189-3p	0	0	0	0	0	0	0	0	0	0	0	0	0	0	0	0	0	0	2	0	166	0	0	0	0	27	0	0	0	0	0	0	0	0	0	0	0	10	0	0	3	0	0	0	0	0	0	0	0
hsa-miR-5193	0	0	0	0	0	0	0	0	0	0	0	0	0	0	0	0	0	0	0	0	129	0	0	0	0	0	0	0	0	0	0	0	0	0	0	0	0	0	0	0	0	0	0	0	0	0	0	0	0
hsa-miR-522-3p	0	0	0	0	0	0	0	0	0	0	0	0	0	0	0	0	19	0	1	0	0	0	0	0	0	0	0	0	0	0	0	0	0	0	0	0	0	0	0	0	0	0	0	0	0	0	0	0	0
hsa-miR-532-3p	0	0	0	1	0	0	0	0	0	0	0	0	0	0	0	0	0	52	8	2	0	0	0	0	1	2	0	0	0	0	0	0	0	0	0	0	0	14	0	0	4	0	0	0	2	5	0	0	0
hsa-miR-532-5p	2617	8429	9474	228	2	16622	7146	31	36879	4	22660	10	28000	13849	8	34050	7324	18663	249	6301	8147	478	2876	3485	13	3854	1278	46	2	6369	19563	11	16	1273	15	3101	10	1664	19403	8480	191	21074	27	12006	4432	2206	5	9637	2181
hsa-miR-539-3p	0	0	0	6	0	0	0	0	0	0	0	0	0	0	0	0	0	0	0	0	0	0	0	0	0	1	1	0	0	0	0	0	0	0	0	0	0	2	0	0	1	0	0	0	0	0	0	0	0
hsa-miR-539-5p	0	0	0	2	0	0	0	1	0	0	0	0	0	0	0	0	0	0	1	0	0	0	2	0	0	0	0	0	0	0	0	0	0	0	1	0	0	1	0	0	0	0	0	0	0	4	0	0	0
hsa-miR-542-5p	0	15	0	2	0	854	0	0	0	0	0	0	0	0	0	0	75	201	4	0	0	0	0	0	0	271	0	0	0	0	668	0	0	0	0	0	0	6	0	0	0	287	0	64	0	1	0	0	797
hsa-miR-543	0	0	0	10	0	0	0	0	0	0	0	0	0	1	0	0	0	0	2	1	0	0	0	0	2	373	0	0	0	0	27	0	0	0	0	0	1	9	0	0	2	0	0	0	1	5	0	0	0
hsa-miR-548ab	0	0	0	0	0	0	0	0	0	0	0	0	0	0	0	0	0	0	0	0	0	0	0	0	0	0	0	0	0	0	0	0	0	0	0	0	0	0	0	0	0	1	0	0	0	0	0	0	0
hsa-miR-548ad-5p	0	0	0	1	0	495	1	0	0	0	0	0	1698	0	0	0	44	0	0	1	0	0	0	81	0	0	0	0	0	0	80	0	0	0	0	325	1	176	7	0	0	0	0	132	0	31	0	0	0
hsa-miR-548ae-5p	0	290	0	0	0	4	1	0	0	0	55	0	5	1	0	0	29	3	58	0	0	0	0	1	0	287	0	0	0	0	240	0	0	0	1	1	0	1	1	0	33	0	0	0	0	1	0	1	0
hsa-miR-548am-5p	0	0	0	0	0	0	0	0	0	0	0	0	0	0	0	0	0	0	0	1	0	0	0	0	0	0	0	0	0	0	0	0	0	0	0	0	0	0	0	0	0	0	0	0	0	0	0	0	0
hsa-miR-548ap-3p	0	0	0	1	0	452	231	0	6	0	0	0	3	0	0	0	0	152	0	0	0	0	0	151	0	3	0	0	0	0	112	207	0	0	1	286	0	3	478	0	16	203	1	183	0	0	0	0	0
hsa-miR-548ap-5p	0	0	0	0	0	1	0	0	0	0	0	0	0	0	0	0	0	0	8	0	0	0	0	0	0	0	0	0	0	0	0	0	0	0	0	0	0	18	0	0	3	0	0	0	0	3	0	0	0
hsa-miR-548aq-3p	0	0	0	0	0	0	0	0	834	0	1	0	0	0	0	0	0	0	0	76	0	0	0	0	0	0	0	0	0	0	0	0	0	0	0	0	0	150	0	1	11	96	0	0	1272	0	0	0	0
hsa-miR-548ay-5p	0	0	0	0	0	0	0	0	0	0	0	0	0	0	0	0	0	59	0	0	0	0	0	0	0	0	0	0	0	0	71	0	0	0	0	0	0	65	0	0	0	0	0	0	0	6	0	0	0
hsa-miR-548c-5p	0	0	0	0	0	0	0	0	0	0	0	0	0	0	0	0	39	0	0	0	0	0	0	0	0	0	0	0	0	0	57	0	0	0	0	0	0	0	0	0	0	0	0	0	0	0	0	0	0
hsa-miR-548d-5p	0	0	0	0	0	0	0	0	0	0	0	0	0	0	0	0	0	0	0	0	0	0	0	0	0	0	0	0	0	0	24	0	0	0	0	0	0	1	0	0	0	0	0	0	0	0	0	0	0
hsa-miR-548k	1	2	0	3	0	5	0	0	0	0	0	0	0	0	0	0	53	0	2	2	108	0	0	0	0	178	0	0	0	0	451	2	4	1	0	483	0	4	1	0	7	175	0	105	1	0	0	261	3
hsa-miR-548l	0	0	0	0	0	597	0	0	0	0	0	0	0	0	0	0	0	0	0	0	0	0	0	0	0	0	0	0	0	0	60	0	0	1	0	0	0	0	0	0	0	0	0	0	1	0	1	588	0
hsa-miR-548n	0	0	0	0	0	0	0	0	0	0	0	0	0	0	0	0	0	1	22	0	0	0	0	0	0	252	0	0	0	0	0	0	0	0	0	0	0	0	1	0	0	0	0	0	0	0	0	0	0
hsa-miR-548o-5p	0	0	0	0	0	0	0	0	0	0	0	0	0	0	0	0	0	0	0	0	0	0	0	0	0	1	0	0	0	0	0	0	0	0	0	0	0	0	0	0	0	0	0	0	0	0	0	0	0
hsa-miR-548q	0	0	0	0	0	0	0	0	0	0	0	0	0	0	0	0	0	83	1	0	207	0	0	0	0	3	0	0	0	0	42	0	0	0	0	0	0	0	0	0	0	229	0	0	0	0	0	0	0
hsa-miR-548t-5p	0	0	0	0	0	0	0	0	0	0	0	0	0	0	0	0	0	0	0	0	0	0	0	0	0	0	0	0	0	0	14	0	1	0	0	0	0	0	0	0	0	0	0	0	0	0	0	1	0
hsa-miR-550a-3-5p	0	0	0	632	0	0	0	0	0	0	0	0	0	0	0	0	0	1	1	0	0	0	0	0	0	0	0	0	0	0	0	0	0	0	0	0	0	0	0	0	0	0	0	112	0	0	0	0	0
hsa-miR-550a-3p	0	0	0	1	0	0	0	0	0	0	0	0	0	0	0	0	0	0	0	0	0	0	0	0	0	0	0	0	0	0	0	0	0	0	0	0	0	0	0	0	0	0	0	0	0	0	0	0	0
hsa-miR-550a-5p	327	0	0	1	0	529	0	0	1	0	103	0	3337	0	0	0	80	22	0	1	52	0	0	0	0	640	0	0	0	0	0	0	0	0	0	0	0	4	221	0	0	111	1	278	0	0	0	0	0
hsa-miR-550b-3p	0	0	0	0	0	0	0	0	0	0	0	0	1	0	0	0	63	159	0	0	0	0	0	0	0	0	0	0	0	0	0	0	1	0	0	0	0	0	0	0	0	0	0	0	0	0	0	0	0
hsa-miR-556-3p	0	0	0	0	0	0	0	0	0	0	0	0	0	0	0	0	0	0	0	0	71	0	0	0	0	1	0	0	0	0	22	0	0	0	0	0	0	1	0	0	0	0	0	0	0	0	0	0	0
hsa-miR-5581-3p	0	0	1	1553	120	490	363	0	6242	0	5	0	2	1111	0	1	0	209	3	0	54	2	1044	241	9	841	0	17	2	2347	12	0	267	0	0	206	24	1	0	1	1	85	1	35	0	0	0	0	1
hsa-miR-5585-3p	0	0	0	0	0	0	0	0	0	0	0	0	0	0	0	1	0	0	0	0	0	0	0	0	0	0	0	0	0	0	0	0	0	0	0	0	0	0	0	0	0	0	0	0	0	0	0	0	0
hsa-miR-5586-5p	0	0	0	1	0	0	0	0	0	0	0	0	0	0	0	0	0	0	1	0	0	0	0	0	0	1	0	0	0	0	0	0	0	0	0	0	0	0	0	0	0	0	0	0	0	0	0	0	0
hsa-miR-5682	0	0	0	0	0	0	0	0	0	0	0	0	0	0	0	0	0	0	0	0	0	0	0	0	0	0	0	0	0	0	0	0	0	0	0	0	0	1	0	0	0	0	0	0	0	0	0	0	0
hsa-miR-5701	0	0	0	1	0	0	0	0	0	0	0	0	0	0	0	0	0	0	0	0	0	0	0	0	0	1	0	0	0	0	0	0	0	0	0	0	0	3	0	0	0	0	0	0	0	3	0	1	528
hsa-miR-574-3p	0	19	0	331	1	494	881	2	0	0	0	0	0	5	3	0	140	277	22	2	274	0	475	867	0	123	0	336	8875	705	17	0	1	2	1	795	1	96	571	0	18	610	0	491	0	14	0	2	445
hsa-miR-574-5p	751	2555	1030	1429	5	10481	3790	3449	8	3	13	11	62	8467	3	0	423	1081	83	7	470	0	4767	9850	112	829	5159	8426	7	2	2473	1711	535	208	6901	1787	14	385	5105	1366	41	4507	1045	250	0	13	0	5765	2350
hsa-miR-576-5p	61	0	0	197	2	1678	1107	809	46	0	3249	158	702	2656	3	1125	390	1588	7	35	294	32	1572	96	15	858	5158	9	0	325	11	0	1	70	1	2	1	91	1552	169	5	1875	3	232	967	3	0	0	0
hsa-miR-577	0	0	0	2	0	0	0	0	0	0	0	0	0	0	0	0	0	0	0	0	0	0	0	0	0	6	0	0	0	0	0	0	0	0	0	0	0	6	0	0	3	0	0	0	0	1	0	0	0
hsa-miR-579-5p	0	0	0	0	0	0	0	0	0	0	0	0	0	0	0	0	0	294	1	1	0	0	0	0	0	1	0	0	0	0	0	0	0	0	0	0	0	1	0	0	0	0	0	0	0	0	0	0	0
hsa-miR-582-5p	0	0	1	25	0	0	0	2	0	1	0	0	0	1	0	0	0	0	30	4	0	0	1	0	1	29	1	0	0	0	108	1	1	1	1	1	0	90	0	0	21	63	0	0	0	9	0	208	0
hsa-miR-584-5p	5164	26757	26918	39680	1547	17210	10770	865	19536	0	5470	8	8	8803	49	9101	2076	3677	105	11	10645	170	3222	12299	578	11027	2659	8737	10191	9907	65057	1636	292	1669	11245	17303	28	423	4046	1210	75	7040	3	4335	1	54	8	5989	28347
hsa-miR-585-3p	0	0	0	1	0	0	0	0	0	0	0	0	0	0	0	0	0	0	0	0	0	0	0	0	0	3	0	0	0	0	0	0	0	0	0	0	0	0	0	0	0	0	0	0	0	0	0	0	0
hsa-miR-589-5p	0	155	1	289	0	3	0	0	0	0	0	0	0	1	1	0	26	228	1	6	2	0	69	0	0	5	0	0	0	0	1216	0	1	0	0	0	0	6	0	0	1	176	0	67	0	0	0	883	710
hsa-miR-590-3p	105	175	0	26	0	1	464	2	779	0	1	1	0	0	1	0	44	42	7	0	109	0	0	0	0	27	0	104	1753	13	284	0	2	224	0	0	1	41	0	0	4	53	0	170	0	7	0	0	1
hsa-miR-592	4	0	1	13	0	0	0	0	0	0	0	0	0	1	1	0	0	0	3	0	0	0	0	0	1	10	0	0	0	0	0	0	0	0	0	0	0	7	0	0	1	0	0	0	0	2	0	0	0
hsa-miR-597-3p	0	0	0	0	0	0	0	0	0	0	0	0	0	0	0	0	0	0	1	0	0	0	0	0	0	0	0	0	0	0	0	0	0	0	0	0	0	0	0	0	0	0	0	0	0	0	0	0	0
hsa-miR-598-3p	1	809	2	44	0	8	0	2	0	0	0	1	0	3	51	0	4	254	23	2	3	0	0	0	2	58	2	0	0	0	1129	0	2	0	1	43	0	72	340	0	14	156	0	20	1	8	0	130	1
hsa-miR-6128	0	0	0	0	0	0	0	0	8	0	0	1	2	0	0	0	1	0	0	0	0	3	0	0	0	0	0	4	1	0	0	0	0	0	0	1	0	0	0	0	0	2	0	2	0	0	0	0	0
hsa-miR-6129	0	0	0	0	0	0	0	0	0	0	0	0	0	0	0	0	0	0	0	0	0	0	0	0	0	1	0	1	0	0	0	0	0	0	0	0	0	0	3	0	0	0	0	0	0	0	0	0	0
hsa-miR-6130	0	3	1	1	0	0	0	0	1	0	0	0	0	1	0	1	0	0	0	0	0	0	1	1	0	0	0	0	0	0	0	0	0	1	1	0	0	0	0	0	0	1	0	0	0	0	0	0	1
hsa-miR-6131	1	11	4	41	47	3	0	63	89	1	366	1	69	207	1	49	1	3	4	78	0	6	43	13	1	15	73	139	137	143	0	23	2	12	486	849	9	10	4	63	0	1	60	0	21	35	0	44	18
hsa-miR-6134	0	0	0	0	0	2	2	0	0	0	0	0	0	3	0	0	1	5	0	0	0	0	0	0	0	0	0	0	0	0	0	0	0	0	0	0	0	0	30	0	0	6	0	1	0	0	0	0	0
hsa-miR-615-3p	0	0	0	0	0	0	0	0	0	1	0	0	0	0	0	6294	58	49	0	0	0	128	190	0	0	0	0	0	0	0	0	0	0	0	0	0	0	0	0	0	0	53	0	130	0	0	0	0	0
hsa-miR-618	326	0	0	0	0	353	0	0	0	0	0	0	0	0	0	0	0	0	0	5	0	0	0	0	0	0	0	5027	2	4	0	0	0	0	0	0	0	1	0	0	0	0	0	0	0	0	0	0	0
hsa-miR-619-5p	0	28	0	0	0	0	0	0	0	0	0	0	0	0	0	0	0	0	3	10	0	0	0	0	21	1	0	4733	1	0	0	0	0	0	0	58	0	10	0	124	1	0	0	0	13	1	0	0	0
hsa-miR-624-5p	0	0	0	0	0	0	0	0	0	0	0	0	0	0	0	0	27	33	0	2	12	0	19	479	0	3	0	0	0	0	63	0	0	0	0	0	0	0	1	0	2	61	0	113	0	0	0	0	0
hsa-miR-625-3p	0	0	0	8	0	1	0	1	0	0	0	0	0	0	0	0	0	0	0	0	0	0	0	0	0	5	0	0	0	0	32	0	0	0	0	0	0	5	0	0	0	0	0	0	0	1	0	0	0
hsa-miR-625-5p	2	1626	3624	26	163	6310	1812	172	399	0	16241	1	11	3707	2	0	431	654	10	14	501	45	953	1121	200	1218	2	174	6252	0	7067	633	3	6	966	143	8	28	601	1795	12	2027	1	1344	3	8	2	1	1
hsa-miR-628-3p	417	808	389	13	0	1366	1812	1107	129	0	5428	0	3	0	0	0	137	308	8	27	552	0	1378	758	4	327	2	0	0	0	517	0	2	297	1	0	1	32	2583	0	9	521	0	406	7	5	1	77	1
hsa-miR-628-5p	0	0	0	3	0	0	0	0	0	0	0	0	0	0	0	0	0	0	0	0	0	0	0	0	0	2	0	0	0	0	36	0	0	0	0	0	0	5	0	0	0	0	0	0	0	0	0	0	0
hsa-miR-629-3p	1	148	0	0	0	1	0	0	0	0	0	0	0	0	0	0	36	133	4	145	0	0	108	0	0	487	0	0	0	0	90	0	0	0	0	499	0	14	1	0	6	70	0	66	2269	2	0	0	33
hsa-miR-629-5p	282	0	0	0	0	1	0	0	0	0	0	0	0	225	0	0	0	121	0	6	0	0	628	0	1	1	0	0	0	0	40	0	0	0	1	0	0	0	0	0	0	155	0	171	4	0	0	0	0
hsa-miR-636	224	0	0	0	0	1	0	0	0	0	0	0	0	0	0	0	0	54	1	1	1	0	0	0	0	1	0	0	0	0	16	0	0	0	0	0	0	0	0	0	0	158	0	211	0	0	0	0	0
hsa-miR-641	0	0	0	3	1	0	0	0	0	0	0	0	0	0	1	0	0	0	1	1	0	0	0	0	0	1	0	0	0	0	0	0	0	0	0	0	0	1	0	0	1	0	0	0	0	0	0	0	0
hsa-miR-642a-5p	0	0	0	1	0	0	0	0	0	0	0	1	0	0	0	0	0	0	0	0	0	0	0	0	0	1	0	0	0	0	0	0	0	0	0	0	0	1	0	0	0	0	0	0	0	0	0	0	0
hsa-miR-6499-5p	0	0	0	0	0	0	0	0	0	0	0	0	0	0	0	0	0	0	0	0	0	0	0	0	0	0	0	0	0	0	0	0	0	0	0	0	0	1	0	0	1	0	0	0	0	1	0	0	0
hsa-miR-6508-3p	0	0	0	0	0	0	0	0	0	0	0	0	0	1	0	0	21	0	0	0	0	0	0	0	0	0	0	0	0	0	0	0	0	0	0	103	0	1	0	0	0	0	0	0	0	0	0	0	0
hsa-miR-6509-5p	0	356	1624	1	0	0	0	0	0	0	0	0	0	2701	0	0	75	0	0	0	0	0	0	2	0	0	0	0	0	0	118	0	0	20	1	1	1	0	0	1	0	0	0	0	0	0	0	3	1
hsa-miR-6511a-3p	0	0	0	1	1	0	0	0	0	0	0	0	0	1271	0	0	0	71	0	1	58	182	0	0	0	194	1	0	0	0	0	0	0	0	0	0	0	5	0	0	0	0	0	0	0	1	0	0	0
hsa-miR-6511b-3p	0	0	0	2	0	0	0	0	0	0	0	0	0	0	0	0	0	0	3	2	0	0	0	1	0	1	1	0	0	0	0	0	0	0	0	0	1	2	0	0	1	0	0	0	0	0	0	0	0
hsa-miR-6513-3p	0	0	0	0	0	0	0	0	0	0	0	0	0	0	0	0	6	0	0	0	0	0	0	0	0	381	0	0	0	0	8	0	0	0	0	0	0	0	0	0	0	0	0	95	0	0	0	0	0
hsa-miR-6513-5p	0	0	0	0	0	1	0	0	0	0	0	0	0	0	0	0	0	0	0	1	0	0	0	78	0	2	0	0	0	0	8	0	0	0	0	0	0	2	0	0	0	91	0	0	0	0	0	0	0
hsa-miR-6514-3p	0	0	1	1	0	0	0	0	0	0	0	0	0	0	0	0	0	0	1	1	0	0	0	0	0	0	0	0	0	0	0	0	0	0	0	0	0	14	177	0	3	100	0	0	0	0	0	1	0
hsa-miR-651-5p	445	77	528	436	0	0	1	0	0	0	0	1	0	396	0	0	54	0	9	0	0	0	33	1	0	240	0	0	0	0	293	0	2	0	0	0	0	22	0	0	5	0	0	219	0	5	0	1	594
hsa-miR-652-3p	26719	170406	80368	68679	12537	144410	76396	7656	131506	14	149223	4528	34804	137112	200	100398	17466	35701	4077	7652	12056	13636	46644	50481	6029	61486	74417	177366	37613	91789	39159	72700	9415	41140	45095	92743	504	8331	21620	14384	1939	37595	6455	39929	26235	8581	191	72428	72117
hsa-miR-654-3p	0	267	1	13	0	0	0	2	0	0	0	0	0	2	0	0	0	64	3	0	0	0	1	0	1	16	0	0	0	0	0	0	2	0	0	0	0	11	1	0	3	0	0	0	0	0	0	0	0
hsa-miR-654-5p	0	2766	3	2640	228	1	250	825	105	0	5828	1	4	0	0	0	0	0	2	1	292	662	0	0	17	376	0	1	1	0	190	1	4	5	366	2406	0	7	0	1	2	0	0	0	0	0	0	4476	502
hsa-miR-655-3p	0	0	0	5	0	0	0	0	0	0	0	0	0	0	0	0	0	0	0	1	0	0	0	0	0	4	0	0	0	0	30	0	0	0	0	0	0	2	0	0	1	0	0	0	0	0	0	0	0
hsa-miR-656-3p	0	331	1	28	0	0	2	1	0	0	0	0	0	3	2	0	0	0	6	0	0	0	2	2	1	41	1	0	0	0	18	0	1	1	1	2	0	18	1	0	2	0	0	0	0	2	0	2	0
hsa-miR-656-5p	0	309	0	1	0	0	0	0	0	0	0	0	0	0	0	0	0	0	0	0	0	0	0	0	0	0	0	0	0	0	0	0	0	0	0	0	0	2	0	0	0	0	0	0	0	2	0	0	0
hsa-miR-660-5p	707	1239	1406	425	1	2964	0	4	1	1	86	1	1555	1286	4	2685	360	1203	26	7	1178	31	2	1895	15	816	818	0	0	1	724	3	2	1	1	1125	6	66	306	968	16	1527	0	1621	0	12	0	446	3933
hsa-miR-664a-3p	0	0	2	1	0	0	0	0	0	0	0	0	0	0	0	0	0	0	4	0	0	0	0	0	0	14	0	2	0	887	0	0	1	0	0	0	0	10	0	0	1	0	0	0	0	0	0	0	0
hsa-miR-664b-3p	0	0	0	3	0	0	0	2	0	0	0	0	0	0	0	0	0	0	0	1	0	0	0	0	0	3	0	0	0	0	12	1	0	0	0	1	0	2	0	0	0	1	0	0	0	0	0	0	0
hsa-miR-668-3p	0	0	1	187	0	0	0	0	0	0	0	0	0	0	0	0	0	0	0	0	0	0	0	0	0	2	0	0	0	0	0	0	1	0	0	0	0	5	0	0	2	0	0	0	0	0	0	1	0
hsa-miR-671-5p	0	0	0	0	0	0	0	0	0	0	0	0	0	0	0	0	0	0	2	0	0	0	0	0	0	0	0	0	0	0	0	0	0	0	0	0	0	4	0	0	1	0	0	0	0	0	0	0	0
hsa-miR-6734-5p	0	0	0	0	0	0	0	0	0	0	0	0	0	0	0	0	0	0	399	0	0	0	0	0	0	0	0	0	0	0	17	0	0	0	0	0	0	42	0	0	3	0	0	0	0	4	0	0	0
hsa-miR-6736-5p	0	0	0	0	0	0	0	0	0	0	0	0	0	1027	0	0	0	0	0	0	0	0	0	0	0	0	0	0	0	0	0	0	0	0	0	0	1	0	0	0	0	0	0	0	0	0	0	0	0
hsa-miR-6737-3p	0	0	0	0	0	0	0	0	0	0	0	0	0	0	0	0	0	0	0	0	0	0	0	0	0	0	0	0	0	0	22	0	0	0	0	0	0	0	0	0	0	0	0	0	0	0	0	0	0
hsa-miR-6741-5p	0	0	0	0	0	1	0	0	4149	0	2	0	2	0	0	3243	0	0	0	0	0	76	0	0	0	173	0	0	0	0	16	0	0	0	0	0	0	0	0	0	0	0	1	0	0	0	0	0	0
hsa-miR-6749-3p	0	0	0	0	0	0	0	1	4122	0	1	0	1	0	0	0	49	28	9	0	0	0	93	0	1	1	2036	319	15419	5	0	0	0	0	0	0	1	35	0	0	11	130	0	153	1	9	0	0	1
hsa-miR-6751-5p	0	0	0	0	3	0	1761	0	0	0	0	0	0	0	0	0	0	0	0	0	0	0	0	0	0	0	0	0	0	0	0	0	0	0	0	0	0	0	0	0	0	0	0	0	0	0	0	0	0
hsa-miR-675-3p	0	0	0	0	0	0	0	0	0	0	0	0	0	0	0	0	0	0	0	0	0	0	0	0	0	0	0	0	0	0	0	0	0	0	0	0	0	0	0	0	0	0	0	0	0	0	1	0	0
hsa-miR-6756-3p	0	0	0	0	0	0	0	0	0	0	0	0	0	0	0	0	0	0	0	111	0	0	0	0	0	0	0	377	13861	5	0	0	0	0	0	0	0	1	0	0	0	0	0	0	1396	0	0	0	0
hsa-miR-6762-3p	0	0	0	0	0	0	0	0	0	0	0	0	0	0	0	0	0	0	0	1	0	0	0	0	0	0	0	0	0	0	0	0	0	0	0	0	0	0	0	0	0	0	0	0	0	0	0	0	0
hsa-miR-676-3p	0	0	0	0	0	0	0	0	0	0	0	0	0	0	0	0	15	0	1	0	0	0	0	0	0	1	0	0	0	0	0	0	1	0	0	0	0	3	335	0	0	0	0	0	0	0	0	637	82
hsa-miR-6764-5p	0	0	0	0	0	0	0	0	0	0	0	0	0	0	0	0	0	0	0	0	0	0	0	0	0	0	0	0	0	0	41	0	0	0	0	0	0	0	0	0	0	0	0	0	0	1	0	0	0
hsa-miR-6766-3p	0	0	0	0	0	0	0	0	0	0	0	0	0	0	0	0	0	0	0	0	0	0	0	0	0	0	0	0	0	0	0	0	0	0	0	0	0	1	0	0	0	34	0	0	0	0	0	0	0
hsa-miR-6770-5p	0	0	0	0	0	0	0	0	0	0	0	0	0	0	0	0	0	0	0	0	0	0	0	0	0	1	0	0	0	0	0	0	0	0	0	0	0	0	0	0	0	0	0	0	0	0	0	0	0
hsa-miR-6777-3p	0	0	0	0	0	207	0	0	0	0	1	0	0	0	0	0	0	0	0	1	0	0	0	0	0	34	0	0	0	0	0	0	0	0	0	0	0	0	0	1173	0	0	0	0	0	0	0	0	0
hsa-miR-6780b-5p	0	367	0	0	0	0	0	0	0	0	0	0	0	0	0	0	0	0	0	0	0	0	0	0	0	0	0	0	0	0	0	0	0	0	0	0	0	0	0	0	0	0	0	0	0	0	0	0	0
hsa-miR-6793-3p	0	0	0	0	0	0	0	0	0	0	0	0	0	0	0	0	0	0	0	0	0	0	0	0	0	1	0	0	0	0	0	0	0	0	0	0	0	0	0	0	0	0	0	0	0	0	0	0	0
hsa-miR-6800-5p	0	0	0	0	0	0	0	0	0	0	0	0	0	0	0	0	0	0	0	0	0	0	0	376	0	0	0	0	0	0	0	0	0	0	1	0	0	0	0	0	0	0	0	94	0	0	0	0	0
hsa-miR-6802-3p	0	0	1	0	0	0	0	0	0	0	0	0	0	0	0	0	0	0	0	0	0	0	0	0	0	0	0	0	0	0	0	0	0	0	0	0	0	0	0	0	0	0	0	0	0	0	0	0	0
hsa-miR-6803-3p	0	0	0	1542	2	0	1544	293	8629	0	1139	677	3	1457	0	0	29	91	0	3	148	0	245	2453	0	591	91	0	0	0	0	1	0	302	694	9	1	130	0	777	7	146	1	64	0	1	0	1	0
hsa-miR-6804-5p	0	0	0	0	0	0	0	0	0	0	0	0	0	0	0	0	20	125	0	0	166	0	0	0	0	0	0	0	0	0	0	0	0	0	0	0	0	1	0	0	0	332	0	130	0	0	0	0	0
hsa-miR-6805-5p	0	0	1341	0	0	0	0	0	2392	0	2	0	1	0	0	4609	0	0	0	0	287	130	0	0	0	0	0	0	0	0	115	1	1	0	0	0	0	0	0	0	0	0	0	124	0	0	0	0	0
hsa-miR-6808-3p	0	0	0	1	0	0	0	0	0	0	0	0	0	0	0	0	0	0	0	1	0	0	0	0	0	1	0	0	0	0	0	0	0	0	0	0	0	0	0	0	0	75	0	0	0	1	0	0	0
hsa-miR-6809-5p	0	1	0	0	0	1	0	0	0	0	0	0	0	0	0	0	0	0	0	0	0	0	0	0	0	0	0	0	0	0	162	0	1	1	0	0	0	0	0	0	0	0	0	0	0	0	0	1516	1
hsa-miR-6812-3p	0	0	0	1	0	0	575	0	0	0	0	0	0	0	0	0	0	0	0	0	0	0	0	0	0	0	0	0	0	0	0	0	0	0	0	0	0	0	0	0	0	0	0	0	0	0	0	0	0
hsa-miR-6817-3p	0	0	0	0	0	0	0	0	0	0	0	0	0	0	0	0	74	0	1	0	107	0	0	0	0	1	0	0	0	0	0	0	0	0	0	0	0	0	0	0	0	0	0	0	0	0	0	0	0
hsa-miR-6819-3p	0	1	3	337	0	0	169	244	0	0	0	0	0	88	0	4416	0	0	0	0	0	88	0	420	229	311	0	0	0	0	0	1	1	0	117	0	1	278	0	0	15	102	0	0	0	1	0	1	1
hsa-miR-6821-5p	0	0	0	0	0	0	0	0	0	0	0	0	0	0	0	0	0	0	0	0	0	0	0	1067	0	0	0	0	0	0	0	0	0	0	2	0	4	0	327	0	0	0	0	0	0	0	0	0	0
hsa-miR-6829-3p	0	0	0	0	0	0	0	0	0	0	0	0	0	0	0	0	0	0	0	0	0	0	0	0	0	1	0	0	0	0	64	0	0	0	0	0	0	0	0	0	0	0	0	0	0	0	0	0	0
hsa-miR-6833-3p	0	0	0	2	0	0	0	0	0	0	0	0	0	0	0	0	1	0	0	0	82	0	0	0	0	0	0	0	0	0	0	0	0	0	0	0	0	0	0	0	0	0	0	0	0	0	0	0	0
hsa-miR-6842-3p	0	0	0	3	0	0	0	0	0	0	0	0	0	0	0	5159	0	0	3	2	0	252	0	0	1	20	0	0	0	2	225	0	0	0	0	0	0	19	0	0	4	125	0	26	1	4	0	155	878
hsa-miR-6843-3p	0	0	0	0	0	0	0	0	0	0	0	0	0	0	0	0	0	50	1	0	0	0	0	0	0	129	0	0	0	0	0	0	0	0	0	0	0	0	0	0	1	1	0	0	0	0	0	0	0
hsa-miR-6850-5p	0	0	0	0	1	0	0	0	0	0	0	0	0	679	0	0	0	0	0	0	0	0	0	0	0	0	0	0	0	0	0	0	0	0	0	0	0	0	1545	0	0	0	0	394	0	0	0	0	0
hsa-miR-6852-5p	0	0	0	0	0	0	0	0	0	0	0	0	0	0	0	0	0	0	0	0	0	0	0	0	0	215	0	0	0	0	871	0	0	0	0	0	0	0	0	0	0	0	0	0	0	0	0	0	0
hsa-miR-6869-5p	0	0	0	0	0	836	0	0	0	0	0	0	0	0	0	0	0	153	0	0	0	0	825	0	0	0	0	0	0	0	0	0	0	0	0	0	0	0	0	0	0	0	0	0	0	0	0	0	0
hsa-miR-6877-5p	0	0	0	0	0	0	0	0	0	0	0	0	0	130	0	0	1	0	0	0	0	0	0	0	0	0	0	0	0	0	0	0	0	0	0	0	0	0	0	0	0	0	0	0	0	0	0	0	0
hsa-miR-6879-3p	0	0	0	0	0	0	0	0	0	0	0	0	0	0	0	0	0	0	0	0	0	0	0	0	0	0	0	0	0	0	0	0	0	0	0	0	0	0	0	0	0	0	0	38	0	0	0	0	0
hsa-miR-6882-5p	0	0	0	0	0	0	0	0	0	0	0	0	0	0	0	0	0	0	0	0	0	0	0	0	0	1	0	0	0	0	14	0	0	0	0	0	0	0	0	0	0	0	0	24	0	0	0	0	0
hsa-miR-6891-5p	0	0	0	0	0	0	0	1	0	0	0	0	0	0	0	2	0	0	0	0	0	0	2	0	1	0	0	0	0	0	0	0	0	0	0	0	0	0	0	0	0	0	0	0	0	0	0	0	0
hsa-miR-6892-5p	0	0	0	0	0	1	0	0	0	0	0	0	0	0	0	0	0	0	0	0	0	0	0	0	0	0	0	0	0	0	0	0	0	0	0	0	0	0	0	0	0	0	0	0	0	0	0	0	0
hsa-miR-6894-3p	0	0	1	0	0	0	0	0	0	0	0	0	0	453	1	0	0	92	0	0	0	0	0	508	473	99	0	0	0	0	0	1257	3	0	0	2	0	0	0	0	0	0	0	0	0	0	0	1	0
hsa-miR-708-5p	0	0	1	8	0	0	0	1	0	0	0	0	0	0	0	0	0	0	0	0	0	0	0	0	0	12	0	0	0	0	0	1	0	0	2	1	0	8	0	0	1	1	0	0	0	1	0	0	0
hsa-miR-7108-3p	0	0	0	0	0	0	0	0	0	0	0	0	0	0	0	3748	0	0	0	0	0	76	0	0	0	0	0	0	0	0	0	0	0	0	0	0	0	0	0	0	0	0	0	0	0	0	0	0	0
hsa-miR-7-1-3p	1	3343	2	1017	268	2472	410	5	2135	1	53	4	1207	3	6	0	175	460	53	11	953	0	1159	0	1183	349	6	4	2	1306	4596	0	5	324	193	1	4	164	1040	0	27	783	1	483	2	19	0	1439	3755
hsa-miR-7-2-3p	0	0	0	2	0	0	0	0	0	0	0	0	0	0	0	0	0	0	0	0	0	0	0	0	0	5	0	0	0	0	0	0	0	0	0	0	0	0	0	0	0	0	0	0	0	0	0	0	0
hsa-miR-744-3p	0	2	0	6	0	0	0	1	0	0	0	0	0	0	0	0	0	0	6	0	180	0	1	0	0	12	0	0	0	0	43	0	0	0	0	0	0	16	0	0	2	0	0	0	0	3	0	0	0
hsa-miR-744-5p	0	3370	3821	40	0	1072	798	2	4247	0	6	2	4	1	0	5212	79	644	6	3	368	358	0	0	153	966	0	0	0	0	3178	8	0	10	1	2	0	38	395	1	3	380	3	39	0	1	0	2380	2757
hsa-miR-758-3p	0	0	0	7	0	0	0	0	0	0	0	0	0	0	0	0	0	0	2	0	0	0	0	0	0	3	0	0	0	0	0	0	0	0	0	0	0	1	0	0	0	0	0	0	0	1	0	0	0
hsa-miR-758-5p	0	0	0	0	0	0	0	0	0	1	0	0	0	0	0	0	0	0	1	0	0	0	0	0	0	2	0	0	0	0	0	0	0	0	0	0	0	0	0	0	1	0	0	0	0	0	0	0	0
hsa-miR-7-5p	436	492	4431	273	52	4224	9345	818	6526	2	7886	248	6649	17190	15	14875	1039	6620	347	4160	2092	1293	9034	1620	238	2515	12791	5	2	1866	127	666	13	1901	451	1236	18	1057	10710	3130	206	7840	857	1159	9077	138	0	2197	749
hsa-miR-760	0	824	1	1	0	1	0	0	0	0	0	0	0	1	1	0	103	135	2	0	0	0	0	0	1	2	0	0	0	0	191	0	2	0	975	2	1	9	0	0	4	0	0	0	0	2	0	1631	175
hsa-miR-766-3p	0	42	0	6	0	0	686	0	0	0	0	0	0	0	0	0	48	0	2	6	0	0	0	73	1	6	1	0	0	0	88	154	1	0	0	1	1	2	0	0	0	0	0	0	1	1	0	2	1
hsa-miR-766-5p	0	0	0	0	0	0	0	0	0	0	0	0	0	0	0	0	0	81	0	0	0	0	0	0	0	0	0	3	1	0	64	0	0	0	0	0	0	2	0	0	0	0	0	0	0	0	0	0	0
hsa-miR-767-5p	0	0	0	0	0	0	0	0	0	0	0	0	0	0	0	0	0	0	0	0	0	0	0	0	0	1	0	0	0	0	0	0	0	0	0	0	0	2	0	0	0	0	0	0	0	0	0	0	0
hsa-miR-769-3p	0	0	2	14	0	0	0	0	0	0	0	1	0	2	1	0	0	1	15	0	0	0	0	2	0	18	1	0	0	0	0	0	0	0	0	0	0	65	0	0	14	0	0	0	0	16	0	0	0
hsa-miR-769-5p	0	0	0	10	0	0	0	0	0	0	0	0	0	1	0	0	0	0	0	0	0	0	0	0	0	16	0	0	0	0	0	0	0	0	0	2	0	3	0	0	0	0	0	0	0	1	0	0	0
hsa-miR-7704	0	1	0	3	0	0	0	0	0	0	0	0	0	0	0	0	0	0	1	4	0	0	0	1	0	1	0	0	0	0	0	1	0	0	0	0	0	11	0	0	0	0	0	0	1	3	0	0	0
hsa-miR-7705	0	0	0	0	0	0	0	0	0	0	0	0	0	1124	0	0	0	0	0	1	0	0	0	0	0	0	0	0	0	0	28	0	0	0	0	0	0	0	0	0	0	0	0	0	0	0	0	0	0
hsa-miR-770-5p	0	0	0	11	0	0	0	1	0	0	0	0	0	0	0	0	0	0	3	0	0	0	0	0	0	9	0	0	0	0	0	0	1	0	0	0	0	7	0	0	0	0	0	0	0	0	0	0	0
hsa-miR-7849-3p	0	0	0	0	0	0	0	0	2018	0	3	0	1	0	0	1	0	0	0	0	0	0	0	0	0	29	0	0	0	0	13	0	0	0	0	0	0	0	0	0	0	0	1	0	0	0	0	0	0
hsa-miR-7854-3p	0	0	0	0	0	444	0	0	1	0	45	0	2818	0	0	0	0	0	0	0	0	0	0	0	0	0	0	0	0	0	0	0	1	0	0	0	0	0	0	0	0	0	1	0	0	0	0	0	0
hsa-miR-7855-5p	0	0	0	0	0	0	0	0	192	0	0	0	0	0	0	0	0	0	0	0	0	0	0	0	0	0	0	0	0	0	0	0	0	0	0	0	0	1	0	0	0	0	0	0	0	0	0	0	0
hsa-miR-7856-5p	0	168	0	0	0	0	0	0	0	0	0	0	0	0	0	0	0	0	0	0	0	0	0	0	0	0	0	0	0	0	0	1	0	2	0	0	0	0	0	0	0	0	0	0	0	0	0	621	3
hsa-miR-7975	0	0	0	2	0	0	0	0	0	0	0	0	0	0	0	0	0	0	0	0	0	0	0	0	0	2	0	0	0	0	38	0	0	0	0	0	0	0	0	0	0	0	0	0	0	0	0	0	0
hsa-miR-7976	0	0	0	0	0	0	0	0	0	0	0	0	0	0	0	0	0	0	0	0	0	0	0	0	0	0	0	0	0	0	0	0	0	0	0	0	0	0	701	0	0	94	0	0	0	0	0	0	0
hsa-miR-7977	512	2	4	4030	785	304	939	2	7776	1	6044	345	9	475	1	2513	192	244	8	2	807	103	1617	1629	232	999	6	515	7330	1396	19	563	1	0	3822	2	122	24	517	966	1	318	0	253	0	8	0	3	2
hsa-miR-8485	0	307	0	0	0	0	21	0	0	0	0	0	0	0	0	0	0	0	0	0	0	0	0	0	0	0	0	5	0	1208	32	0	1	247	0	0	0	0	0	0	0	0	0	0	1	0	0	1	0
hsa-miR-874-3p	0	26	526	31	0	156	0	3	0	0	0	0	0	1	0	0	0	1	12	1	0	0	0	0	0	30	0	0	0	0	116	0	0	1	2	0	0	53	1	0	7	0	0	98	0	4	0	0	0
hsa-miR-874-5p	0	0	0	6	0	0	0	0	0	0	0	1	0	0	0	0	0	0	1	0	0	0	0	0	0	5	1	0	0	0	0	0	0	0	0	0	0	3	0	0	2	0	0	0	0	0	0	0	0
hsa-miR-876-3p	0	0	1	0	0	0	0	0	0	0	0	0	0	0	0	0	0	86	0	0	0	0	0	0	0	4	1	0	0	0	0	0	0	0	1	0	0	8	0	0	0	0	0	0	0	0	0	0	0
hsa-miR-877-3p	0	0	0	0	0	0	0	0	0	0	0	0	0	0	0	0	0	0	0	0	0	0	0	0	1	2	0	0	0	0	0	0	0	0	0	0	0	3	0	0	1	0	0	0	0	0	0	0	0
hsa-miR-877-5p	2	2975	500	10156	2845	807	26466	15655	359	7	7146	458	6125	9	253	10663	601	1384	2	61	373	356	5793	2923	3	3888	7	1	0	2	987	8	25	89	9786	9426	11	15	4008	2	2	135	2989	483	460	1	1	9995	5
hsa-miR-885-3p	244	0	0	1	0	0	0	4	0	1	0	0	4	1	1	0	295	0	1	0	331	0	1	1884	1	1	3755	467	7254	2	2	0	0	25	1	1	2	4	0	0	1	0	1	272	0	0	0	1	0
hsa-miR-885-5p	733	1	5	50	4	0	312	6	6124	2	4531	2	7	817	5	0	27	65	22	0	133	0	4	235	11	428	1086	5266	6385	1766	0	2	1	1	1	776	4	71	0	5	16	284	4	30	0	944	0	2	2
hsa-miR-887-3p	0	0	0	1	0	0	0	1	0	0	0	0	0	0	0	0	0	0	0	0	0	0	0	0	0	1	0	0	0	0	0	0	0	0	0	0	0	3	0	0	1	0	0	0	0	1	0	0	0
hsa-miR-889-3p	0	855	3	415	0	0	2	1	0	0	0	1	0	1	2	0	0	0	28	2	52	0	0	0	0	39	1	0	0	0	164	0	1	1	0	0	0	58	490	0	9	1	0	0	0	17	0	718	0
hsa-miR-889-5p	0	0	0	1	0	0	0	0	0	0	0	0	0	0	0	0	0	0	0	0	0	0	0	0	0	0	0	0	0	0	0	0	0	0	0	0	0	1	0	0	0	0	0	0	0	0	0	0	0
hsa-miR-891a-5p	0	0	0	3	0	0	0	0	0	0	0	0	0	0	0	0	0	0	0	0	0	0	0	0	0	2	0	0	0	0	0	0	0	0	0	0	0	1	0	0	2	108	0	0	0	0	0	0	0
hsa-miR-92a-3p	448541	76119	122278	976246	68140	3531093	1155863	55282	2900874	77	2061203	46715	1454309	1903955	1812	1869414	300815	1169897	179639	291107	289246	92806	658841	510114	50877	954122	404843	2094960	989254	1341766	77675	516317	51688	593674	162188	972112	9877	398994	942057	728014	67348	1971027	93551	725959	1226846	571518	313	21262	53132
hsa-miR-92b-3p	3348	5	8	4569	3	2105	3115	769	101590	1	21131	98	19489	9523	4	98572	429	3390	730	21948	1908	1421	1649	4432	471	4701	417	23108	60813	1129	31	445	5	753	381	35	110	3580	13062	40287	392	4199	12125	1215	33987	12316	0	5	1
hsa-miR-92b-5p	233	3	8903	682	0	653	1906	7	0	0	5	2	5	2908	2	0	169	1071	57	0	217	0	1	2	7	931	14465	14735	4	0	234	0	7	25	395	50	2	99	524	0	22	795	2305	231	0	16	0	3	1
hsa-miR-93-3p	0	0	0	86	0	0	0	0	0	0	0	0	0	0	0	0	0	0	0	0	0	0	0	0	0	0	0	0	0	0	0	0	0	0	0	0	0	0	0	0	0	39	0	88	0	0	0	0	0
hsa-miR-935	398	2	2	92	2	0	3	7	0	1	0	4	0	3	2	0	0	24	15	0	0	0	4	0	3	118	2	0	0	0	21	2	4	1	2	1	1	64	3	0	7	77	0	0	0	5	0	1	0
hsa-miR-93-5p	4919	4092	1621	4194	1088	65236	49155	3283	45872	7	55596	702	53008	63570	81	38266	46378	206236	1546	2204	18410	724	15206	8120	195	15052	27317	22099	7402	61383	7702	632	8	2221	1722	3095	22	3931	73076	17221	483	158813	1240	98179	17137	12822	97	3499	4351
hsa-miR-939-5p	0	0	0	0	0	0	0	0	0	0	0	0	0	0	0	0	0	1	0	0	0	0	0	0	0	0	0	0	0	0	0	0	0	0	0	0	0	0	0	0	0	0	0	0	0	0	0	0	0
hsa-miR-9-3p	0	15	18	465	7	0	7	57	0	0	0	19	0	38	20	0	5	13	297	0	0	0	12	5	20	613	21	0	0	0	176	1	17	5	34	18	25	1003	15	0	232	2	0	2	0	139	0	17	10
hsa-miR-940	0	0	0	3	0	0	0	0	0	0	0	0	0	0	0	0	0	1	1	2	0	0	0	0	0	5	0	0	0	0	0	0	0	0	0	0	0	7	0	0	0	0	0	0	1	3	0	0	0
hsa-miR-941	119	543	570	178	4	4371	2287	211	3999	0	15329	1290	3353	2530	1	8478	595	2190	48	1851	206	157	578	95	160	823	0	0	0	1	334	48	2	1	0	415	0	125	1917	2	29	951	253	325	5	16	0	89	303
hsa-miR-942-3p	416	1957	5447	6	2	4257	1	5	0	0	0	259	0	3431	3	0	282	0	7	0	1141	0	1644	3	14	0	19171	0	0	1	1270	2104	4	284	2521	1706	3	23	0	0	4	0	0	83	1	1	0	115	7484
hsa-miR-942-5p	109	257	5	321	306	4797	5212	1514	8633	0	5282	0	6508	12676	1	12003	784	2405	208	2528	650	777	2016	653	157	1803	1391	23	6	5832	115	344	8	285	76	1958	4	519	6950	1333	91	3033	6	837	922	965	0	1246	17
hsa-miR-95-3p	0	2	3	57	0	312	0	7	0	1	0	4	0	3	0	0	0	64	19	0	0	0	0	0	1	73	0	0	0	0	100	0	1	0	0	3	1	74	0	0	14	55	0	1	0	8	0	338	0
hsa-miR-9-5p	186	656	211	10252	94	1237	273	755	1113	52	0	267	0	8641	403	1	81	3299	6900	1	215	0	159	3072	966	9580	267	2	920	0	327	58	689	488	376	295	137	23887	240	0	4639	51	50	45	0	3555	0	301	91
hsa-miR-96-5p	0	253	0	1	0	0	1403	0	3	0	4	2	5	0	1	0	268	1119	3	57	869	0	694	0	0	82	0	0	0	0	39	154	0	255	0	412	0	7	1007	526	2	1372	1	1620	17	0	1	0	0
hsa-miR-98-3p	0	0	0	0	0	0	0	0	0	0	0	0	0	0	0	0	0	0	0	0	0	0	0	0	0	0	0	0	0	0	0	0	0	0	0	0	0	2	0	0	0	0	0	0	0	0	0	0	0
hsa-miR-98-5p	309	5923	6026	5198	188	3007	16332	1479	10996	9	13590	27	11231	7222	38	3285	1122	3765	496	402	1831	88	3619	6569	35	5303	26779	616	13624	5607	4788	964	34	436	6146	6865	28	1766	19230	3812	409	4493	221	2723	2410	286	4	772	2765
hsa-miR-99a-3p	0	1	0	1	0	0	0	0	0	0	0	1	0	0	0	0	0	0	0	0	0	0	1	0	0	8	0	0	0	0	0	0	0	0	0	1	0	0	0	0	0	0	0	0	0	0	0	0	0
hsa-miR-99a-5p	26472	3834	10014	11350	1417	56238	13257	400	78341	36	58441	3391	11381	34137	227	27348	15375	27228	3028	7167	12309	1604	14564	19673	5027	20580	79645	63726	24912	19897	5516	9155	2486	6918	8102	5979	116	9084	22593	501	2273	38082	1138	29079	14876	1221	460	3646	2253
hsa-miR-99b-3p	0	15	0	16	0	538	0	3	0	0	0	0	0	0	1	0	0	1	23	0	0	0	546	238	1	102	1	0	0	0	409	0	0	0	0	1	0	97	0	0	19	198	0	20	0	12	0	0	1
hsa-miR-99b-5p	9120	72	1258	15993	1346	31302	1873	944	39352	23	53015	1735	9016	4334	211	37442	5717	16182	1506	7044	10963	2976	6048	9642	2329	6173	40617	77530	32034	23960	3494	3099	76	837	2403	11473	62	4443	10901	7358	1300	21844	1881	8747	7869	7806	2	92	518
[truncated: 89 more columns]

## Sheet: Uniq
Sample	EQ01	EQ02	EQ03	EQ04	EQ05	EQ06	EQ07	EQ08	EQ09	EQ10	EQ11	EQ12	EQ13	EQ14	EQ15	EQ16	EQ17	EQ21	EQ22	EQ23	EQ24	EQ25	EQ26	EQ27	EQ28	EQ29	EQ30	EQ31	EQ32	EQ33	EQ34	EQ35	EQ36	EQ37	EQ38	EQ39	EQ40	EQ41	EQ42	EQ43	EQ44	EQ45	EQ46	EQ47	EQ48	EQ49	PC01	PC02	PC03
hsa-miR-105-3p	0	0	0	0	0	0	0	0	0	0	0	0	0	0	0	0	0	0	1	0	0	0	0	0	0	0	0	0	0	0	0	0	0	0	0	0	0	1	0	0	0	0	0	0	0	0	0	0	0
hsa-miR-1234-3p	0	0	0	0	0	0	0	0	0	0	0	0	0	0	0	0	0	0	0	0	0	0	0	0	0	0	0	0	0	0	0	0	0	0	0	0	0	0	0	0	1	0	0	0	0	0	0	0	0
hsa-miR-1247-3p	0	0	0	0	0	0	0	0	0	0	0	0	0	0	0	0	0	0	0	0	0	0	0	0	0	0	0	0	0	0	0	0	0	0	0	0	0	0	0	0	0	0	0	0	0	0	0	0	0
hsa-miR-1251-3p	0	0	0	0	0	0	0	0	0	0	0	0	0	0	0	0	0	0	0	0	0	0	0	0	0	0	0	0	0	0	0	0	0	0	0	0	0	1	0	0	1	0	0	0	0	0	0	0	0
hsa-miR-1253	0	0	0	0	0	0	0	0	0	0	0	0	0	0	0	0	0	0	0	0	0	0	0	0	0	0	0	0	0	0	0	0	0	0	0	0	0	0	0	0	0	0	0	0	0	0	0	0	0
hsa-miR-1255a	0	0	0	0	0	0	0	0	0	0	0	0	0	0	0	0	0	0	0	0	0	0	0	0	0	1	0	0	0	0	0	0	0	0	0	0	0	0	0	0	0	0	0	0	0	0	0	0	0
hsa-miR-1255b-2-3p	0	0	0	0	0	0	0	0	0	0	0	0	0	0	0	0	0	0	0	0	1	0	0	0	0	0	0	0	0	0	0	0	0	0	0	0	0	0	0	0	0	0	0	0	0	0	0	0	0
hsa-miR-1262	0	0	0	0	0	0	0	0	0	0	0	0	0	0	0	0	0	0	0	0	0	0	0	0	0	0	0	0	0	0	0	0	0	0	0	0	0	1	0	0	0	0	0	0	0	0	0	0	0
hsa-miR-1264	0	0	0	1	0	0	0	0	0	0	0	0	0	0	0	0	0	0	0	0	0	0	0	0	0	0	0	0	0	0	0	0	0	0	0	0	0	0	0	0	0	0	0	0	0	0	0	0	0
hsa-miR-1265	0	0	0	0	0	0	0	0	0	0	0	0	0	0	0	0	0	0	0	0	0	0	0	0	0	0	0	0	0	0	0	0	0	0	0	0	0	0	0	0	0	0	0	0	0	0	0	0	0
hsa-miR-1269a	0	0	0	0	0	0	0	0	0	0	0	0	0	0	0	0	0	0	0	0	0	0	0	0	0	0	0	0	0	0	0	0	0	0	0	0	0	1	0	0	0	0	0	0	0	0	0	0	0
hsa-miR-1269b	0	0	0	0	0	0	0	0	0	0	0	0	0	0	0	0	0	0	0	0	0	0	0	0	0	0	0	0	0	0	0	0	0	0	0	0	0	0	0	0	0	0	0	0	0	0	0	0	0
hsa-miR-1273c	0	0	0	0	0	0	0	0	0	0	0	0	0	0	0	0	0	0	0	0	0	0	0	0	0	0	0	0	0	0	0	0	0	0	0	0	0	1	0	0	0	0	0	0	0	0	0	0	0
hsa-miR-1273g-3p	0	0	0	0	0	0	0	0	0	0	0	0	0	0	0	0	0	72	0	0	0	0	0	0	0	0	0	0	0	0	0	0	0	0	0	0	0	0	0	0	0	0	0	0	0	0	0	0	0
hsa-miR-1276	0	0	0	1	0	0	0	0	0	0	0	0	0	0	0	0	0	0	0	0	0	0	0	0	0	1	0	0	0	0	0	0	0	0	0	0	0	0	0	0	0	0	0	0	0	0	0	0	0
hsa-miR-1281	0	0	0	0	0	0	0	0	0	0	0	0	0	0	0	0	0	0	0	0	0	0	0	0	0	0	0	0	0	0	0	0	0	0	0	0	0	0	0	0	0	0	0	0	0	0	0	0	0
hsa-miR-1285-5p	0	0	0	0	0	0	0	0	0	0	0	0	0	0	0	0	0	0	1	0	0	0	0	0	0	0	0	0	0	0	0	0	0	0	0	0	0	0	0	0	0	0	0	0	0	0	0	0	0
hsa-miR-1286	0	0	0	0	0	0	0	0	0	0	0	0	0	0	0	0	0	0	0	0	0	0	0	0	0	0	0	0	0	0	0	0	0	0	0	0	0	0	0	0	0	0	0	0	0	0	0	0	0
hsa-miR-1288-3p	1	0	0	0	0	657	0	0	0	0	0	0	0	0	0	0	0	0	0	0	0	0	0	0	0	0	0	0	0	0	0	0	0	0	0	0	0	0	0	0	0	0	0	0	0	0	0	0	0
hsa-miR-1302	0	0	0	0	0	0	0	0	0	0	0	0	0	0	0	0	0	0	0	0	0	0	0	0	0	0	0	0	0	0	0	0	0	0	0	0	0	0	0	0	0	0	0	0	0	0	0	0	0
hsa-miR-135a-3p	0	0	0	0	0	0	0	0	0	0	0	0	0	0	0	0	0	0	0	0	0	0	0	0	0	0	0	0	0	0	0	0	0	0	0	0	0	0	0	0	0	0	0	0	0	0	0	0	0
hsa-miR-146a-3p	0	0	0	0	0	0	0	0	0	0	0	0	0	0	0	0	0	0	0	0	0	0	0	0	0	0	0	0	0	0	0	0	0	0	0	0	0	0	0	0	0	0	0	0	0	0	0	0	0
hsa-miR-146b-3p	0	0	0	1	0	0	0	0	0	0	0	0	0	0	0	0	0	0	0	0	0	0	0	0	0	0	0	0	0	0	0	0	0	0	0	0	0	0	0	0	0	0	0	0	0	0	0	0	0
hsa-miR-148a-5p	0	0	0	0	0	0	0	0	0	0	0	0	0	0	0	0	0	0	0	0	0	0	0	0	0	0	0	0	0	0	0	0	0	0	0	0	0	0	0	0	0	0	0	0	0	0	0	0	0
hsa-miR-148b-5p	0	0	0	0	0	0	0	0	0	0	0	0	0	0	0	0	0	0	0	0	0	0	0	0	0	0	0	0	0	0	0	0	0	0	0	0	0	0	0	0	0	0	0	0	0	0	0	0	0
hsa-miR-1538	0	0	217	91	0	0	0	0	0	0	0	0	0	0	0	0	0	58	0	0	0	0	0	0	0	3	0	0	0	0	0	0	1	1	0	0	0	0	0	0	0	0	0	0	0	0	0	0	0
hsa-miR-181d-3p	0	0	0	1	0	0	0	0	0	0	0	0	0	0	0	0	0	0	0	0	0	0	0	0	0	0	0	0	0	0	0	0	0	0	0	0	0	0	0	0	0	0	0	0	0	0	0	0	0
hsa-miR-182-3p	0	0	0	0	0	0	0	0	0	0	0	0	0	0	0	0	0	0	0	0	0	0	0	0	0	0	0	0	0	0	0	0	0	0	0	0	0	0	0	0	0	0	0	37	0	0	0	0	0
hsa-miR-1909-3p	0	0	0	0	0	0	0	0	0	0	0	0	0	0	0	0	0	0	0	0	0	0	0	0	0	0	0	0	0	0	0	0	0	0	0	0	0	0	0	0	0	0	0	0	0	0	0	0	0
hsa-miR-1910-5p	0	0	0	0	0	0	0	0	0	0	0	0	0	0	0	0	9	0	0	0	0	0	0	0	0	0	0	0	0	0	0	0	0	0	0	140	0	0	0	0	0	0	0	0	0	0	0	0	0
hsa-miR-1911-3p	0	0	0	0	0	0	0	0	0	0	0	0	0	0	0	0	0	0	0	0	0	0	0	0	0	0	0	0	0	0	0	0	0	0	0	0	0	0	0	0	0	0	0	0	0	0	0	0	0
hsa-miR-1911-5p	0	2	0	0	0	0	0	0	0	0	0	0	0	0	0	0	0	0	0	0	0	0	0	0	0	0	0	0	0	0	0	0	0	0	0	0	0	0	0	0	0	0	0	0	0	0	0	0	0
hsa-miR-1912	0	0	0	1	0	0	0	0	0	0	0	0	0	0	0	0	0	0	0	0	0	0	0	0	0	1	0	0	0	0	0	0	0	0	0	0	0	0	0	0	0	0	0	0	0	0	0	0	0
hsa-miR-200b-5p	0	0	0	0	0	0	0	0	0	0	0	0	0	0	0	0	0	0	1	0	0	0	0	0	0	0	0	0	0	0	15	0	0	0	0	0	0	0	0	0	0	0	0	0	0	0	0	0	0
hsa-miR-203b-5p	0	0	0	0	0	0	0	0	0	0	0	0	0	0	0	0	0	0	1	0	0	0	0	0	0	0	0	0	0	0	0	0	0	0	0	0	0	1	0	0	0	0	0	0	0	0	0	0	0
hsa-miR-205-5p	0	0	0	2	0	0	0	1	0	0	0	0	0	0	0	0	16	0	0	0	0	0	0	0	0	0	0	0	0	0	0	0	0	0	0	0	0	0	0	0	0	0	0	0	0	0	0	0	0
hsa-miR-2116-3p	0	0	0	0	0	0	0	0	0	0	0	0	0	0	0	0	0	0	0	0	0	0	0	0	0	0	0	0	0	0	0	0	0	341	0	0	0	0	0	0	0	0	0	0	0	0	0	0	0
hsa-miR-215-5p	0	0	0	0	0	2	0	0	0	0	0	0	0	0	0	0	0	93	0	0	0	0	0	0	0	0	0	0	1	0	0	0	0	0	0	0	0	0	0	0	0	51	0	0	0	0	0	0	0
hsa-miR-222-5p	0	0	0	0	0	0	0	0	0	0	0	0	0	0	0	0	0	0	0	0	0	0	0	0	0	0	0	0	0	0	0	0	0	0	0	0	0	0	0	0	0	0	0	0	0	0	0	0	0
hsa-miR-2276-3p	0	0	0	0	0	0	0	0	0	0	0	0	0	0	0	0	0	0	0	0	0	0	0	0	0	0	0	0	0	0	0	0	0	0	0	0	0	0	0	0	0	0	0	0	0	0	0	0	0
hsa-miR-2278	0	0	0	0	0	0	0	0	0	0	0	0	0	0	0	0	0	0	0	0	0	0	0	0	0	0	0	0	0	0	0	0	0	0	0	0	0	0	0	0	0	0	0	0	0	0	0	0	0
hsa-miR-2681-5p	0	0	0	0	0	0	0	0	0	0	0	0	0	0	0	0	0	0	0	0	0	0	0	0	0	0	0	0	0	0	0	0	0	0	0	0	0	0	0	0	0	0	0	0	0	0	0	0	0
hsa-miR-296-3p	0	0	0	0	0	0	0	0	0	0	0	0	0	0	0	0	0	0	0	0	0	0	0	0	0	0	0	0	0	0	0	0	0	0	0	0	0	0	0	0	0	0	0	0	0	0	0	0	0
hsa-miR-29b-1-5p	0	0	0	0	0	0	0	0	0	0	0	0	0	0	0	0	0	0	0	0	0	0	0	0	0	0	0	0	0	0	0	0	0	0	0	0	0	0	0	0	0	0	0	0	0	0	0	0	0
hsa-miR-301b-3p	0	0	0	0	0	0	0	0	0	0	0	0	0	0	0	0	0	0	0	0	0	0	0	0	0	1	0	0	0	0	0	0	0	0	0	0	0	0	0	0	0	0	0	0	0	0	0	0	0
hsa-miR-302a-5p	0	0	0	0	0	0	0	0	0	0	0	0	0	0	0	0	0	0	0	0	0	0	0	0	0	0	0	0	0	0	0	0	0	0	0	0	0	0	0	0	0	0	0	0	0	0	0	0	0
hsa-miR-3064-3p	0	0	0	0	0	0	0	0	0	0	0	0	0	0	0	0	0	0	0	0	0	0	0	0	0	0	0	0	0	0	0	0	0	0	0	0	0	0	0	0	0	0	0	0	0	0	0	0	0
hsa-miR-3127-3p	0	0	0	0	0	0	0	0	0	0	0	0	0	0	0	0	0	0	0	0	0	0	0	0	0	0	0	0	0	0	0	0	0	0	0	0	0	0	0	0	0	0	0	0	0	0	0	0	0
hsa-miR-3136-3p	0	0	0	0	0	0	0	0	0	0	0	0	0	0	0	0	0	0	0	0	0	0	0	0	0	0	0	0	0	0	0	0	0	0	0	0	0	0	0	0	0	0	0	0	0	0	0	0	0
hsa-miR-3139	0	0	0	0	0	0	0	0	0	0	0	0	0	0	0	0	0	103	0	0	0	0	0	0	0	0	0	0	0	0	0	0	0	0	0	0	0	0	0	0	1	0	0	0	0	0	0	0	0
hsa-miR-3146	0	0	0	0	0	0	0	0	0	0	0	0	0	0	0	0	0	0	0	0	0	0	0	0	0	0	0	0	0	0	22	0	0	0	0	0	0	0	0	0	0	0	0	0	0	0	0	0	0
hsa-miR-3149	0	0	0	0	0	0	0	0	0	0	0	0	0	0	0	0	0	0	0	0	0	0	0	0	0	0	0	0	0	0	0	0	0	0	0	0	0	0	0	0	0	0	0	0	0	0	0	0	0
hsa-miR-3150a-5p	0	0	0	0	0	0	0	0	0	0	0	0	0	0	0	0	0	0	0	0	0	0	0	0	0	0	0	0	0	0	0	1	0	0	0	0	0	0	0	0	0	0	0	0	0	0	0	0	0
hsa-miR-3150b-5p	0	0	0	0	0	238	0	0	0	0	0	0	0	0	0	0	0	0	0	0	0	0	0	0	0	0	0	0	0	0	0	0	0	0	0	0	0	0	0	0	0	0	0	0	0	0	0	0	0
hsa-miR-3151-5p	0	0	0	0	0	0	0	0	0	0	0	0	0	0	0	0	5	0	0	0	0	0	0	0	0	0	0	0	0	0	0	0	0	0	0	0	0	0	0	0	0	0	0	0	0	0	0	0	0
hsa-miR-3162-3p	0	0	0	0	0	0	0	0	0	0	0	0	0	0	0	0	0	0	0	0	0	0	0	0	0	0	0	0	0	0	0	0	0	0	0	0	0	0	0	0	0	0	0	0	0	0	0	0	0
hsa-miR-3164	0	0	0	0	0	0	0	0	0	0	0	0	0	0	0	0	0	0	0	0	0	0	0	0	0	0	0	0	0	0	0	0	0	0	0	0	0	0	0	0	0	0	0	0	0	0	0	0	0
hsa-miR-3166	0	0	0	0	0	0	0	0	0	0	0	0	0	0	0	0	0	0	0	0	0	0	0	0	0	0	0	0	0	0	0	0	0	0	0	0	0	0	0	0	0	0	0	0	0	0	0	0	0
hsa-miR-3173-3p	0	0	0	0	0	0	0	0	0	0	0	0	0	0	0	0	0	0	0	0	0	0	0	0	0	0	0	0	0	0	114	0	0	0	0	0	0	0	0	0	0	0	0	0	0	0	0	0	0
hsa-miR-3174	0	0	0	0	0	0	0	0	0	0	0	0	0	0	0	0	0	0	0	0	0	0	0	0	0	0	0	0	0	0	47	0	0	0	0	0	0	0	0	0	0	0	0	0	0	0	0	0	0
hsa-miR-3178	0	0	0	0	0	0	0	0	0	0	0	0	0	0	0	0	0	0	0	0	0	0	0	0	0	0	0	0	0	0	0	0	0	0	0	0	0	0	0	0	0	0	0	0	0	0	0	0	0
hsa-miR-3194-3p	0	0	0	0	0	0	0	0	0	0	0	0	0	0	0	0	0	0	0	0	0	0	0	0	0	0	0	0	0	0	0	0	0	0	0	0	0	0	0	0	0	0	0	0	0	0	0	0	0
hsa-miR-3195	0	0	0	0	0	0	0	0	0	0	1	0	0	0	0	0	0	0	0	0	0	0	0	0	0	0	0	0	0	0	0	0	0	0	0	0	0	0	0	0	0	0	0	0	0	0	0	0	0
hsa-miR-323b-5p	0	0	0	0	0	0	0	0	0	0	0	0	0	0	0	0	0	0	0	0	0	0	0	0	0	0	0	0	0	0	6	0	0	0	0	0	0	1	0	0	0	0	0	0	0	0	0	0	0
hsa-miR-329-5p	0	0	0	0	0	0	0	0	0	0	0	0	0	0	0	0	0	0	0	0	0	0	0	0	0	0	0	0	0	0	0	0	0	0	0	0	0	0	0	0	0	0	0	0	0	0	0	0	0
hsa-miR-34a-3p	0	0	0	0	0	0	0	0	0	0	0	0	0	0	0	0	0	0	0	0	0	0	0	0	0	0	0	0	0	0	0	0	0	0	0	0	0	0	0	0	0	0	0	0	0	0	0	0	0
hsa-miR-34b-5p	0	0	0	0	0	0	0	0	0	0	0	0	0	0	0	0	0	0	1	0	0	0	0	0	0	0	0	0	0	0	0	0	0	0	0	0	0	0	0	0	0	0	0	0	0	0	0	0	0
hsa-miR-3607-3p	0	0	0	0	0	0	0	0	0	0	0	0	0	0	0	0	0	0	0	0	0	0	0	0	0	0	0	0	0	0	0	0	0	0	0	0	0	0	0	0	0	0	0	0	0	0	0	0	0
hsa-miR-3610	0	0	0	0	0	0	0	0	0	0	0	0	0	0	0	0	0	0	0	0	0	0	0	0	0	0	0	0	0	0	0	0	0	0	0	0	0	0	0	0	0	0	0	0	0	0	0	0	0
hsa-miR-3617-3p	0	0	0	0	0	0	0	0	0	0	0	0	0	0	0	0	0	0	0	0	0	0	0	0	0	0	0	0	0	0	0	0	0	0	0	0	0	1	0	0	0	0	0	0	0	0	0	0	0
hsa-miR-3617-5p	0	0	0	0	0	0	0	0	0	0	0	0	0	0	0	0	0	0	0	0	0	0	0	0	0	0	0	0	0	0	0	0	0	0	0	0	0	0	0	0	0	0	0	0	0	0	0	0	0
hsa-miR-3620-3p	0	0	0	0	0	0	0	0	0	0	0	0	0	0	0	0	0	0	0	0	0	0	0	0	0	0	0	0	0	0	0	0	0	0	0	0	0	0	0	0	0	0	0	0	0	0	0	0	0
hsa-miR-3622b-3p	0	0	0	0	0	0	0	0	0	0	0	0	0	0	0	0	0	0	0	0	0	0	0	0	0	0	0	0	0	0	0	0	0	0	0	0	0	1	0	0	1	0	0	0	0	0	0	0	0
hsa-miR-3622b-5p	0	0	0	0	0	0	0	0	0	0	0	0	0	0	0	0	0	0	0	0	0	0	0	0	0	0	0	0	0	0	0	0	0	0	0	0	0	0	1	7	0	0	0	5	0	0	0	0	0
hsa-miR-362-3p	0	0	0	1	0	0	0	0	0	0	0	0	0	0	0	0	0	0	0	0	0	0	0	0	0	0	0	0	0	0	0	0	0	0	0	0	0	0	0	0	0	0	0	0	0	0	0	0	0
hsa-miR-3659	0	0	0	1	0	0	0	0	0	0	0	0	0	0	0	0	0	0	0	0	0	0	0	0	0	0	0	0	0	0	0	0	0	0	0	0	0	0	0	0	0	0	0	0	0	0	0	0	0
hsa-miR-365a-5p	0	0	0	0	0	0	0	0	0	0	0	0	0	0	0	0	0	0	0	0	0	0	0	0	0	0	0	0	0	0	0	0	0	0	0	0	0	0	0	0	0	0	0	0	0	0	0	0	0
hsa-miR-365b-5p	0	0	0	0	0	0	0	0	0	0	0	0	0	0	0	0	0	0	0	0	0	0	0	0	0	0	0	0	0	0	0	0	0	0	0	0	0	0	0	0	0	0	0	0	0	0	0	0	0
hsa-miR-3661	0	0	0	0	0	0	0	0	0	0	0	0	0	0	0	0	0	0	0	0	0	0	0	0	0	1	0	0	0	0	235	0	0	0	0	0	0	0	0	0	0	0	0	0	0	0	0	0	0
hsa-miR-3678-3p	0	0	0	0	0	0	0	0	0	0	0	0	0	0	0	0	0	0	0	0	0	0	0	0	0	0	0	0	0	0	43	0	0	0	0	0	0	0	0	0	0	0	0	0	0	0	0	0	0
hsa-miR-3679-3p	0	0	0	0	0	0	0	0	0	0	0	0	0	0	0	0	0	0	0	0	0	0	0	0	0	0	0	0	0	0	0	0	0	0	0	0	0	0	0	0	0	0	0	0	0	0	0	1	0
hsa-miR-3680-5p	0	0	0	0	0	0	0	0	0	0	0	0	0	0	0	0	0	0	0	0	0	0	0	0	0	0	0	0	0	0	0	0	0	0	0	0	0	0	0	0	0	0	0	0	0	0	0	0	0
hsa-miR-3684	0	0	0	0	0	0	0	0	0	0	0	0	0	0	0	0	0	0	0	0	0	0	0	0	0	0	0	0	0	0	7	0	0	0	0	0	0	0	0	0	0	0	0	0	0	0	0	0	0
hsa-miR-3687	0	0	0	0	0	0	0	0	0	0	0	0	0	0	0	0	0	0	0	0	0	0	0	0	0	0	0	0	0	0	0	0	0	0	0	0	0	0	0	0	0	0	0	0	0	0	0	0	0
hsa-miR-3689b-5p	0	0	0	0	0	0	0	0	0	0	0	0	0	0	0	0	0	0	0	0	0	0	0	0	0	1	0	0	0	0	0	0	0	0	0	0	0	0	0	0	0	0	0	0	0	0	0	0	0
hsa-miR-371a-3p	0	0	0	0	0	0	0	0	0	0	0	0	0	0	0	0	0	0	0	0	0	0	0	0	0	0	0	0	0	0	0	0	0	0	0	0	0	0	0	0	0	0	0	0	0	0	0	0	0
hsa-miR-3913-3p	0	0	0	0	0	0	0	0	0	0	0	0	0	0	0	0	0	0	0	0	0	0	0	0	0	0	0	0	0	0	0	0	0	0	0	0	0	0	0	0	0	0	0	0	0	0	0	0	0
hsa-miR-3928-5p	0	0	0	0	0	0	0	0	0	0	0	0	0	0	0	0	0	0	0	0	0	0	0	0	0	0	0	0	0	0	0	0	0	0	0	0	0	0	0	0	0	0	0	0	0	0	0	0	0
hsa-miR-3939	0	0	0	0	0	0	0	0	0	0	0	0	0	0	0	0	0	0	0	0	146	0	0	0	0	0	0	0	0	0	0	0	0	0	0	0	0	0	0	0	0	0	0	0	0	0	0	0	0
hsa-miR-3940-5p	0	0	0	0	0	0	0	0	0	0	0	0	0	0	0	0	99	0	0	0	0	0	0	0	0	0	0	0	0	0	0	0	0	0	0	0	0	0	0	0	0	0	0	0	0	0	0	0	0
hsa-miR-3944-3p	0	0	0	0	0	0	0	0	0	0	0	0	0	0	0	0	0	0	0	0	0	0	0	0	0	0	0	0	0	0	0	0	0	0	0	0	0	0	0	0	0	0	0	82	0	0	0	0	0
hsa-miR-4279	0	0	0	0	0	0	0	0	1	0	0	0	0	0	0	0	0	0	0	0	0	0	0	0	0	0	0	0	0	0	0	0	0	0	0	0	0	0	0	0	0	0	0	0	0	0	0	0	0
hsa-miR-4284	0	0	0	0	0	0	0	0	0	0	0	0	0	0	0	0	0	0	0	0	0	0	0	0	0	0	0	0	0	0	0	0	0	0	0	0	0	0	0	0	0	0	0	0	0	0	0	0	0
hsa-miR-4448	0	0	0	0	0	0	0	0	0	0	0	0	0	0	0	0	0	0	1	0	0	0	0	0	0	0	0	0	0	0	0	0	0	0	0	0	0	0	0	0	0	0	0	0	0	0	0	0	0
hsa-miR-4479	0	0	0	0	0	0	0	0	0	0	0	0	0	0	0	0	0	0	0	0	0	0	0	0	0	0	0	0	0	0	0	0	0	0	0	0	0	0	0	0	0	0	0	0	0	0	0	0	0
hsa-miR-4483	0	0	0	0	0	0	0	0	0	0	0	0	0	0	0	0	0	0	0	0	0	0	0	0	0	0	0	0	0	0	0	0	0	0	0	0	0	0	0	0	0	0	4	0	0	0	0	0	0
hsa-miR-450a-1-3p	0	0	0	0	0	0	0	0	0	0	0	0	0	0	0	0	0	0	0	0	0	0	0	0	0	0	0	0	0	0	20	0	0	0	0	0	0	0	0	0	0	0	0	0	0	0	0	0	0
hsa-miR-4524a-3p	0	0	0	0	0	0	0	0	0	0	0	0	0	0	0	0	0	0	0	0	0	0	0	0	0	0	0	0	0	0	0	0	0	0	0	0	0	0	0	0	0	0	0	0	0	0	0	0	0
hsa-miR-452-5p	0	0	0	0	0	0	0	0	0	0	0	0	0	0	0	0	0	0	0	0	0	0	0	0	0	0	0	0	0	0	0	0	0	0	0	0	0	0	0	0	0	0	0	0	0	0	0	0	0
hsa-miR-4529-3p	0	0	0	0	0	0	0	0	0	0	0	0	0	0	0	0	0	0	0	0	0	0	0	0	0	0	0	0	0	0	0	0	0	0	0	0	0	0	0	0	0	0	0	0	0	0	0	0	0
hsa-miR-4529-5p	0	0	0	0	0	0	0	0	0	0	0	0	0	0	0	0	0	0	0	0	0	0	0	0	0	0	0	0	0	0	0	0	0	0	0	0	0	0	0	0	0	0	0	0	0	0	0	0	0
hsa-miR-4536-3p	0	0	0	0	0	0	0	0	0	0	0	0	0	0	0	0	0	0	0	0	0	0	0	0	0	0	0	0	0	0	0	0	0	0	0	0	0	0	0	0	0	0	0	0	0	0	0	0	0
hsa-miR-4536-5p	0	0	0	0	0	0	0	0	0	0	0	0	0	0	0	0	0	0	0	0	0	0	0	0	0	0	0	0	0	0	0	0	0	0	0	0	0	0	0	0	0	0	0	0	0	0	0	0	0
hsa-miR-4638-5p	0	0	0	0	0	0	0	0	0	0	0	0	0	0	0	0	0	0	0	0	0	0	0	0	0	0	0	0	0	0	0	0	0	0	0	0	0	0	0	0	0	0	0	0	0	0	0	0	0
hsa-miR-4641	0	0	0	0	0	0	0	0	0	0	0	0	0	0	0	0	0	0	0	0	0	0	0	0	0	0	0	0	0	0	0	0	0	0	0	0	0	0	0	0	0	0	0	0	0	0	0	0	0
hsa-miR-4642	0	0	0	0	0	0	0	0	0	0	0	0	0	0	0	0	0	0	0	0	0	0	0	0	0	0	0	0	0	0	0	0	0	0	0	0	0	0	0	0	0	0	0	0	0	0	0	0	0
hsa-miR-4645-3p	0	0	0	0	0	0	0	0	0	0	0	0	0	0	0	0	0	0	0	0	0	0	0	0	0	0	0	0	0	0	22	0	0	0	0	0	0	0	0	0	0	0	0	0	0	0	0	0	0
hsa-miR-4645-5p	0	0	0	0	0	0	0	0	0	0	0	0	0	0	0	0	0	0	0	0	0	0	0	0	0	0	0	0	0	0	0	0	0	0	0	0	0	0	0	0	0	62	0	0	0	0	0	0	0
hsa-miR-4647	0	0	0	0	0	0	0	0	0	0	0	0	0	0	0	0	0	0	0	0	0	0	0	0	0	0	0	0	0	0	0	0	0	0	0	0	0	0	0	0	0	0	0	0	0	0	0	0	0
hsa-miR-4653-3p	0	0	0	0	0	0	0	0	0	0	0	0	0	0	0	0	0	0	0	0	0	0	0	0	0	0	0	0	0	0	0	0	0	0	0	0	0	0	0	0	0	0	0	0	0	0	0	0	0
hsa-miR-4657	0	0	0	0	0	0	0	0	0	0	0	0	0	0	0	0	0	129	0	0	0	0	0	0	0	0	0	0	0	0	0	0	0	0	0	0	0	0	0	0	0	0	0	0	0	0	0	0	0
hsa-miR-4661-5p	0	0	0	0	0	0	0	0	0	0	0	0	0	0	0	0	18	0	0	0	0	0	0	0	0	0	0	0	0	0	0	0	0	0	0	0	0	0	0	0	0	0	0	0	0	0	0	0	0
hsa-miR-4669	0	222	0	0	0	0	0	0	0	0	0	0	0	0	0	0	0	0	0	0	0	0	0	0	0	0	0	0	0	0	0	0	0	0	0	0	0	0	0	0	0	0	0	0	0	0	0	0	0
hsa-miR-4670-3p	0	0	0	0	0	0	0	0	0	0	0	0	0	0	0	0	29	0	0	0	0	0	0	0	0	0	0	0	0	0	10	0	0	0	0	0	0	0	0	0	0	0	0	0	0	0	0	0	0
hsa-miR-4672	0	0	0	0	0	0	0	0	0	0	0	0	0	0	0	0	0	0	0	0	0	0	0	0	0	0	0	0	0	0	0	0	0	0	0	0	0	0	0	0	0	0	0	0	0	0	0	0	0
hsa-miR-4683	0	0	0	0	0	0	0	0	0	0	0	0	0	0	0	0	0	0	0	0	0	0	0	0	0	0	0	0	0	0	0	0	0	0	0	0	0	0	0	0	0	0	0	0	0	0	0	0	0
hsa-miR-4701-3p	0	0	0	0	0	0	0	0	0	0	0	0	0	0	0	0	0	0	0	0	0	0	0	0	0	0	0	0	0	0	0	0	0	0	0	0	0	0	0	0	0	0	0	0	0	0	0	0	0
hsa-miR-4710	0	0	0	0	0	0	0	0	0	0	0	0	0	0	0	0	0	0	0	0	0	0	0	0	0	0	0	0	0	0	0	0	0	0	0	0	0	0	0	0	0	0	0	0	0	0	0	1	0
hsa-miR-4715-5p	0	0	0	0	0	0	0	0	0	0	0	0	0	0	0	0	0	0	0	0	0	0	0	0	0	0	0	0	0	0	0	0	1	0	0	0	0	0	0	0	0	0	0	0	0	0	0	0	0
hsa-miR-4717-3p	0	0	0	0	0	0	0	0	0	0	0	0	0	0	0	0	0	0	0	0	0	0	0	0	0	0	0	0	0	0	0	0	0	0	0	0	0	0	0	0	0	0	0	0	0	0	0	0	0
hsa-miR-4723-5p	0	0	0	0	0	0	0	0	0	0	0	0	0	0	0	0	0	0	0	0	0	0	0	0	0	0	0	0	0	0	0	0	0	0	0	0	0	1	0	0	0	0	0	0	0	0	0	0	0
hsa-miR-4724-5p	0	0	0	0	0	0	0	0	0	0	0	0	0	0	0	0	0	0	0	0	0	0	0	0	0	0	0	0	0	0	9	0	0	0	0	0	0	0	0	0	0	0	0	0	0	0	0	0	0
hsa-miR-4725-5p	0	0	0	0	0	0	0	0	0	0	0	0	0	0	0	0	0	0	0	0	0	0	0	0	0	0	0	0	0	0	0	0	0	0	0	0	0	0	0	0	0	0	0	0	0	0	0	0	0
hsa-miR-4726-5p	0	0	0	0	0	0	0	0	0	0	0	0	0	0	0	0	0	0	0	0	0	0	0	0	0	0	0	0	0	0	0	0	0	0	0	0	0	1	0	0	0	0	0	0	0	0	0	0	0
hsa-miR-4731-5p	0	0	0	0	0	0	0	0	0	0	0	0	0	0	0	0	0	0	0	0	0	0	0	0	0	0	0	0	0	0	0	0	0	0	0	0	0	0	0	0	0	0	0	0	0	0	0	0	0
hsa-miR-4733-3p	0	0	0	0	0	0	0	0	0	0	0	0	0	0	0	0	0	0	0	0	0	0	0	0	0	0	0	0	0	0	0	0	0	0	0	0	0	0	0	0	0	0	0	0	0	0	0	0	0
hsa-miR-4734	0	0	0	0	0	0	0	0	0	0	0	0	0	0	0	0	0	0	0	0	0	0	0	0	0	0	0	0	0	0	0	0	0	0	0	0	0	0	0	0	0	0	0	0	0	0	0	0	0
hsa-miR-4738-3p	0	0	0	0	0	0	27	0	0	0	0	0	0	0	0	0	0	0	0	0	0	0	0	0	0	0	0	0	0	0	0	0	0	0	0	0	0	0	0	0	0	0	0	0	0	0	0	0	0
hsa-miR-4742-5p	0	0	0	0	0	0	0	0	0	0	0	0	0	0	0	0	0	0	0	0	0	0	0	0	0	0	1	0	0	0	0	0	0	0	0	0	0	0	0	0	0	0	0	0	0	0	0	0	0
hsa-miR-4745-3p	0	0	0	0	0	0	0	0	0	0	0	0	0	0	0	0	0	0	0	0	0	0	0	0	0	0	0	0	0	0	0	0	0	0	0	0	0	1	0	0	0	0	0	0	0	0	0	0	0
hsa-miR-4750-3p	0	0	0	0	0	0	0	0	0	0	0	0	0	0	0	0	0	0	0	0	0	0	0	0	0	0	0	0	0	0	0	0	0	0	0	0	0	0	0	0	0	0	0	0	0	0	0	0	0
hsa-miR-4753-5p	0	0	0	0	0	0	0	0	0	0	0	0	0	0	0	0	0	0	0	0	0	0	0	0	0	53	0	0	0	0	0	0	0	0	0	0	0	0	0	0	0	0	0	0	0	0	0	0	0
hsa-miR-4762-5p	0	0	0	0	0	0	0	0	0	0	0	0	0	0	0	0	0	0	0	0	0	0	0	0	0	0	0	0	0	0	0	0	0	0	0	0	0	0	0	0	0	0	0	0	0	0	0	0	0
hsa-miR-4766-5p	0	0	0	0	0	0	0	0	0	0	0	0	0	0	0	0	0	0	1	0	0	0	0	0	0	0	0	0	0	0	0	0	0	0	0	0	0	0	0	0	0	0	0	0	0	0	0	0	0
hsa-miR-4775	0	0	0	0	0	0	0	0	0	0	0	0	0	0	0	0	0	0	0	0	0	0	0	0	0	0	0	0	0	0	0	0	0	0	0	0	0	0	0	0	0	0	0	0	0	0	0	0	0
hsa-miR-4780	0	0	0	0	0	0	0	0	0	0	0	0	0	0	0	0	0	0	0	0	0	0	0	0	0	0	0	0	0	0	0	0	0	0	0	0	0	0	0	0	0	0	0	0	0	0	0	0	0
hsa-miR-4781-3p	0	0	0	0	0	0	0	0	0	0	0	0	0	0	0	0	0	0	0	0	0	0	0	0	0	0	0	0	0	0	0	0	0	0	0	0	0	0	0	0	0	0	0	0	0	0	0	0	0
hsa-miR-4791	0	0	0	0	0	0	0	0	0	0	0	0	0	0	0	0	0	0	0	0	0	0	0	0	0	0	0	0	0	0	0	0	0	0	0	0	0	1	0	0	0	0	0	0	0	0	0	0	0
hsa-miR-4795-5p	0	0	0	0	0	0	0	0	0	0	0	0	0	0	0	0	0	0	0	0	0	0	0	0	0	0	0	0	0	0	13	0	0	0	0	0	0	0	0	0	0	0	0	0	0	0	0	0	0
hsa-miR-4797-5p	0	0	0	0	0	0	0	0	0	0	0	0	0	0	0	0	0	0	0	0	0	0	0	0	0	0	0	0	0	0	0	0	0	0	0	0	0	0	0	0	0	0	0	0	0	0	0	0	0
hsa-miR-4799-3p	0	0	0	0	0	0	0	0	0	0	0	0	0	0	0	0	0	0	0	0	0	0	0	0	0	0	0	0	0	0	20	0	0	0	0	0	0	0	0	0	0	0	0	0	0	0	0	0	0
hsa-miR-4802-3p	0	0	0	1	0	0	0	0	0	0	0	0	0	0	0	0	0	0	0	0	0	0	0	0	0	0	0	0	0	0	0	0	0	0	0	0	0	0	0	0	0	0	0	0	0	0	0	0	0
hsa-miR-4802-5p	0	0	0	0	0	0	0	0	0	0	0	0	0	0	0	0	0	0	0	0	0	0	0	0	0	0	0	0	0	0	47	0	0	0	0	0	0	0	0	0	0	0	0	0	0	0	0	0	0
hsa-miR-491-3p	0	0	0	1	0	0	0	0	0	0	0	0	0	0	0	0	0	0	0	0	0	0	0	0	0	0	0	0	0	0	0	0	0	0	0	0	0	0	0	0	0	0	0	0	0	0	0	0	0
hsa-miR-498	0	0	0	0	0	0	0	0	0	0	0	0	0	0	0	0	0	0	0	0	0	0	0	0	0	0	0	0	0	0	0	0	0	0	0	0	0	1	0	0	0	0	0	0	0	0	0	0	0
hsa-miR-4999-5p	0	0	0	0	0	0	0	0	0	0	0	0	0	0	0	0	0	0	0	0	0	0	0	0	0	0	0	0	0	0	0	0	0	0	0	0	0	0	0	0	0	0	0	0	0	0	0	0	0
hsa-miR-5003-3p	0	0	0	0	0	0	0	0	0	0	0	0	0	0	0	0	0	0	0	0	0	0	0	0	0	0	0	0	0	0	0	0	0	0	0	0	0	0	0	0	0	0	0	0	0	0	0	0	0
hsa-miR-5009-5p	0	0	0	0	0	0	0	0	0	0	0	0	0	0	0	0	0	0	0	0	0	0	0	0	0	0	0	0	0	0	0	0	0	0	0	0	0	0	0	0	0	0	0	0	0	0	0	0	0
hsa-miR-5088-3p	0	0	0	0	0	0	0	0	0	0	0	0	0	0	0	0	0	0	0	0	0	0	0	0	0	0	0	0	0	0	0	0	0	0	0	0	0	0	0	0	0	0	0	0	0	0	0	0	0
hsa-miR-510-5p	0	0	0	0	0	0	0	0	0	0	0	0	0	0	0	0	0	0	0	0	0	0	0	0	0	0	0	0	0	0	0	0	0	0	0	0	0	0	0	0	0	0	0	0	0	0	0	0	0
hsa-miR-512-3p	0	0	0	0	0	1	0	0	0	0	0	0	0	0	0	0	0	0	0	0	0	0	0	0	0	0	0	0	0	0	13	0	0	0	0	0	0	1	0	0	0	0	0	0	0	0	0	0	0
hsa-miR-513a-5p	0	0	0	0	0	0	0	0	0	0	0	0	0	0	0	0	0	2	0	0	0	0	0	0	0	0	0	0	0	0	0	0	0	0	0	0	0	0	0	0	0	0	0	0	0	0	0	0	0
hsa-miR-514a-5p	0	0	0	0	0	0	0	0	0	0	0	0	0	0	0	0	0	0	0	0	0	0	0	0	0	0	0	0	0	0	0	0	0	0	0	0	0	0	0	0	0	0	0	0	0	0	0	0	0
hsa-miR-517a-3p	0	0	0	0	0	0	0	0	0	0	0	0	0	0	0	0	0	0	0	0	0	0	0	0	0	0	0	0	0	0	0	0	0	0	0	0	0	0	0	0	0	0	0	0	0	0	0	0	0
hsa-miR-517b-3p	0	0	0	1	0	0	0	0	0	0	0	0	0	0	0	0	0	0	0	0	0	0	0	0	0	1	0	0	0	0	0	0	0	0	0	0	0	0	0	0	0	0	0	0	0	0	0	0	0
hsa-miR-5189-5p	0	0	0	0	0	0	0	0	0	0	0	0	0	0	0	0	0	0	0	0	0	0	0	0	0	148	0	0	0	0	0	0	0	0	0	0	0	0	0	0	0	0	0	0	0	0	0	0	0
hsa-miR-518e-5p	0	0	0	0	0	0	0	0	0	0	0	0	0	0	0	0	0	0	0	0	0	0	0	0	0	0	0	0	0	0	0	0	0	0	0	0	0	0	0	0	0	0	0	0	0	0	0	0	0
hsa-miR-519a-5p	0	0	0	0	0	0	0	0	0	0	0	0	0	0	0	0	0	0	1	0	0	0	0	0	0	0	0	0	0	0	0	0	0	0	0	0	0	0	0	0	0	0	0	0	0	0	0	0	0
hsa-miR-522-5p	0	0	0	0	0	0	0	0	0	0	0	0	0	0	0	0	0	0	0	0	0	0	0	0	0	0	0	0	0	0	0	0	0	0	0	0	0	0	0	0	0	0	0	0	0	0	0	0	0
hsa-miR-541-5p	0	0	0	1	0	0	0	0	0	0	0	0	0	0	0	0	0	0	0	0	0	0	0	0	0	0	0	0	0	0	0	0	0	0	0	0	0	0	0	0	0	0	0	0	0	0	0	0	0
hsa-miR-544b	0	0	0	0	0	0	0	0	0	0	0	0	0	0	0	0	0	0	0	0	0	0	0	0	0	0	0	0	0	0	0	0	0	0	0	0	0	0	0	0	0	0	0	0	0	0	0	0	0
hsa-miR-548an	0	0	0	0	0	0	0	0	0	0	0	0	0	0	0	0	0	0	0	0	0	0	0	0	0	0	0	0	0	0	8	0	0	0	0	0	0	0	0	0	0	0	0	0	0	0	0	0	0
hsa-miR-548ar-5p	0	0	0	0	0	0	0	0	0	0	0	0	0	0	0	0	0	0	0	0	0	0	0	0	0	0	0	0	0	0	0	0	0	0	0	0	0	0	0	0	0	0	0	0	0	0	0	0	0
hsa-miR-548as-5p	0	0	0	0	0	0	0	0	0	0	0	0	0	0	0	0	0	0	0	0	0	0	0	0	0	0	0	0	0	0	0	0	0	0	0	0	0	0	0	0	0	0	0	0	0	0	0	0	0
hsa-miR-548au-5p	0	0	0	0	0	0	0	0	0	0	0	0	0	0	0	0	0	0	0	0	0	0	0	0	0	0	0	0	0	0	46	0	0	0	0	0	0	0	0	0	0	0	0	0	0	0	0	0	0
hsa-miR-548ax	0	0	0	0	0	0	0	0	0	0	0	1	0	0	0	0	0	0	0	0	0	0	0	0	0	0	0	0	0	0	0	0	0	0	0	0	0	0	0	0	0	0	0	0	0	0	0	0	0
hsa-miR-548az-5p	0	0	0	0	0	0	0	0	0	0	0	0	0	0	0	0	0	0	0	0	0	0	0	0	0	0	0	0	0	0	0	0	0	0	0	0	0	0	0	0	0	0	0	0	0	0	0	0	0
hsa-miR-548b-3p	0	0	0	0	0	0	0	0	0	0	0	0	0	0	0	0	0	0	0	0	0	0	0	0	0	0	0	0	0	0	0	0	0	0	0	0	0	0	0	0	0	0	0	0	0	0	0	0	0
hsa-miR-548m	0	0	0	0	0	0	0	0	0	0	0	0	0	0	0	0	0	0	0	0	0	0	0	0	0	0	0	0	0	0	0	0	0	0	0	0	0	0	0	0	0	0	0	0	0	0	0	0	0
hsa-miR-548s	0	0	0	0	0	0	0	0	0	0	0	0	0	0	0	0	0	0	0	0	0	0	0	1	0	0	0	0	0	0	0	0	0	0	0	0	0	0	0	0	0	0	0	0	0	0	0	0	0
hsa-miR-550b-2-5p	0	0	0	0	0	0	0	0	0	0	0	0	0	0	0	0	0	0	0	0	0	0	0	0	0	0	0	0	0	0	0	0	0	0	0	0	0	0	0	0	0	0	0	0	0	0	0	0	0
hsa-miR-552-3p	0	0	0	0	0	0	0	0	0	0	0	0	0	0	0	0	0	0	1	0	0	0	0	0	0	0	0	0	0	0	0	0	0	0	0	0	0	0	0	0	0	0	0	0	0	0	0	0	0
hsa-miR-5580-5p	0	0	0	0	0	0	0	0	0	0	0	0	0	0	0	0	0	0	0	0	0	0	0	0	0	0	0	0	0	0	0	0	0	0	0	0	0	1	0	0	0	0	0	0	0	0	0	0	0
hsa-miR-5582-3p	0	0	0	0	0	0	0	0	0	0	0	0	0	0	0	0	0	0	0	0	0	0	0	0	0	0	0	0	0	0	0	0	0	0	0	0	0	0	0	0	0	0	0	0	0	0	0	0	0
hsa-miR-5582-5p	0	0	0	0	0	0	0	0	0	0	0	0	0	0	0	0	0	0	0	0	0	0	0	0	0	0	0	0	0	0	0	0	0	0	0	0	0	0	0	0	1	0	0	0	0	0	0	0	0
hsa-miR-5584-3p	0	0	0	0	0	0	0	0	0	0	0	0	0	0	0	0	0	0	0	0	0	0	0	0	0	0	0	0	0	0	0	0	0	0	0	0	0	0	0	0	1	0	0	0	0	0	0	0	0
hsa-miR-5588-3p	0	0	0	0	0	0	0	0	0	0	0	0	0	0	0	0	0	0	0	0	0	0	0	0	0	0	0	0	0	0	0	0	0	0	0	0	0	0	0	0	0	0	0	0	0	0	0	1	0
hsa-miR-5698	0	0	0	0	0	0	0	0	0	0	0	0	0	0	0	0	0	0	0	0	0	0	0	0	0	0	0	0	0	0	0	0	0	0	0	0	0	0	0	0	0	0	0	0	0	0	0	0	0
hsa-miR-5699-3p	0	0	0	0	0	0	0	0	0	0	0	0	0	0	0	0	0	0	0	0	0	0	0	0	0	0	0	0	0	0	0	0	0	0	0	0	0	0	0	0	0	0	0	0	0	0	0	0	0
hsa-miR-579-3p	0	0	0	0	0	0	0	0	0	0	0	0	0	0	0	0	0	0	0	0	0	0	0	0	0	0	0	0	0	0	17	0	0	0	0	0	0	0	0	0	0	4	0	0	0	0	0	0	0
hsa-miR-584-3p	0	0	0	0	0	0	0	0	0	0	0	0	0	0	0	0	0	0	0	0	0	0	0	0	0	0	0	0	0	0	0	0	0	0	0	0	0	1	0	0	0	64	0	0	0	0	0	0	0
hsa-miR-605-3p	0	0	0	0	0	0	0	0	0	0	0	0	0	0	0	0	0	0	0	0	0	0	0	0	0	0	0	0	0	0	0	0	0	0	0	0	0	0	0	0	0	0	0	0	0	0	0	0	0
hsa-miR-643	0	0	0	0	0	0	0	0	0	0	0	0	0	0	0	0	0	0	0	0	0	0	0	0	0	0	0	0	0	0	0	0	0	0	0	0	0	0	0	0	0	0	0	0	0	0	0	0	0
hsa-miR-6503-5p	0	0	0	0	0	0	0	0	0	0	0	0	0	0	0	0	0	0	0	0	0	0	0	0	0	0	0	0	0	0	43	0	0	0	0	0	0	0	0	0	0	0	0	0	0	0	0	0	0
hsa-miR-6504-5p	0	0	0	0	0	0	0	0	0	0	0	0	0	0	0	0	0	0	0	0	0	0	0	0	0	0	0	0	0	0	0	0	0	0	0	0	0	1	0	0	0	0	0	0	0	0	0	0	0
hsa-miR-6508-5p	0	0	0	0	0	0	0	0	0	0	0	0	0	0	0	0	0	0	1	0	0	0	0	0	0	0	0	0	0	0	0	0	0	0	0	0	0	0	0	0	0	0	0	0	0	0	0	0	0
hsa-miR-6514-5p	0	0	0	0	0	0	0	0	0	0	0	0	0	0	0	0	0	0	0	0	0	0	0	0	0	0	0	0	0	0	0	0	0	0	0	0	0	0	0	0	0	0	0	0	0	0	0	0	0
hsa-miR-6515-3p	0	0	0	0	0	0	0	0	0	0	0	0	0	0	0	0	0	0	0	0	0	0	0	0	0	0	0	0	0	0	0	0	0	0	0	0	0	0	0	0	0	0	0	0	0	0	0	0	0
hsa-miR-6516-5p	0	0	0	0	0	0	0	0	0	0	0	0	0	0	0	0	0	0	0	0	0	0	0	0	0	0	0	0	0	0	0	0	0	0	0	0	0	0	0	0	0	0	0	0	0	0	0	0	0
hsa-miR-652-5p	0	0	0	0	0	0	0	0	0	0	0	0	0	0	0	0	0	0	0	0	0	0	0	0	0	0	0	0	0	0	57	0	0	0	0	0	0	0	0	0	0	0	0	0	0	0	0	0	0
hsa-miR-659-3p	0	0	0	1	0	0	0	0	0	0	0	0	0	0	0	0	0	0	0	0	0	0	0	0	0	0	0	0	0	0	0	0	0	0	0	0	0	0	0	0	0	0	0	0	0	0	0	0	0
hsa-miR-659-5p	0	0	0	0	0	0	0	0	0	0	0	0	0	0	0	0	0	0	0	0	0	0	0	0	0	0	0	0	0	0	0	0	0	0	0	0	0	0	0	0	0	0	0	0	0	0	0	0	0
hsa-miR-660-3p	0	0	0	0	0	0	0	0	0	0	0	0	0	0	0	0	0	0	0	0	0	0	0	0	0	0	0	0	0	0	0	0	0	0	0	0	0	0	0	0	0	0	0	0	0	0	0	0	0
hsa-miR-664b-5p	0	0	0	0	0	0	0	0	0	0	0	0	0	0	0	0	0	0	0	0	0	0	0	0	0	0	0	0	0	0	0	0	0	0	0	0	0	1	0	0	0	0	0	0	0	0	0	0	0
hsa-miR-670-3p	0	0	0	0	0	0	0	0	0	0	0	0	0	0	0	0	0	0	0	0	0	0	0	0	0	0	0	0	0	0	0	0	0	0	0	0	0	0	0	0	0	0	0	0	0	0	0	0	0
hsa-miR-6715a-3p	175	0	0	0	0	0	0	0	0	0	0	0	0	0	0	0	0	0	0	0	0	0	0	0	0	0	0	0	0	0	0	0	0	0	0	0	0	0	0	0	0	0	0	0	0	0	0	0	0
hsa-miR-6726-3p	0	0	0	0	0	0	38	0	0	0	0	0	0	0	0	0	1	0	0	0	0	0	0	346	0	247	0	0	0	2	0	0	0	0	0	0	0	0	0	0	0	0	0	0	0	0	0	0	0
hsa-miR-6726-5p	0	0	0	0	0	0	0	0	0	0	0	0	0	0	0	0	0	0	0	0	0	0	0	0	0	0	0	0	0	0	0	0	0	0	0	0	0	1	0	0	0	0	0	0	0	0	0	0	0
hsa-miR-6729-3p	0	0	0	0	0	0	0	0	0	0	0	0	0	0	0	0	0	0	0	0	0	0	0	0	0	0	0	0	0	0	0	0	0	0	0	0	0	0	0	0	0	0	0	0	0	0	0	0	0
hsa-miR-6731-5p	0	0	0	0	0	0	0	0	0	0	0	0	0	0	0	0	0	70	0	0	0	0	0	0	0	0	0	0	0	0	0	0	0	0	0	0	0	0	0	0	0	0	0	0	0	0	0	0	0
hsa-miR-6733-3p	0	0	0	0	0	0	0	0	0	0	0	0	0	0	0	0	0	0	0	0	0	0	0	0	0	0	0	0	0	0	0	0	0	0	0	0	0	0	0	0	0	0	0	0	0	0	0	0	0
hsa-miR-6734-3p	0	0	0	0	0	0	265	0	0	0	0	0	0	0	0	0	0	0	0	0	0	0	0	0	0	0	0	0	0	0	0	0	0	0	0	0	0	1	0	0	0	0	0	0	0	0	0	0	0
hsa-miR-6735-3p	0	0	0	0	0	0	0	0	0	0	0	0	0	0	0	0	0	0	0	0	0	0	0	0	0	0	0	0	0	0	0	0	0	0	0	0	0	0	0	0	0	0	0	0	0	0	0	0	0
hsa-miR-6739-3p	0	0	0	0	0	0	0	0	0	0	0	0	0	0	0	0	0	0	0	0	0	0	0	0	0	0	0	0	0	0	0	0	0	0	0	0	0	0	0	0	0	0	0	0	0	1	0	0	0
hsa-miR-6741-3p	0	0	0	0	0	0	0	0	0	0	0	0	0	0	0	0	0	0	0	0	0	0	0	0	0	0	0	0	0	0	0	0	0	0	0	0	0	0	0	0	0	0	0	0	0	0	0	0	0
hsa-miR-6743-3p	0	0	0	0	0	0	0	0	0	0	0	0	0	0	0	0	0	0	0	0	0	0	0	0	0	0	0	0	0	0	0	0	0	0	0	0	0	0	0	0	0	0	0	0	0	0	0	0	0
hsa-miR-6748-3p	0	0	0	0	0	261	0	0	0	0	0	0	0	0	0	0	0	0	0	0	0	0	0	0	0	0	0	0	0	0	0	0	0	0	0	0	0	0	0	0	0	0	0	0	0	0	0	0	0
hsa-miR-6755-3p	0	0	0	0	0	0	0	0	0	0	0	0	0	0	0	0	0	0	0	1	94	0	0	0	0	0	0	0	0	0	0	0	0	0	0	0	0	0	0	0	0	0	0	0	0	0	0	0	0
hsa-miR-6758-3p	0	0	0	0	0	0	0	0	0	0	0	0	0	0	0	0	0	0	1	0	0	0	0	0	0	0	0	0	0	0	0	0	0	0	0	0	0	0	0	0	0	0	0	0	0	0	0	0	0
hsa-miR-6767-5p	0	0	0	0	0	0	0	0	0	0	0	0	0	0	0	0	0	182	0	0	0	0	0	0	0	0	0	0	0	0	0	0	0	0	0	0	0	0	0	0	0	0	0	0	0	0	0	0	0
hsa-miR-6770-3p	0	0	0	1	0	0	0	0	0	0	0	0	0	0	0	0	0	0	0	0	0	0	0	0	0	0	0	0	0	0	0	0	0	0	0	0	0	0	0	0	0	36	0	0	0	0	0	0	0
hsa-miR-6771-3p	0	0	0	0	0	0	0	0	0	0	0	0	0	0	0	0	0	0	0	0	0	0	0	0	0	0	0	0	0	0	0	0	0	0	0	0	0	0	0	0	0	0	0	0	0	0	0	0	0
hsa-miR-6772-3p	0	0	0	0	0	0	0	0	0	0	0	0	0	0	0	0	0	0	0	0	0	0	0	0	0	0	0	0	0	0	0	0	0	0	0	0	0	0	0	0	0	0	0	0	0	0	0	0	0
hsa-miR-6775-3p	0	0	0	0	0	0	0	0	0	0	0	0	0	0	0	0	0	0	0	0	0	0	0	0	0	0	0	0	0	0	0	0	0	0	0	0	0	0	0	0	0	0	0	0	0	1	0	0	0
hsa-miR-6780a-5p	0	0	0	0	0	0	0	0	0	0	0	0	0	0	0	0	0	0	0	0	0	0	0	0	0	0	0	0	0	0	0	0	0	0	0	0	0	1	0	0	0	0	0	0	0	0	0	0	0
hsa-miR-6789-3p	0	0	0	0	0	0	0	0	0	0	0	0	0	0	0	0	0	0	0	0	0	0	0	0	0	0	0	0	0	0	0	0	0	0	0	0	0	0	0	0	0	131	0	29	0	0	0	0	0
hsa-miR-6794-3p	0	0	0	0	0	0	0	0	0	0	0	0	0	0	0	0	0	0	0	0	0	0	0	0	0	0	0	0	0	0	0	0	0	0	0	0	0	0	0	0	0	0	0	0	0	0	0	0	0
hsa-miR-6795-3p	0	0	0	1	0	0	0	0	0	0	0	0	0	0	0	0	0	0	0	0	0	0	0	0	0	0	0	0	0	0	0	0	0	0	0	0	0	0	0	0	0	0	0	0	0	0	0	0	0
hsa-miR-6798-3p	0	0	0	0	0	0	0	0	0	0	0	0	0	0	0	0	0	0	0	0	0	0	0	0	0	0	0	0	0	0	0	0	0	0	0	0	0	0	0	0	0	0	0	0	0	0	0	0	0
hsa-miR-6801-5p	0	0	0	0	0	0	0	0	0	0	0	0	0	0	0	0	0	0	0	0	0	0	0	0	0	0	0	0	0	0	88	0	0	0	0	0	0	0	0	0	0	0	0	0	0	0	0	0	0
hsa-miR-6807-3p	0	0	0	0	0	0	0	0	0	0	0	0	0	0	0	0	0	0	0	0	0	0	0	0	0	0	0	0	0	0	10	0	0	0	0	0	0	0	0	0	0	0	0	0	0	0	0	0	0
hsa-miR-6813-3p	0	0	0	0	0	0	0	0	0	0	0	0	0	0	0	0	0	1	0	0	0	0	0	0	0	0	0	0	0	0	0	0	0	0	0	0	0	0	628	0	0	0	0	0	0	0	0	0	0
hsa-miR-6815-3p	0	0	0	0	0	0	0	0	0	0	0	0	0	0	0	0	0	0	0	0	0	0	0	0	0	0	0	0	0	0	0	0	0	0	0	0	0	0	0	0	0	0	0	0	0	0	0	0	0
hsa-miR-6820-3p	0	0	0	0	0	0	0	0	0	0	0	0	0	0	0	0	0	0	0	0	0	0	0	0	0	0	0	0	0	0	0	0	0	0	0	0	0	0	0	0	0	0	0	0	0	0	0	0	0
hsa-miR-6820-5p	0	0	0	0	0	0	0	0	0	0	0	0	0	0	0	0	0	0	0	0	0	0	0	0	0	0	0	0	0	0	0	0	0	0	0	0	0	0	0	0	0	0	0	0	0	0	0	0	0
hsa-miR-6824-3p	0	0	0	0	0	0	0	0	0	0	0	0	0	0	0	0	0	0	0	0	0	0	0	0	0	0	0	0	0	0	0	0	0	0	0	0	0	0	0	0	0	0	0	0	0	0	0	0	0
hsa-miR-6836-3p	0	0	0	1	0	0	0	0	0	0	0	0	0	0	0	0	0	0	0	0	0	0	0	0	0	1	0	0	0	0	0	0	0	0	0	0	0	0	0	0	0	0	0	0	0	0	0	0	0
hsa-miR-6841-5p	0	0	0	0	0	0	0	0	0	0	0	0	0	0	0	0	0	0	0	0	0	0	0	0	0	0	0	0	0	0	0	0	0	0	0	0	0	1	0	0	0	0	0	0	0	0	0	0	0
hsa-miR-6845-3p	0	0	0	0	0	0	0	0	0	0	0	0	0	0	0	0	0	0	0	0	0	0	0	0	0	0	0	0	0	0	0	0	0	0	0	0	0	0	0	0	0	0	0	0	0	0	0	0	0
hsa-miR-6848-5p	0	0	0	0	0	0	0	0	0	0	0	0	0	0	0	0	0	0	0	0	0	0	0	0	0	0	0	0	0	0	0	0	0	0	0	0	0	0	0	0	0	0	0	0	0	0	0	0	0
hsa-miR-6849-3p	0	0	0	0	0	0	0	0	0	0	0	0	0	0	0	0	0	0	0	0	0	0	0	0	0	0	0	0	0	0	0	0	0	0	0	0	0	3	0	0	0	0	0	0	0	0	0	0	0
hsa-miR-6851-3p	0	0	0	0	0	0	0	0	0	0	0	0	0	0	1	0	0	0	0	0	0	0	0	0	0	0	0	0	0	0	0	0	0	0	0	0	0	0	0	0	0	0	0	0	0	0	0	0	0
hsa-miR-6853-3p	0	1	0	1	0	0	0	0	0	0	0	0	0	0	0	0	0	0	0	0	0	0	0	0	0	0	0	0	0	0	0	0	0	0	0	0	0	0	0	0	0	0	0	0	0	0	0	0	0
hsa-miR-6859-3p	0	0	0	0	0	0	0	0	0	0	0	0	0	0	0	0	0	0	0	0	0	0	0	0	0	0	0	0	0	0	0	0	0	0	0	0	0	1	0	0	0	0	0	0	0	0	0	0	0
hsa-miR-6867-3p	0	0	0	0	0	0	0	0	0	0	0	0	0	0	0	0	0	0	0	0	0	0	0	0	0	0	0	0	0	0	0	0	0	0	0	0	0	0	0	0	0	0	0	0	0	0	0	0	0
hsa-miR-6868-3p	0	0	0	0	0	0	0	1	0	0	0	0	0	0	0	0	0	0	0	0	0	0	0	0	0	0	0	0	0	0	0	0	0	0	0	0	0	0	0	0	1	0	0	0	0	0	0	0	0
hsa-miR-6875-3p	0	0	0	0	0	0	0	0	0	0	0	0	0	0	0	0	0	0	0	0	0	0	0	0	0	0	0	0	0	0	0	0	0	0	0	0	0	0	0	0	0	0	0	0	0	0	0	0	0
hsa-miR-6875-5p	0	0	0	0	0	0	0	0	0	0	0	0	0	0	0	0	0	0	0	0	0	0	0	0	0	0	0	0	0	0	0	0	0	0	0	0	0	0	0	0	0	0	0	0	0	0	0	1	0
hsa-miR-6876-3p	0	0	0	0	0	0	0	0	0	0	0	0	0	0	0	0	0	0	0	0	0	0	0	0	0	1	0	0	0	0	0	0	0	0	0	0	0	0	0	0	0	0	0	0	0	0	0	0	0
hsa-miR-6878-3p	0	0	0	0	0	0	0	0	0	0	0	0	0	0	0	0	0	0	0	0	0	0	0	0	0	0	0	0	0	0	0	0	0	0	0	0	0	0	0	0	0	0	0	0	0	0	0	0	0
hsa-miR-6882-3p	0	0	0	0	0	0	0	0	0	0	0	0	0	0	0	0	0	0	0	0	0	0	0	0	0	0	0	0	0	0	0	0	0	0	0	0	0	0	0	0	0	0	0	47	0	0	0	0	0
hsa-miR-6883-3p	0	0	0	0	0	0	0	0	0	0	0	0	0	0	0	0	0	0	0	0	0	0	0	0	0	0	0	0	0	0	0	0	0	0	0	0	0	0	0	0	0	0	0	0	0	0	0	0	0
hsa-miR-6884-5p	0	0	0	0	0	0	0	0	0	0	0	0	0	0	0	0	0	0	0	0	0	0	0	0	0	0	0	0	0	0	0	0	0	0	0	0	0	0	0	0	0	0	0	0	0	0	0	0	0
hsa-miR-6887-3p	0	0	0	0	0	0	0	0	0	0	0	0	0	0	0	0	0	0	0	0	0	0	0	0	0	0	0	0	0	0	0	0	0	0	0	0	0	0	0	0	0	0	0	0	0	0	0	0	0
hsa-miR-6894-5p	0	0	0	0	0	0	0	0	0	0	0	0	0	0	0	0	0	0	0	0	0	0	0	0	0	0	0	0	0	0	72	0	0	0	0	0	0	0	0	0	0	0	0	0	0	0	0	0	0
hsa-miR-7108-5p	0	0	0	0	0	0	0	0	0	0	0	0	0	0	0	0	0	0	0	0	0	0	0	0	0	0	0	0	0	0	0	0	0	0	0	0	0	0	0	0	0	0	0	0	0	0	0	0	0
hsa-miR-7109-5p	0	0	0	0	0	0	0	0	0	0	0	0	0	0	0	0	0	0	0	0	0	0	0	0	0	0	0	0	0	0	8	0	0	0	0	0	0	0	0	0	0	0	0	0	0	0	0	0	0
hsa-miR-7110-3p	0	0	0	0	0	0	0	0	0	0	0	0	0	0	0	0	0	0	0	0	0	0	0	0	0	0	0	0	0	0	0	0	0	0	0	0	0	0	0	0	0	0	0	0	0	0	0	0	0
hsa-miR-7113-3p	0	0	0	0	0	0	0	0	0	0	0	0	0	0	0	0	0	0	0	0	0	0	0	0	0	0	0	0	0	0	0	0	0	0	0	0	0	0	0	0	1	0	0	0	0	0	0	0	0
hsa-miR-7113-5p	0	0	0	0	0	0	0	0	0	0	0	0	0	0	0	0	0	0	0	0	0	0	0	0	0	0	0	0	0	0	0	0	0	0	0	0	0	0	0	0	0	0	0	0	0	0	0	0	0
hsa-miR-7114-3p	0	0	0	0	0	0	0	0	0	0	0	0	0	0	0	0	0	0	0	0	0	0	0	0	0	0	0	0	0	0	0	0	0	0	0	0	0	0	0	0	0	0	0	0	0	0	0	0	0
hsa-miR-7156-3p	0	0	0	0	0	0	0	0	0	0	0	0	0	0	0	0	0	0	0	0	0	0	0	0	0	0	0	0	0	0	0	0	0	0	0	0	0	3	0	0	0	0	0	0	0	0	0	0	0
hsa-miR-7641	0	0	0	0	0	0	0	0	0	0	0	0	0	0	0	0	0	0	0	0	0	0	0	0	0	0	0	0	0	0	0	0	0	0	0	0	0	0	0	0	0	0	0	0	0	0	0	0	0
hsa-miR-765	0	0	0	1	0	0	0	0	0	0	0	0	0	0	0	0	0	0	0	0	0	0	0	0	0	0	0	0	0	0	0	0	0	0	0	0	0	0	0	0	0	0	0	0	0	0	0	0	0
hsa-miR-767-3p	0	0	0	0	0	0	0	0	0	0	0	0	0	0	0	0	0	0	0	0	0	0	0	0	0	0	0	0	0	0	0	0	0	0	0	0	0	1	0	0	0	0	0	0	0	0	0	0	0
hsa-miR-7843-5p	0	0	0	0	0	0	0	0	0	0	0	0	0	0	0	0	0	0	0	0	0	0	0	0	0	0	0	0	0	0	0	0	0	0	0	0	0	0	0	0	0	0	0	0	0	0	0	0	0
hsa-miR-7845-5p	0	0	0	0	0	0	0	0	0	0	0	0	0	0	0	0	0	0	1	0	0	0	0	0	0	2	0	0	0	0	41	0	0	0	0	0	0	0	0	0	0	0	0	0	0	0	0	0	0
hsa-miR-7850-5p	0	0	0	0	0	0	0	0	0	0	0	0	0	0	0	0	0	0	0	0	0	0	0	0	0	0	0	0	0	0	0	0	0	0	0	0	0	0	0	0	0	0	0	0	0	0	0	0	0
hsa-miR-873-3p	0	0	0	0	0	0	0	0	0	0	0	0	0	0	0	0	0	0	0	0	0	0	0	0	0	0	0	0	0	0	0	0	0	0	0	0	0	0	0	0	0	0	0	0	0	0	0	0	0
hsa-miR-873-5p	0	0	0	0	0	0	0	0	0	0	0	0	0	0	0	0	0	0	0	0	0	0	0	0	0	0	0	0	0	0	0	0	0	0	0	0	0	1	0	0	0	0	0	0	0	0	0	0	0
hsa-miR-890	0	0	0	0	0	0	0	0	0	0	0	0	0	0	0	0	0	0	0	0	0	0	0	0	0	0	0	0	0	0	0	0	0	0	0	0	0	0	0	0	0	0	0	0	0	0	0	0	0
hsa-miR-891b	0	0	0	0	0	0	0	0	0	0	0	0	0	0	0	0	0	0	0	0	0	0	0	0	0	0	0	0	0	0	0	0	0	0	0	0	0	0	0	0	0	0	0	0	0	0	0	0	0
hsa-miR-892a	0	0	0	0	0	0	0	0	0	0	0	0	0	0	0	0	0	0	0	0	0	0	0	0	0	0	0	0	0	0	0	0	0	0	0	0	0	0	0	0	0	0	0	0	0	0	0	0	0
hsa-miR-95-5p	0	0	0	0	0	0	0	0	0	0	0	0	0	0	0	0	0	0	0	0	0	0	0	0	0	0	0	0	0	0	0	0	0	0	0	0	0	0	0	0	0	0	0	0	0	0	0	0	0
[truncated: 89 more columns]
