# Supplementary material for: Differential Expression of Plasma Exo-miRNA in Neurodegenerative Diseases by Next-Generation Sequencing
Source: Front Neurosci. 2020 May 7;14:438. doi: 10.3389/fnins.2020.00438 (PMC7227778; doi:10.3389/fnins.2020.00438)
Supplement: TABLE S5 — List of differentially expressed miRNA generated by three software. [file Table_5.XLSX]

## Sheet: Sheet1
Supplementary Table S5. List of differentially expressed miRNA generated by three software.
AD			PD
DESeq2	EdgeR	Limma	DESeq2	EdgeR	Limma
miR-197-3p	miR-23a-3p	miR-374a-3p	miR-197-3p	miR-4646-5p	miR-1468-5p
miR-576-5p	miR-483-3p	miR-10a-3p	miR-576-5p	miR-3682-3p	miR-483-3p
miR-1468-5p	miR-146a-5p	miR-200c-3p	miR-1468-5p	miR-760	miR-182-5p
miR-375	miR-423-5p	miR-423-5p	miR-375	miR-378i	miR-5581-3p
let-7e-5p	miR-378i	miR-483-3p	let-7e-5p	miR-454-5p	miR-5187-5p
miR-483-3p	miR-27a-3p	miR-1287-5p	miR-211-5p	let-7e-5p	miR-760
miR-3173-5p	miR-335-5p	miR-488-3p	let-7e-3p	miR-335-5p	miR-409-3p
miR-320e	miR-1538	miR-6751-5p	miR-122-3p	miR-30d-5p	miR-338-5p
miR-197-5p	miR-584-5p	miR-182-5p	miR-941	miR-93-5p	miR-3184-3p
miR-193b-5p	miR-204-5p	miR-22-5p	miR-30d-5p	miR-124-3p	miR-766-3p
miR-6749-3p	miR-122-5p	miR-1468-5p	miR-192-5p	miR-1468-5p	miR-411-3p
miR-20a-5p	miR-199a-3p	miR-23a-3p	miR-93-5p	miR-27a-3p	miR-487a-5p
miR-191-3p	miR-1287-5p	miR-431-5p	miR-425-5p	miR-3184-3p	miR-423-5p
miR-4659a-3p	let-7b-5p	miR-497-5p	miR-99b-5p	miR-652-3p	miR-129-5p
let-7b-3p	miR-21-5p	miR-4732-3p	let-7i-5p	miR-576-5p	miR-410-3p
miR-17-5p	miR-1468-5p	miR-584-5p	miR-652-3p	miR-584-5p	miR-942-3p
miR-3591-3p	miR-375	miR-651-5p	miR-4732-3p	miR-4525	let-7e-3p
miR-125a-5p	miR-125a-5p	miR-28-3p	miR-6131	miR-192-5p	miR-548k
miR-204-5p	miR-6749-3p	miR-3679-5p	miR-3184-3p	miR-211-5p	miR-1306-3p
miR-122-5p	miR-760	miR-204-5p	miR-378g	miR-4695-3p	miR-196a-5p
miR-19b-3p	miR-3173-5p	miR-382-5p		miR-25-5p	miR-15b-3p
miR-183-5p	miR-874-3p	miR-125a-5p		miR-4429	miR-103a-3p
let-7b-5p	miR-193b-5p	miR-27a-3p		miR-197-3p	miR-885-5p
miR-22-3p	miR-320e	miR-342-5p		miR-183-3p	miR-378i
miR-151a-5p	miR-376b-3p	miR-3187-3p		let-7e-3p	miR-27a-3p
miR-27b-3p	miR-197-5p	miR-193b-3p		miR-374b-5p	miR-30a-3p
miR-21-5p	miR-369-5p	miR-486-5p		miR-6131	miR-3682-3p
miR-27a-3p	miR-197-3p	miR-23b-5p		miR-122-3p	miR-6821-5p
miR-146a-5p	miR-127-3p	miR-10a-5p		miR-375	miR-483-5p
miR-28-3p	miR-376a-3p	miR-21-5p		miR-378f	miR-376c-3p
miR-379-5p	miR-181a-5p	let-7d-3p		miR-122-5p	miR-30c-5p
miR-23a-3p	miR-654-3p	miR-3605-3p		miR-941	miR-363-3p
miR-199a-3p	let-7b-3p	miR-885-3p		miR-128-3p	miR-431-5p
miR-369-5p	miR-342-5p	miR-4685-3p		miR-423-3p	miR-3605-5p
miR-382-5p	miR-1224-5p	miR-29b-3p		miR-550a-5p	miR-383-5p
miR-378i	miR-431-5p	miR-148a-3p		miR-26b-5p	miR-1287-5p
miR-423-5p	miR-181b-5p	miR-181b-5p		miR-92b-3p
	miR-889-3p	miR-181a-5p		miR-4732-3p
	miR-28-3p	miR-455-5p		miR-6756-3p
	miR-3591-3p	miR-150-5p
	let-7e-5p	miR-92b-3p
	miR-576-5p	miR-328-3p
	miR-4695-3p	miR-10b-5p
	miR-183-3p	miR-425-3p
	miR-4659a-3p	miR-196a-5p
	miR-154-5p	miR-15b-3p
	miR-187-3p	miR-181a-2-3p
	miR-425-3p	miR-375
	let-7g-5p	miR-1306-5p
	miR-191-3p	miR-330-5p
	miR-4732-3p	miR-654-5p
	miR-651-5p	miR-212-3p
		miR-181d-5p
		let-7b-5p
		miR-3173-5p
		miR-369-3p
		miR-1260a
		miR-1-3p
		miR-146a-5p
		miR-345-5p
		miR-197-5p
		miR-193b-5p
		miR-1260b
		miR-103a-3p
		miR-92a-3p
		miR-1246
		miR-15a-5p
		miR-340-5p
		miR-6850-5p
		miR-31-5p
		miR-137
